# Supplementary material for: Expected effects of a global transformation of agricultural pest management
Source: Nat Commun. 2025 Dec 8;16:10901. doi: 10.1038/s41467-025-66982-4 (PMC12686407; doi:10.1038/s41467-025-66982-4)
Supplement: Supplementary file 1 — Supplementary Information [file 41467_2025_66982_MOESM1_ESM.pdf]

,u@!!/MSk6$73XPo&]28o:XIK`X4LE0Hb:CC'm'c+>62uCij6/+>63#@<?'KARfXh
AKWX"ASu.&BHT,d3&r*F4pl@QEb/Zr$?uTZ>\S-37M>[F?U<@b33n8QRl=n=c:B!p
S64'_=32MO,eGQL==fUG62j*QYI\'3B[Y%BAc`(sFL/0NIeB`;TRI>7KYN8.\%e@#
iO:MKs*f;[<gmQQVWERf8Y.k@=Ck4TA>TVSIL0r\_kOG*nApJF8^l1B<EfY$^P%sJ
pK;1Hqk(aUfm.iB^MnO<HWo('0hmtp9bGBJOd9=k:QB-K9?X,_+EIu61ZD.ABXfhS
LmL&j6EAK5rBjC><nDS,Fd4e\C7p#hf]jA2,eEsbg4&VbkpPXbY+D2>0cltHOa!d<
[lP%]]/tLkZ*qV\qgXi85%i!n3QakpWVuiPdW-ad+5_kJ?g]k>JO79^:dKW9(Vlh8
P8*WK2jk0Q.>OO:^e>M)(m?4tpG1B!?X+rSgn!c;dak(R/6lK3]CShD"8pT6c1Bb:
<6e,h`C9@8"KocHf56h\9l34JZ9MicM:JpBWKluXX/kD[5),.`d?/K>Sm]@&Tqu+p
FAt\CgL3r2E.&eGBEhr6cEC>d$Ade1QHBndR'J<-eDp_Z.L"iF_^APqMj?hs2a]0B
RSe@+(;O4[5(NC*O;D;c<%jsQ0`dZ4C>l_#0D#8[a]l1R4-1.'K2Wfs1[`4`=_g_F
O"s4ZVQ%JgZlEipJcuXY6)tITBqm5PmMa"ID2d-Og:0gF<(O8U[oeGsXtfr#+s,ka
?U(r:Bk]IY=QNB5ra;W+kTt/Q1hk+L9$VEBEpE^ko<_,-Bs5QCPCp.3\eN763,jHc
<jF]F.&kog<(43k4jaMaj5)[+lqPpP2c4s&gDj8?D.4NbM+TX&;6\!,odV^cOXDJm
L>W%J$TKg`$[lQhU4K;2U9'QU"jbDC_l;igFM/GT5jhBA03&J5M_IDk*=,b[<<AU2
J`"V*rq;Uq8-OP>L^Hg]+:tM;2NL,]1S)@QPqEV&.@j3X75rE;*Xj<2Rg*8R'b9Wd
M@,Y4KrA.Ck"/uh:QL>.b"eGI)m%TnkC29Up8`l4Bt4U[Z=6E\T5PE)2u7J-$`WkJ
NsTdrZ;'Vs0O[ulB[`spQ?`g[k&lfN&i2hNh]\':l9a83E2,\0[7Vbh]T1Q)k/1UI
+`^R$GR=R>;itLAV\$D=W[+^^Q]I!)r4'F0=C__h@Z(29_rr[DD$T;M6uEUGAo0^V
Z(U:p,.F\*F"Cl_o'ok3A*4NSGc!6s1F+QNSGGI@!o=n?ZnX-P@u_^,TIic"L"&TD
165q71E'PE1]8]%NJQSDYs_W38:X.%NS/-`45e-\&UrO;HP<C)&;6TBlCr1S$Qbl(
+[<];LgSU'&a:sm`EH]qpT^Tg#oGp</i3mEFK4"Y0Uu-;>JMlA%(nji$tJ!m2+%GS
DDLE#-.CENQ"6`TS&%^KJ:5$HH"&kOI2AH8^]Jr$Vp0o'0Qnu)%A?7qMINK&ec/VP
%>/.dKt+E>P9tu19^B<PZNUBn87p1$Q;%\$_2$7Vm%UPa/8clCJr#$9.$Btobc+-S
#OpGWT7iu0K3&.<ZmO,^oWTI\HqY%[oDmou>S#,bB\^;8U=eq)Q$!Q?(r/IS0uM;Y
DG6<BD2.`H'EdQC+ms]]>7N;iX?(d6Y:blM2D]V&!T^UjBPZR?Hg]-_DT/$Nm+7mg
Qs/?_YClt0XdcBu1%>Ken-rfkjl>:5aGL*nUiOla(:LEV<o5BPf\ePfD)?rC?=K6O
I0dX(gapQI]q>n(G?TY7\fs')@7j[ZNNf&`EnSUYnR+>6\'fFBRq=Dm(4F+"fj7mh
Wb[am*;V7&fqAO!mThP'mtPU>@)MG'h9D9X29oVl0ARIE;?WIInC,E0p&l/#@ZM+"
Pun#uP8QJj.qfF=DR]4fN<KBe+)2&D(n6_EmT0qXN)4&l<pei3G5sUP-$'AT$6&Dq
5VipOJnh)lT!4"CRASm`A:?e1nr>08$W8a(G[0RP[N\-kSCpLjW[FH*"]f8G*/#F@
n&G%/BWSDQ;6q"72HimqhcIk4M58c+.nJ_-_3eDZ1e'S*oRW1+UrpRLpsXs8UrA<t
pc>?*E1N2tp/#PZnWquD],1a"#e:u\nQla6cL:EfUgM`>R=LS\BgrQHQ?f^Ag#3+6
m=9;?Cq*JKO(m#/.gfBTl:rG++tk+=Z2M8BOUfaRN+>29W3"/s^?^%W$u*c$*,[]'
I+IZ[Sb?=#m'Sc-Qd;KLpWNTLAbB,eTGN4lgVF0)"$/m=7u@OWnZaA83r5MoER8NE
&^i$pPo3LJEX!6TPIgr\Cj$<SVKNC3^lIA,N';>*a]g"^\2ROXN(=^(pdVUuSI7eN
f.o]a4jhbd7ZY;:ED!GK=dA\[;.<IsXUqnYP@5H(_7n_T`R/4V)!`I7l@,n6_9-:[
eKRhYFo`%1TN>eZ^>]3[+MYHgjkX3Z\E&aR%]eYqJ;Ga[6)HcHXl@A[)f;W+M4/HY
aEl)7.t78:iDbb3M%)@!P7idOOiO66^[2QC$,`4e+RZ1:,L^fZ_S0E,KORZ9XmHlf
IWd'\DnU[]Q;8P%eQOR]op@H4Y-Xc?:o,4=O@u/(q2S-ZF+`"YXliG6b,oY?c$oI"
Q<YESc'i[^VMMPkX5[R#,c9q5[n9<Vs(K=Y3!g'"C&nQ1jF^.,]T-bjNG=SAgPb1[
%CqdWV7JCS,@@t2!`TY^_+Zu`J:hTAO/NMj8'H&uNd+oa::rrR0F0&1@#39kI6@/A
U^4>Bf^,C=9RXW$`gm,=()rW.qWDuhKUDTqB8E#Z(%rBsRDBlYj`B8iN)"a^Dtr[T
l02J]Nhb!ah&J+T29k[`oWd;L#>EHKn0bm*#Ck=Sa>RAoVhC;EnBGe!k\,f2R-`D^
CDW,DR:bO!QAG\S.uq$ELL=+D&@%Ph9s`U.NS,'+34o`<";a&<Q+OlE9!VKLr2u2Q
a=8o+e1.td6*>4$-&%-j+aF]c(i5ikB`fVVk3W.ZbTRkFn;n'<*DA:QOpdf/rNSnb
oPc9*DeiiM*sqV(gO[tm`f88lZmI1k+Qrm#2]?Zb+p\<fl8Wn=S.79_j42*.*=N/t
G&%C?OR7%=lh]:4[!@4("UA"9pG.J@]tb#q[P'*I+O-U^1lZ^JJ_c0:mIi0C7pDDY
fD_(s\)Y`d2)BOqj&t0kg9D*5'>e,WjoVY:?t@k>I-iZOSQ;K6CC-6uQ5R":E(;Qf
LTKfr@iWhoKB:l_+#Y,c=K9\$r"r`Ij(@)3j$`I/7[J-KB^J?3*K:Y*V9Dtn%Yker
Y[IJrD%r"W/#,9N7J&A?1oAS,81>,QdXc$4%r`9KK\"Lm>esS;;A1$'6`\?PNWOFE
)"AG^-R/Hq6(/Fm$XI<(qqBsR[-VY6Jt)UH)1U)PZ&DJbE#V0O,1@L!?''>$jEs>^
KfY@OXUu=nl--@Y6:gmk6%n@>f(M+NVhlb'n3=<XQaCmf<T?QbpngfVahQEtN^\b6
QQ2LWCB_"jl'39MDpG=B$a:@_3-CnMH=s1ih-rr4Z!1R6DV-GKdcM`(S:J2ha`q6)
XbZn:#5+K2CiKC;=lJpu*cmpW.D/B^")(&GR6J'2R.LA/r&[^_jL^%l*$/ptIrY3.
E=.6JeJY)#Y\@QF=I(1-hgfh=)[C(_No7KA,dss^qt`Gp6/[:fg5,abfUVU#`HV:F
3_&[+)qU7cZ_\CYd"'GOeFo=i)6Rc+23uh?b8@6P1f#dUSQ?>>&ba5kB)\h%J86q=
cjP5u;-#!O-JSGdb>-h\*:7DRH%Vl8fbTrs!Ru3qPFNe6:%E73lhL*fIGO2+!TPcl
,<P.p]/`]&+h<"KnP-AK(M):V:(d0t*LE0YB\Hb6+MS3jUEVceb\f3JXkR>e60.h-
,N$N2HZgRI?#t=]P_/-rUDO66_(f&-WWLq5:78pqT?hUU$g79k]20!^/ke7_hU*=o
9U_kLgPKJiH^6]$eiU*-+(O"/g?+Do_pNI=E5Zar7?-4*B:"TIrKqt`OuRQFT(ko?
QjG[6Pdk3c=HDX=+=G9A4`I$hYeMFod,cAr*kJQSUS_R9MG1H&nAUL-C@I%d0fCVD
'."Ij8eP,gZR2`Y"B5G*:GK0r/8#jIR+*ij#KnL87'@U7)A)]]1/$hX\>sBV[h!\*
HOcS>!Ee2IE*#A+l4q,W2Wti&L0W0S%^)'Bo1h<"LGjICM1U,u_h-Nd@M%/23FU,i
$@;WHq[MG!jN=BKDqNJG_[Poc2P[UM.)'-#+8*=XLi#[44fBXO?#-cR>B0Xbc.6d@
lUh>'KK0gXo@g!eoX>+'PE7CQR9Y!R:>0e*%[cJjVXs/B@2",1hOWVak3tf?&(=39
obj@&*&)Vsmlh618KS#_=?hB\.'Q?q*<_H/kOZj!R<fjed+JX4[/`<3$?mUneA\T=
X``4e[=_rR7+^2<>DJBFCcf!=p<=c"$9Ns@]1;.3FULO<k$1!8=iX,spW+uSW3iqD
c7]3P\GN+/4QnrZi4u6$m7^Q-o-tf>*"Kf<V_JhW-e9GseGVNJ^PK!GFq8[[F:W1]
fESGXSC05MB1pZ_FcOE60Qn^DUY;CnZIF^u_'qK1jos)OU6ME?L!ETZ*D2@ef<`t&
TV@.;C1fJp=B(^H_ac_Rcauo<rlRqYEsAJ!@e#P,:RG[!-JW:3BH*@EB/>_d"<=A\
,(a-c][KQLga^\QMT@@-_3>/!!h[3=iU-bffei$NBOgDf'q8XHj*"g%dM%Pa?%EDb
]P'.S?0K<\+UmZ9RgjbKac/JF7<.D>:C<Uhj1RYMWb3id?8i4lI+dXLA)C-3Wh%aa
gl4i3md%sF']]MrIeu5n^8]j*B?YDd5ll%3KWd6$I2UaEacB.nH.V%@3L?I+W1_hH
fA/aIgMM=*Q,Et:6lTn(@`sC`@.bVU".Pqiep-?L28g><F70P[R/9TfV7(c:V#1S'
3t/e6OZ'^$/@"H0Y[9)Q-7+i6A2n(.`Fp>Oa9>=1GVI^F*ah81#Xo)JRkM%fA6;Lm
&eI;hcU'gJ`=OZLi/]RVfYWe8`ZYHHq&2n+J5rIM,0Be;)+M2nVT.mR.dVj35ah*4
LGRQk3eS!>>O,S@p]Z2m_?g9M?o[p'PC`b;cJHZbi0RIGAU5X&3>oJYCn'BqIo52Y
:h84o_d/6Gr$BRl4K7%ChTt5p<;s\Nc_7BY86tBV2uICIYIjZ8dD3WAbd4O=lp<\h
!mcPsWG.?qrDRsR-HgBr,>IZ=>(aS_&ao/o2MRE(]UQmG/8NsCgaIn3!PmEk".XfR
%@ku[2T!m6\@VH#ON<Pb&!FX+!luVq06*SC:H4'f-DOaQ8&jfUpV*W!1bACfZ<U(<
g+G("E4bm]DQefX-8QK5-GD'3CuU6u=);?I?Ja$';[H_NY1+jX=Z$bL1/";9iW$P?
6WXV+DIdg1Eb/Zr$>"*cDdmGg0d&.mDdmGg4?O`><-`Fo+>6Q"B4W2=:gnBUDKI!V
+>=p9+>6W(F)Q2A@qB^(1a"Ip;BRV[Df0Z.DKKqB1E\@o;BRVeARoL`6>q)k>;.0R
+>l/:+?225>m`bZ$>"*cDdmGg1a"IpDdmGg4?O`>:i^Ja;e:%n>9GRq6q/:P<+U;r
+C-*C6Z6dZE`6pc@q?cF4<Q:EF"ndp+>=p9+?ht301KktF<E\.+>6\n1*ALu0Ha7#
02tn-+?:Pu+As=8<)bau0eje)+As=8<)bh"0f'q++As=G4s3$Q$>"*cDdmGg0f1",
+E(_($9UEn02<WG+>6#sFCfK1@<?''019ApBk(^P7m\=O9P&*SFD)dP2DHs001KYl
FCfJ801KbdFCdjO@rGmh+?hsrF*)G6@;Q?r!M,O#<)_HcLX3Xm^!IB9+=6XuH3k_B
4%L(h;2Ikp:]cB)-?_c\7MHF`<b,1F!Cqnh@mq(>K7[Ra$1\X(`kbM?7HN?aCC0I3
2=o[nrPr'ug#oirfk9c%f=CrYr.5'gFBAQo1ne"cmd%\o&eiI,pAu0C!=i34^u8m;
"@r5T!n@.]4dh_:8B/"0mOj$#]A"mO:aU87s*p.T2a\hp!")0F2EZF8(Zb^_;mXF\
1B.L"oT^j\L+tG!Ta@Hp,3-VFD"adh/%`ojQR:de)Hk?']JQ4=]27@Q-/kVX"JK(f
-/`F2Hj=5r<(WMYjnC1Pe+fG,!&,+T?d.[[TkoQ@72-X-M=L]J#aE7f]Q+L?q)N,[
!-kARjGF(s8ReP/f9g:6kf@B4nZu0i@PKBt_bK*GGYHHUZj_sK(P&]-Q:1g#=`'R?
OmT7jmHn'-k%OS*g#!j";uJl#HM^_4-LB'M6&_C<he_Y\0>/,$p*<h2*OEJF<<0CC
#!h;/XAA:-!:g9n[,.>E*enK;P/Q>g-OYk!ltg_DT5-&0kVrC2JoAfHL,o!rbO57.
4/NfYJKm`$1M'#:VPg:a7*Nj`%[YLPrV$m'j1mZhc,mjSS=dS5nV-1,;<X5NKSaBS
KfjogO=k&NKR_P2Ii('k#8qu]CD:H)?N>M.3Dd4W#KUgH!(.t5,]5hm!e'B=&2=O5
^:\-]Ofrhe14&r_qB$)MMJhBH5pB7ip'd!mE[@G2)5H)BCr$/cO9]m#$8d;d0ENe5
%30mSE!+r>!/,kn&-J4#/k?%X5QnAY51fiB5r%!mG(XOK!7ZRGcid*q2K/k*"BWAJ
E!m))7mIE9_+QH_hLTAHK('<dU-Yf@(8MJ/6Il\e=pTC@5u9NT"3!WaO:[R?q9UIe
(b10<TgMX>oHSGr\d2SoqOe)?+>a<$!I]V5Qib`F%G1ZhJD%.g*!f'ObMYd5'q>LF
^t[g?\/%7<\&&s?)t3hYKjV]\#XHH:"49S?#TN;%6BG:p!>-JjOWpS&WC<8;%\t&S
NC]1Oj9#UATja<*(<.6PLKTSp@THpg@S/?)Qt)La9GchLAe6bLq1>GPeZkuR-`fOU
#rWBbN@i(L@#n]"Ya;TsfO=,.*"L$))<)WTI^g5"12\tP"LeonN4XW+_[YQOnT_\r
hA#F1&&E>V@XK?5$@a%F*oE##`kNm_$!IIIJe'#j+=(bK<"KrRk6V$>&]-A%JZ)@d
,)-YS`*?b#Z&[I&]La(i:6QA`L*RR5,Uo.gJQ,3U,$cNY-G:RdaZ<s&EYqqE?;I^L
T-.Je&!B.RPUIjm:J)Tq6J5*o9"@345^>_n;@TRBe6&`<\t*##]gR9@I4n*S1RI^"
j2nEeX-%1_l^)rE:R'ItGF)YhT-mthInK^;r3uf*_*Gh8JYTGMTgn"J_EETE7@Ks9
@YeK^@YnQHi\e\P-+oClP.)'"WBf^PdNt_5)FDoLH.'409sct8A_JgY7lR7@e!'%8
oH3;1oEf(TAR"7EjW*A#jg3*-#/W'%pbPecV2UUs]8VgB2!2?pj3QI<YA%>C]IB-A
.W-_`Pp2K*Pl[/2W_?E2eJ-Q)Wbnb3e1bVaC11l1CAZO6X,YH'cZbu,SR45RjSXeu
Ye#[;\GBt5_s0DMP8]l.^)@k-<>q2\`\eX&DOS\9jdP?ha0]M`$ag+@j]^iT?8.Y4
m`\XB-*rLiTrkKbV_-:[Utr(7X^e<9=D+C(Zd'4iOtKrt6+:+.;g1Q(9.sC#?a!>q
Tfu>GXe2E(8&&8Xb.u@Hg0fh)S&)%sMP7dnSmeDQ@jA"9X3iDl>,+1!3+KC:MX`mj
>:-S2SOnu9NQFmnf[SbW@(O[kcO=UOBI5R:27po'YhWAaX@Cd63Q!u#I%ttVq'uh9
Mcbn.(>Ta5/F=ue/aFr0=XdJW=DbG1Ykl8k`0tII@suCPC?&g1cDKF[[B6D[hfcd%
I63m'Yh^),::njG%e_+D-MoM&4bn9;]ajehFET(EKRMA_lfd<;cLHkR#:FjGZ-u:B
hjmoq.F&CJUC.JHn/'S+(in#DiOBkJOY1/sN*ggKU"!)sQ/c'6qTM[cNTYK'D8b8_
4k]eDq^W1M&!9A?a-<Kck8MYS?AOrO=-6Rf\!$JpmqV<h4utla5)h`>^375kI4tA(
r;uq@qVCbpnE9Z"qbI>S"KVpn$D[eo"BGak$Si#$"a'sc_#_BaJfcYo?R/n+('6i#
6["/G#rN,s(&Dtg/hAi\-L?#f<Hrt;G6BL,779M]]1A"(d`=q:N>>/&G=K\E`C8<I
9gsCtQUOQ6==dU]j@5)3N$+u\(*=J1HR*cTWV=is98DQoiX4`6/i-auZg?Cd[H4C2
c`W@:_-(b-*ZH1Ah[ogE'>ga19Wn"p\Td-<f9<h%qi^-^/*Do^?2/"/OT_#(Z@pUn
Qc*0d@nEgp'hREe:I2DHFg>BFJ`NepOHcLh1TAd$c"Vj<ppAL:-"2\8.pXqo-bV1N
1nu`l]#na;mSspp5gb]f.!&O']9nWX9_Cr8,b$*4=UVQNZJK4aAY7+BbRs"0jI5.I
b8n^ranpNEAi4dTB>/QgLA\kFmV<<7L"<D3gUU('?,=,2otKaQD'3[dg$m0SbDg'P
hen>.e5;l9YeFLYZg[%r6FfE[iOphg>7PJgC_^dRh.F!qC>5(!?IAFTbMnE=:F4eZ
lebin=8C[rp4VhHV=pb_GMmWMGMM$=](9$l@Td$jd&u;4Xl[dtU@Pe*=7!Y%@9[_Z
%r%)8O0g[@ZFrl6C.HgPlD3]r)NU?L^$9sRm@DtOgXj3tD1C"8N<@-)4rtCX]RS#s
:i!1!D8fr=iN0rCl_<[U^Lr%'ImiZpnWD-fKh%u[_N/ii44Mk@W&Kr!_Ms_uZ/]iE
DuJVe6[KKIktj12\bH:e+Z])Pa7pbFSd[a7H&@$MkpQG%p9r=OMHZ_)gt%=jUc)q6
9RG[]JCC&0c5eK$S,[m.N:r[.ZcZoRc]QKfS=;O2GCK*L`eEr@M&1q.=*-X;[,fZ+
Y->(cbCQ"`?LbRHWS>,`r)K)aB<F7#4+3ZJ^$URQNRf/_SsEaMIVJ&Smqoc&E3oM/
j/n?U"b#S1?2H;3p:>\6NrPXh",dB[mOl5#s'FJDl$_Fed0HW]?9cY[3;mOhA*i6M
-ONX!SuP#WrRL\pAuWK9m%Ds<ca/F?O+t/30E7=5Y><%>c`,5@7^PYM8$,;-N;8Fg
HEm+]nB6cWe)Q.s.K6dMQ-lY)IWt\&B4B!$n8$G;R6O=#W4k:gf(NtDAE`+'GA6NC
Vi'?3^-D=BrLs*uoZ**YlqdCPQ(O%#GC0_pnouKuB'/"FK_,'JASu%"FE1r$D$jil
A8bpl$8iq[+E(_($<nW+8OGj3@<6!j+>G\q0Ha79>mb.\A8bpl$8FF]0Hb:CC'm'c
+>62uCij6/+>63#@<?'KARfXhAKWX"ASu.&BHT/k0d&YD$?L<0ARTE_GQGca9lJKG
&A@P9(fEn@LpoJC]nK+Y,#Q:TOsLS@EA/(5WJ;u'?XhT%LY,q,3\Ea]iq8)`^3T<^
AfotA*oZ\PJC#9$[(esqNs(e1h8][C=3=aOdW7'=6h:<HCXBNgKJ$.-/qcKo_6Wn<
0'c[B6@BB`M\>;^YcHNLB#5a<ad(IS8M/-lq"k\3.1E["8.KkNj.d.gCiRC<5&_f=
<ch.s/0hUN*g5/(P1j86mo;sFio4MU'jY1K2uRd10A9M)Z=NLUk&l%J-@NY29)&bd
a"pY*SE8se"<uBMh30=Eb1ROi$EB)7-9:0a:),hY.P!P?47A?$Dm+(tf1AQclL^bQ
#t8$!<uZJ*MX=.8MUFRj^c'#ldb('hP7<Bg1dH_K+VUQ-?".kt,Sa5q1]-gXfslFC
:g=kQif6A4k*5<K();%,C^-2!qG^*]@?oq?B44"XJMi#akAkBg/:hr499Fq!d188M
;EosA5-`;Y^sZ,Y3,QBT"1+,@@=`u4Q;MSY*2-/6A)_,\2Jm&\iB(ne[8oY4\*Il\
eWU&CETG@a6s_oLNcW*$fQm'?ebh*,Y8m:-PE(6^eGP2_'!&[Gq-A2;270%=K@\gK
NPgk3OaY![m_LsPN0Y@6kI*H5oq1S7EaWh[*2.;?GD#^rNu^))F&b!lmk`_]o]Ma7
:6&aKOfnr:pi:-5U,dXL!dgHR0)Q+,$C=Q^5Goa`+%?2:HhSK.e2>JXASu%"FE1r$
D$jilA8bpl$8FC\0Hb:CC'm'c+>6]>E+L.F:gn!J+>6Q"Eb0-1+>P&n+As=8;Isof
F`Lu'F!*1r+>=p9+>6*#DKKH-FE8QZ2BX[r;BRVeARoL`6>q)U>;.0R+>l/:+?225
>p)<p$>"*cDdmGg0fL4/+E(_($9UEn02Q\-@oHr\+BosA:ddbq02uM-F<Fj3010Yo
DfScq@:Njk4?O`>6ZXt)2'=Rq;BS.e+>63&DKI!`4<Q:V<&,RT+>=p9$85@X0ea_)
3?U!u;BS.e+?hsrASu$s@VQ6*0d&.mDdmGg4?O`>7VQ[\ATAnH7VlLTAOL*>De*E%
02,qpB67f01Gh'O+?hsrF*)G6@;Q?r!PM]SO5%Ydrm"leo>R$@3q9^*`>:OKHG7Jn
3=4%H#6[TI!/6OZ$1,)lgAg&CAtE;r;S6+0MC-,9gteBhH0/sNkb%IMnt5NC]3ekC
p=Ht,s*oHTVR!-=H^>i"'m8?AH!Br1?b%M5q`]N*O>j9O_4tb"U+As([mQWJ][(L;
*ie#W%tDol(K^FM:\jEEB0)0WF+%'<I?Uk8VVFi^s5iu/Y0'Jd6BO:J^IR8`";nUc
,4XoVf-Oh,!9DmN#4,(5k6A@F%IJ**Ab#]\AoX*>?,!tY8'0qCl(fJ,<jd',+5(^V
"mT["]n$N=J'B(l*+uh+*5]XJ[#o.2S#5E']$G#cmFEW$3*R^NH'Fq[i'c%:AQ]H:
:SoB7&NDqI8-'W&L2+KY?eJ3`4'DC,5lIo9lF,NmW4[eXa+cq_C6PAQ^jitrG;E15
#MLcZW,e;"*]KEeRJ=\-.7ZJ+Z\7&_MkIM;RlF+"UKk-:/+,36-bCaZQ>A"d1Lj+3
dikd#XIbhjHS6>;-OS'n;,JE!;C1!UVom,I<C\ROe,gfARhiH[PSZ@6[]VHcb,ZLQ
5r?CRZ2SY6DuId,*d3W`S'=e%J.I[t9YC9;%jPH3YAPH(13E]Dj-1#Yqn+_s,,;:+
Hn"33RM&VFLs>6ZSI^-%P<QP]ak90:3u`H\%l#2o?,/bAKrk#AC\:KonZVrf)P[9l
HR6X]dh\I<To'77#[bkDp*nh,`e@lAjATQSMT$H2FXA;rE(9HC$i5MG^:+>;EaAh1
2'c^KV22*II].`[JlTs-jlb3J_*3`A#&;upDJFJ!+n5o<8O0O/,_7?/<*(_&e\[^F
@^VMZ)&7i:X&W@Gq!r2T'YK.*0.\=_ejpN^o,1ei^8VXj#hi0@JgL7n_6TS_H&Nm3
O?c;gCa9(;k.jBJ,N655e$5#kE5'gbJn,c)FB2$$5tH9JHQ\ZsN0J1/'i\1._9<7=
Vb&I5\]CAR`\M0Fi\1JjMiTsDN(0U?+1hO2gN5n7lR.-r#3;."-:'YG<LLTs0rK'G
Qn@3_lF/)?\Y[T6Op@1"DtMG2:L2R7ik_c:dT*+pq>;_B]3Yb\:fLs,DLsS!OOrtG
(;XL)/L]Pt@VnZHNh^f-(Nf/3j#[D[bp6f&nH9B_<HPFPaE^Y2_.:3j-F)<fNl/"K
-q^9@E,1'1PC9%@M_d"CBuC?d"O/cc/IF^p]<r^>`8PNkiB&^a396Dco=24NMG;X_
YhMJ+fh7'QP\s-%ZK67"[C.UOj(g.f?msI*W25!kFf(7i<61.B#BWWhrQ?2i%2W2E
JFsuOTpX9*f,R%AJ+TIl[/7O.r=_9E?99opbCK7K4E@]MVUTfZ6%T*W'4q'1bQm`(
*I*RVJbdE!`T[rBBO%f"a<9bBA5EFUlPYoH@6Rem\Ya;&Z?>ssh7l:8@s8"E3mENO
k&uCCW]IB@QTs7EXOg[]S*GXYgM:70""h!Q_RA;n5bKD(%RXrAJotqU?p%eZiTR9K
gU6^;T=pWH"s]=NRW!!nA>4k,o@=:*S9;jbX>*VLT&pheB[C8,lY\/rp6O-T'>q)_
EEJplDQ2i;m?J?O%JJ+Cfp]LmFpr.f:/4BB`8+%,2b];U[k9cm'Slg:q*:aSP:4D&
@g?M[5)j5L'1I!\GfPh_</^lCA0U*p4D@1Bc0.n+nd`#LQOp(=I9<]bq;[Cr\-mLT
h%Tr$*X(mc1,:kSqYJFgRqDDll&25UFGdFV0=NI2N@.2?,lIqq2g%("qHW:(+/@'=
E(!S\P^Wa+:@6u#$[U(jJf[H-i=p"(7a6<InQF_8Zf#[DCd**<'-D?VUp7F_L?c-h
6[9g:Mqe.+,[d^NQji:4eqS/:ZlFHZ0=7f9ApHstW&'Rcg%"6%--CQcFk\kqQ-.LN
8Y(i2U&ar"lG=%e9[:>QbqM5FT(i]&_-\`NnX"RcDb8mn$03nkb/QTp^'bm9AbLe:
Z*^;u]ku,M0ZfL"/m932Ij%&[`J9N8ZK+F+e\*IoS/EDPm?Hg-*+Kn829sm$-NQEk
(u?4fXfhe1e@(Pt9$b!Z/lg:CQ,n'2@/p)a8CoX62`Yr!Rn[,.=m<"WBjk;?EiYfd
0"$/HV1>^)XWLEf4W]R#%$-^^Wq.TH4T(O&@OlAA-&XJ.\@r5InjTLrE)Ua`>lap-
"Kj29"Sf3/fuH[[<WB;*i*p>p2hh^A+H2Gr':CF=T+IMm?Q@k)Wj0AIC<HXNee^a.
q3f!92Gh,+lMo8RhP9fMn?U3?pnP1='5nGBpS)1947T&iVF5A4J5_,iBF[7QqWu0C
bhBl+Ua[TCfi>j66WY;PVrd@YL1PR\$016:'X+qsV$om4+"%r$A(-9MA,jrmX$o1Q
<WE*2nIP)K\Zl+R/25b.IrI1S]u'$M7p)o\?b`"A$K*htD\!ktn,>/]K;9(#H&"s&
<Zk;m^m*[5H'3e&c"D4<5H3W3b+n]^1)b(S:G2K0>H?"L_aQUC=kU42]sSJ'eJu2#
)\uLi)jTp0/^<O+7;&91f+`(_M??Z@I=Rl<8K6P)<-A^UNRtu3WbhTN'^Icm#t>J5
a<_ETVS/SLXsa9nnWq:^jk0UgJ:"R':,">.8K;$dJV&;so`:"'bR>rB%Ggd$Sh$<\
i`)->*1n.)i395Op_/,(A]#42k1YL=>>uagHh+Ge9l!O#1Fq'LP)[["VVhuV1HP")
Y+eH.-B0<HOj]>dWTZCP0G8`Ah]:D9ctqAS.UMG6]LoW4a?EV%G2tpq=5@p"?EOH$
6R'/X7qM>po,SpFEGcMX_A[dPh,$+V$0Qa5j%iK*Nig1g1ieTh:K'?&KWr;D$sn?9
%D;Pd5E<lQk?C)GiLRP0%a:T[\,a*Wf)[]7%j#]Y7do0R;+AD*JBVHIJ[*92phei2
qHM/[p`a^PRn]O>Mr[L;3B_/qdKdN]#-f$ODjm'5\t3T!(IEmSHu%caZ+]'V=S^-I
j):nJ+ZI5T.%+e&/-ceAQJ58/A#,>lHn_M=2TfGJ3.P8=*5n,#9ks`u2XH1e"(ic7
3Fae&bf8:RS;[WQaPt4hTF>WnOU\Ta/4q;FoHjk!9]]AE17>qYH5eZh_+=!Y'hPJO
=T%r]MUu8o^64;CIB7_hc=\%oE-A]%8]</g0VhLGejWC4@W(eZ>eLj36s=9LiBGdX
G[ZaN"Nd<cBXVH#-2ek5[3e8bL.n?^fH#"2cf=BK+eS!.1&r;JiC%";ZkC#4,<q/Z
$&;5t0f0B/*!3YJds3BVRe^4A@A>eiUGt%9XRu?(mpuYCgr4V/08W;J$)_?J"iPI)
:/a'6dT@IY\6jOIM2br;#^^[bc.?[#'.:nt@BULfP[5!i`2?.Q8OegJ;F,n?_-<ri
kf?_\PkPaaJ=iU&;c&Fe_s%k8ps_cbmaT%V`?=W2kDG6<r'!&Cg[),f_k&(\_9ig[
phPZNce0O(T[<sGg]!(icR$8uF+8mcMPkSA2</nRP<=\tTYh+&&5_`g1p5DF)r-$e
ESDKOl6=bb9N!.M;fT*KeMMgcf^Z=#5/;bccJ]Js='U]=`P\!rqUNZTElbpbZoE$-
D"&/TG$ZAJhb]>KdG7D7"Z*?pjT*?k;ffbd`I1bHGR,a>:2_lG3D0r("f4gk3.i^8
C3C6.IH>j(Bb]5j37'C?d,T8=\]f(gTp[JTl;q3BF<.Di>^l1)S=E0+.!&+:A+.GQ
eF0r@&:@[@*KKR:eAbN%nqu'3_hukjp]q:BKUYIGlq9i@]RUFtjEiY$;*[Fn:,kh`
XeZpLK:koWM.Ool@SI-M7Zng'_kKF8.0fX/2bq"pD=$T(J7;Kr.i]n4$Y-]gV=tUL
AdXQ1(!+:G"0m)-/p]pVoHd?;@l079jqr.Ebj]!bCCKHqk:]F%k4:5mEW[DD'e=id
!/\%DGWh^$PL=ZSSUnZL9*OjLGm4#_.n*m'TI+ZX*",^oPpXm\0\%[5)qdDQ2S[c7
m3O-VfMp`92OPoC5D6-\6dgfS%"M#p&V:K=>DR(Rh#ehgLKCdSATd;Gn-OcITs,X-
LH\94kAu(+()s&u>Y$gQTYVGe;\hW<T$ZpUi]PV4"#a_RMe5-M):4+Icrtf2c=K!<
0*"CJ]#m>u0KE9A4oY5YYRB@)Hd*l'YUL828:hEkHkb!u[%'&Z9r4uN6S^Q_Ji<<G
i;%YJnaj\7^!$_ZG?o6ZO4=F4d<#!kUW]kQT>$YEZ'57BjSS3VE"@ikd.]ubl!gA*
r$AL9oFtY)ZK5VHn*gi($A\(WiCaE>k[Kur8R3%&[mZ'*G0=cUr;hrRA[]]Ddcjag
.\5r8j+%lgiTmgt@,F91^2N,6I!htYD!LqHhV_%Tgc.6&gUkgu+f]D7]9,!dq]Yu#
s+g62"7H)_UQU+5;>2r^I`cGRY$CYq0AjsOm,lXOs75m\J,T7/Is[O^nfrgM;,r69
Eqoqg(csMUrdDW-rHjl\p.tTJP-=imb`G05$>"*cF*)G6@;Q?_DIdZpC'l^M+>=pV
@VQ644<Q:VH#R=;02Q(iAKWX&@<,psF<E=]0Ha7902cA&Dfp)1ATJtL1*A7n;BRV[
Df0Z.DKKqB1,0n*+As=89k@jL@7"mW$<o2,0H`552'=k810l"d4pkk=A8bpl$8O@Z
0Hb:CC'm'c+>6Q3Ddu^WF<Fd102P&++>6]*G]Y&]8SqmKAO7Lm8SqmKAO@Rn8SqmK
AP""M+>6*#Ci=>mE+*6f+?Vb/010e8+>k8q+ArP14s2LJDf0Y>4?O`><)bUq2]sds
;BRVl<&$'L0f^@1+As=8<)bS-+>Pbr0Ha795!C)B=ANC@ARfg)4?O`>8Sp1)1,U1.
+ArP14s3$Q$>"*cDdmGg1,U1.+E(_($9UEn03!49AKWX.:L\'M@rrhH;fuPkH#R=;
01g"hB4W2==(u2eBHT#`1,pC087cLJBQP@W2DZI/8T&W]Ec>r5@<?''FE2M8$84bb
Ci=>mE+*6f+>Pht0Ha7901'ApF&6Fg6Z6g\Df0-(F<EOc02,qpB67f02)7$I1a"G@
Bl%m&EZd#)CghEs6tKkHA7Z*34pl@QEb/Zr$?uU<^$W.3a'C#Aq1\nh!C`AI!`]pm
iPrZ`C8dRf2TutJR"63I3g#f/q]SH_%]Og!KN)Jbek;OchV)2f&mqtnP_9>MZ1pj=
P]=iCc6%8&hlgD=lJB4#p$1)>QWW"nftI7D\"8%oSpjs\+!8h$\HM%-QqLg>J[kpG
&su="/qLP9jq=%S?nR#@"Qg>a940B'\HM%-QqLg>J[kpG&su="/qLP9jq=%S+A`,8
b'oAohCd^A-4BanA<G3Rj-jn:h/P`#\&fD$Y1IJY)/En<o%9,J'sDS5`t:HG.p'G0
m1_1E85p2K-4>2B#=R'ZhC+*48q>`;6$[P/Bru@EFQ/.;0Nm>?#"7'_Y)%ed8fZ4\
Z#\qfdSAc\M*r'jD6gri%>^t=]MT$FPlSGVK(A'<dot_il,45U@C![]%>_1I>S.@Q
PrPKC@cbaVUn,BA'8\1_g15c\)A#cXH(u'k.fjh6"m+!WVmXC\dtoG5_IS5D)A$2p
\KVf,.rdrf`6+A683;N`-PBEI[)iBA2'AW:o0t1a<W_WJ$d+t9:2>QAV\;jJKZO:f
2'BJjF%%Y8<oSoVLm9LJO`h'J:F)rrBTiT`CHt;Tk)E9KXT[8s(R-lQS^n,a:FDat
#a5EUCHut^kDEBOXi(f7&1^hr,OH0tSk)fmd3]6KeprS1bo<Ku>7%Mq/gtZ+4095M
Sk_Dq&LIm5epusFc5!U'>DXSN+BGXm8(oCs4HZQdU.lEuX8rp@Rl<su[Lutl>Ys;4
G?QM%4Ip_k,>8mJX9$^kS1A(-[Lu+&5ce5dNjM`pGTp!R7%5as=T]j_2fFqtD'd!c
\=gLFn$H-*GWP@_8!kjs=TbDa3*4&8D'b5+JQTJR*GMEjnO0+/Lc/DoZN`hIDVcdq
gId"PEC"kkheB33nT<cIN\FVoZN`hLENY+OgI`I5"0ln.446m_ie^&<&T+hhB+9Zq
h7QSl\!6s*j+?ja^=-9Eip"Ap*FZ7hB+9["j'30(\!8qI#@cf;GGLeH`=n(X,2-RY
cPd?l]6U.cDCYa2`s(SLIAaKi`RBYk3l5EYcPd@#a13B0DC]]p&&cVUmmoNoM^K-;
7't&;T/@acG4S0Pgf=LCNXO"!qbCp\Ml.4aFG.a;T/@b&NcRW?gfEEj*f-(3hiW'h
(Jc<VLhMtU5&3DOmH0C+\?,nd*>ar!pRTkB(JcEMkQm@U5&3E**Tr;^\?3[]4V0,F
^*E"Z/tPU5&^_p5I+Eh(g<CS5E*EXQ4"_q"mQ7Nc/tPg#d1I]5I+Ei33mJJFE*J/D
H6?7kHq2m>>We.I,,.dIpoFK.[@9*IiO0A,G?du$gilpP>WeR%U*E>IpoFMDFdssk
iO0@hoK]K_q2Vg\\9K2p77<Urn6#i;C,^'q_JLU7m^Sq&\aQn+\9L()6q<Uqn6#jf
lSqta_JLTZk^cjHnf;GBE:H>jMMO/ni3NVUe8F+kL"f4Mh/P`+F5L]6E:J&0M2j8m
i3NVUf5[sLL"f3>d0$XojZCmciSo\^'bP;g^h4+4W85*`$Fc9#]1pXJrocGaa$9Nd
ci*"@Yb,po12lSBXd-V--_T)tP6F-c5\q0JMc[Ej(ntqmrTiWqj#b:Gqs-I.ro`15
8B+)"feOU]k\.BXka3=gkf]tGJC_M7\tBs#+*95?j>6;8H7'VTI/a,ss'L]eIeqs9
F3NYFb=)`tDNc'@61`?5ojG+/.roJJ5$Y955#dljpD>+uYVguk>u:>QTi>i3a9?>X
gB+PKPJ<o6>L^I35jmRF#U]!>jM1];nPB2WbO@3g?c4>75]WZqa,_<)Gl7?ndCl<M
A%Gb_*Beo\=3!i**cN6lomMA`Yl_pY)\?;I7W9(YFq1MPe,_n#WBbkBNM^"X;p,]W
99?.3fC0pmpfB!N#RrI?_NnC.S+]6O^L"*&l\?Fj=OB*96QV_Pn6@U)hb6qgPr0$_
::m1#^cKhG-oNU"[\u_o^?ZL;fZ:1NPrWEDneX6IN<$-)>!"29mX_-**0<f%FJC*n
gGkjn"tZ)kT`G\md<Yd2l"3?f["'!447s<KNkK*C#<m]5U@G4/-!1<+>1V=\d`1Z?
T,!VK5d"1h-&I1@:.7pEQ$u+MMo)&CTN<F.CVVRS!u@BVHMMMKNK>*TdX[+Rp8kl-
hT(Yh>(T0nY6OL+B'fDmfE_!a$Sf(n/5Yb12Obr"K/(sbJm5>a8.>Q*BWi8iE*Hb#
SlbNUPVO+<N<;lK(XUt>/Nd2=IeMBCXS2m_C]&/P'gE%7]j=U[7/%tl("X;.64+'a
:iZpDSS7pFLBG+o3D8RN/"OR/;:8)Y#:r/d)JqW,"d&_dedIq/-'uZn$#M!q[jZ:,
X)98iO0D9tDC]n=lo5m=d2F.R#LKiNi;!AASarRI/d]UM.B*BX`r[QO>hDLJTN%te
#'oKNQ0A1os!,uL(KaMu5DG28^jiHe2&Ei0>FJ1WQ8ZS0k]F@-i;20Qe-PIj%1#B@
!L#60'0E;ld56AS!,3Dq$AK?"+-JsT.OYBKdR?2CL=L7Ef8k%bb)!*Pc1<L/ioVDD
]hnQd(X!NrJ];.]HI6RfZ64<+D.4Dkb#JF#f-?ViLu)!;UZ,2j5Z9eH!2=nu'8't3
^hS_?BsV!o3iM1`5D[gQ%4qr)%4G8bBf/8)/Rk+_rBBBDMp8p]6i^\t(-/G@J1\!/
"*fqNXZ/qKP5Tq\f3&3W@`S>p$:@_Zm:giV]mbKO!B!`9+5Lbh)SitQ(p%,TZ?W=g
!N)m!N)o#X,)/(2Kn05>^_4&ZTZ'2t@[X3Q!%THlJ@K&<8V3p4'n;^-0l)<=VA2Rq
BRUJYkj?>c@/U(O^eL%c%+A4aLi!c)ikj>NB`O'Y?4Tk4?#/IgU%3@,*P`d\^k;n6
Ym!MI&R+9;+d]8/6gO!DTqP)jP#`0JTj*0i_!#QEA'?-X)XiG*"`lOPO=$Y<#LK=^
0<`hai3><X7$Yrt;iY+<h(!bdYs$&XO<e51G1gj[;4k6ScHQt`"10'K"eu+BEl4`d
-;r4m4/B"$*C;<l#_56eV$734WngNTPe$TH*f=Cq<;;l"@a'Pi*>N0[ATtB`/C5_t
#!;pO2Fk,J`<0&Gd.N-ZX/\9-,UlLTa/MP$4L13Ag>`;mJ9k'R-q#8`A.8O&eDb<<
g)ai;8BjU9b*S"[M"&UTbZ]qZQg9Y0:^jDV\EK]4*fB%%6mb-)RE!$@csEs=Lf^Wg
K-Umkqoj/oXCeE^+A\a'6pmbmFf"/(UZ5BjH<t8XE2e$1!>5a`!s-r7nl_Xu4/G@+
5h[3L5cl0@ls$gWqQel*!,<pV^&-gOn-dW*.P(g\D)QW'$7f**Ro6/;!RX'8=A;Og
Gq<*.eU:Zu?2@K\$%0[=)NZT?_*d5@N$qHg&u53X]TBtn3"%_!J24!,Lk3d)FptG$
J/5'mQ=6ToX%@n%^NFeDdUb+)",%c*(-=K;i$b1P,%X8T)8lhi=ouW@!E?fbL_"b*
^EE5KZ_WQ_bq1GW%8Pj#*.ZCubL(hY+F5c@p;Z2'iZHRnL)A>]537UH&:)amc;UFf
#Y5'U8R4cu$^h>R@2-UI67g[iUn7rkO`Q#-kT(D()j"VA)Z\eU:8Z*V##L:CVNWLr
09uoY!DE*h<mhnVW&udETIJ^^!Dl_ndRS`;J9!^UeHR,e=B)B@@U]Q2PnpmNMCMl^
!:lk1&>r./kB5B"(t+:shmh%&H\3e8ULB,@Gpq*SaJe[601F%b;?LkgBE4S1_"&T`
g.:38K-+tM&Os'?O@@>SH;c]CAp^:SCbfb-:^mlL.KLRB!hD#$:^\6,pD>Q[6qstf
[UU9L0]&@U=JiCS>Me@I"-6g99_9lPM#C`8&A=jUK%>\\;N%:T=-Q1;[<l@h?o1-O
q[U6e32rkYA^A[ui:?_u*!mI%)!Bc?<Y^J@E+QrIJ2NtD65Wa2o\sKZ9u]iJn-/-s
"-7OSPGdqg4Nt*5KonpNq#CJ6FX4lmYq:)4cU3i'):%1o"l'[Racdr8*d+4-m/Q4X
?X=\rL51)O]hY$4i59J!aa:X)es`gOQ$,#r3CCc14HSl8,M8-[U!^W&ka>s`X=B9M
]3H\*WDd;n)?AMI2m)2e>W7pk6M-9FbD`?9cK7?F8Ia#K<o[kkh"e@\<^oFKMRNnJ
&YF:Ub0CTF!An40MJ/-H,&fs)9[(/kGO>d1aF_tCcAn*dSYL9,fF<8[!2k'X&,G"R
m8^4!g$kqHorP@ZEIagaVF=Aum"nli-'/!4#!Nb2YfkHEEKUN1*pdRNgeiKJ-rMZ?
O`mhcM+k1dBT9S:%2'n"`m`Fmh*I"1F0iq,R>OSMM`:d6-utb=:8ta#?Hj*)]`:Fl
NX?^G@Ij\WMl1jl+]g8RPG")[D[ZB&67A=(!9]N::iW7h$C>uOcU3i;<bpsZad9WV
opQEd>iZdG1<rkX[M#<Y<*3D.ZGe:u4P=[LQV#Xp5.?fejr;;2:o(VUA;`=sCUTsr
2)H+pCe<`G=1H19oSs:%Q1%7*Ko7;k<CF49!h[L6&[e)e9&[2k`Ucp%]XdL<<k*B8
nO,m7/FZdEU?ad?`56@;7.7(Y>ksDe;n.&r;+3mB/FZdE,&0&TPeq8`MW^[(H#qkW
X`3fPie`[L=l?Uj7+ZF]LkXSULu)!;\agbTVf;/oU5Fab=l?Uj7+?,2.#$DJ'[K./
o&d[8>2eK*`"O/"ZG:)^Lp#cC&IZ(5&A=jUEofC2:>t2h6kp;NZG:)^LoB.B;$sdt
.%Z2<jir4O[DKo3M'k@$A:`&F&7*>e+r5&H+aQY4jiVeCS\i>ZM(0_'A:`&F&5g&b
UD.Sr;*5@Xb+&9'CP@\E'2N_'aTA(l+M*SS74d4p6M-9FbE_Ne4,&S?&lh?,aTA(l
+JO&N7Od+nU3I`:PW/?-ed<3h-_BN-P6F-c5]e%0MHIBjK]jEkQ7LjTFp]$],cZZ6
P6F-c5Xb#%NDd9g7.EAR.<"W9XVEI[:-?o9-4>4PJET&>'sV^^$.1ga/6BP1m1_1E
85p2K-4>4PJ;Dq()l7LXM;ie/;Vp2Q=t<i?STpkR9G[E)!RZ%[.q7JG&u'SL=K[$A
g*p8hOf0Iu9c!N*!>2`/2bN&;'#jH=UqF8,ZrX\]3q5U.Qn7`0"/>*@=2_sm,t.4#
Y[%!aZr=JZ,#LcsRk4&3"!VJ=Dj8+U-&UlZ89o:6Bru@EFQ/.;0Nm>?#"7'_Y)%ed
8r2>$@CbqLBr>q?7&#Qp2HetE#"6sYhC+*48efT=On.YKdot_il,45U@C![]%>_1I
>S.@QPn:X(_K+a"dSAc\M*r'jD6gri%>^t=]MT$FPpi5Z,3@'tVmXC\dtoG5_IS5D
)A$2p\KVf,.j94/L#pI$Un,BA'8\1_g15c\)A#cXH(u'k.oAD>7EV+s:2>QAV\;jJ
KZO:f2'BJjF%%Y8<^QG=$Hn_'83;N`-PBEI[)iBA2'AW:o0t1a<hag[MNg'oS^n,a
:FDat#a5EUCHut^kDEBOXb>mY'p^B-O`h'J:F)rrBTiT`CHt;Tk)E9KX[M\A'Idtg
4095MSk_Dq&LIm5epusFc5!U'>7&\=.P+Z8,OH0tSk)fmd3]6KeprS1bo<Ku>D_?b
-rSpWG?QM%4Ip_k,>8mJX9$^kS1A(-[M#<Y<*6;N8(oCs4HZQdU.lC_CVXPgM9'1<
;5R7P:>rX345lUN3K!!n8=B!iR1mPL9#\<O;XPZ4K7fq!Y<,"5H:oAfXk+(b63^Jk
<N;`Jl#`UpAH9&>YLcTQKDWbf6ZG$q+$LZEJOB'i$7fAdBTS_.8sd]ajYJ0/`#PpB
6?sh-=Z&@\FLecJc-_a"HF$bW\L"C:X4<s"h>?*OC(]k4_PUIc_kX&Y\8G>C"E&)u
S&Yud,@nJ+;Zrh>*f;dXd0RX'EhngkH7GRtEe@Ri/mAcS`fXZ#QpUp.i!U!UR\*ui
C_@mkpl!RL9\Ic2!+B)lfcZLM8WXhZHFXRe=T_(@@B5\Mq(<m;Znt#jF>RC=Oe'T"
GDF9O]q`HaJYfG?*c]m&+'Sj*U!u?HYNaf>!=K=4(NNJLNOI8rCl;-He\h'4eRlL"
0#ZCX<N?<8A/ZPmf(:&NXO.#Fe07uE'tNNE(n<.$0b2RtA$_>HhFQ"gGTM`!&h[n,
W<#h?$r!XpR6K[5WQ%AgDOm.>_4`nYK3T%YKW9t,:,bC48t.D;dd,-i343(%4N><C
/=5DB:)!6<@*p)TX!KU'W<$Jr3&[$7JW#cn$u'Dq6Q(+mecU$k(k&b1U3BR=EmCEm
$4W(#ZsG?3LRM?d8u_)q^iCkobsX+V!UJ9FZ)h%0W(<nDq28J9CAiYe"(jBi];MS7
//F'X?^U.kpr,]$"LC\Y0="Ue:p1gX;'Ud^qO.Enq-XaVos^:0prH;p%n2Aj<DlL?
'NIE!`H$BF6#nEc,^]uR:U3*/+ooYe%mGqZegn`@P#!Q/UZ:QZK8jERkVK3.2\-u<
%1qi'Wp'<s/J/f7!Dk<gnR('N/?bh=\YlC3]N*?-E8oX#!*(0liY^PrH:N[K!NK^0
(XNe)d\W?)d9mLP;$F@*<,pUB!+lrEd"25uV!H_u]#g@lh&J]dd*(uN^j&q8S:IRK
5o/fr`Np<i@52Q![b$4?PcO)uj8aqgLTZ^NnOE%2'PTsOb-\1f-S%lpBk/K$:%60L
]%ZfW9MB`h=,d;M29RM8[HbKVUm_*[JW<nZKT"HY<$pnJD)=Le>cf(:%L,W?Wmt?[
NhflE.d"0+"&S:X'UZ^ikT(D8F"sBkC[%#UfV4PX4sJI%ZNS\@lV4?,m)l(15$%;Q
h]nH=+O^H/+&*ao;H%1\#)Mk%K5NA<@Y!MCG1DpCOW%Vaff1q9AsF/fY]t^4)59]D
99Ibem4KGI;*5@Xo%;1RV->'Gk(Db6k:+?^%iV[F8RUu`A[0jaqIDD_\YjVKn8H[E
Y"=5m2A&ih"qYU$K65LT-FAZLl5lL.;YeC3WM:@T%9R)L[9c);^kFU>Q27GgXo<\J
k8n1XH6Lf/d=taV7g1EmGO6<AF;tN)6jKd-8$:Neo1U+F*H\(N<cgS4"V!eX]MkA]
R8OZ.//`@AkSg]$Z<5J)7VY%prFMAdnPc3]H,5k*JF\;(0&-?72\1'$;.8M%dp3U\
6EC4;*dM"J4.A8)a=n7N$d)*l6#73.lmR_+XRPh4"rn)hMAjaR7Qn"7/Am.11k<jV
XB*Nh"'u4?h%ItFR/,-.dkh74X>F=Ed4RO8mN)*:`Ucp%1%D6RSS4%ne)oTk)OG1J
J<0&%a+TRe>9MDDC81h&6C&M>\j[p*24);QU!eJ&qc&f]=;.nrJ4B[@dn$O^6E/>e
kqEmV#=uDe2$1$D0HQ#]]q`HaK1>Goq4rn^$'n5_Kh>LOR8'tCV)]Uh*0X<d#Ff/E
YHi)I>W7T&KB6Pc"oo<e/dID=_H??8)C5d@<i8et;-RuFVq=TS4#*g@\du%ik&s5a
4;95'+NkgnN\+SBYp6pG+Z??3d7Bsrit%A*4M@8:063).V+VeGP'MS4NNMQ\O?/Lm
l*<6j7i5E^6Xi3Og/1p-':]04]T*2k:(B*j<H_r\MT:[U!KGu?6M-9F)mLNZ!Ee6a
pjut#$pPXc&WMYVPZ%+NX,pB1([K$BFj+.pUm`;g?";\$@'R.pV5fF'[T+TsJ+b\I
0=d:rMHSUYQ*m!ca9.IXoM'KuK,_f$:o)L#&]`uV)nlQ>*u[D&V$ie3`_&hQ)B`*2
W"3WXJ/GEBdPbPHp,=QNU,!m-!;O<jW`q&kSP^M1_^qbf`1j8eN!_YSE5K24J1Qe_
cmM6MW3A!rg>tSB$iWB+"tCCfcmVaZ,pl:&o*6/KP=!'&.b/:4_sQWp!4I])=/,0b
rW1U&`F-8dfX_V>7RAabJE^EbGG2j:"*fn!3OhQ"=;Ogs%n.BE=PGI[/KIs0,InWq
/ANZ^o"H-R[VNa/cdqcHai#)_Mpp1J&sG3aYh1T%W!$o[%^hS,_BUcJHDpr;.Mo`p
!,Jo1KN7@G^Ln#.=t-1`l-L@BWT^Sfe1CR52*iMh9I$o8q(=CQ8n=e3KIn%Jg4EHE
4WbemIr#M^=`uhJ5e941>&!94`41McMih3^J5"'T[d/LU"UU#><l#-/Ei=nW$JU`-
r8(*o3[]^f8WO4@!+:akDfat`d'RM#J6XYH?V!1.U(M:/pl>WTd"95"'Xq<q<.\.f
Tr[28`AM</SLPF37[\lK"Z3LoH=I&3?SlZ]5Id9\*p:gG4:ak!#M'ZkF@M'n^PLE,
oMk`.@C>Kbo-!ZFFXT;I/buEiRok<*J5BCim1Mhs=ciNb-$uRSjW[6j7OeC6n".JN
%#bsI)HJA+-]a`S-G8]G+KKE.C*&EI]q`I8^kf?a0=66tdU<KOjC+mep=Xu!^+!ar
H;E7j_Tj^T=_PT<ljq5fJ=okPN>7Ak"YDc^<T_==0]JIfl6PZ5m2"%U#91VW@$M>s
mDdE1'?0Q>Ub!pgNGOVg\gK@C!\4=74ltIU4l>I^mP#io30Z051CXV/4odrc\TL(/
\265'KU*[jj%#TKj2^36$OgFM"sfZjS.O]\IV0^Z=tU/\mu`-RkT(Br&h_q?'QF%4
_R!5f"#S-;<"IG@4(`>I;gGM>72&LcXkGI=a&NQFR8nM,%QbU(McD[OYC_[4I>ULq
@Yh@#63<_udH[0HX_T"_]8_aC,,8:N3ab"1ELTQ7cU3i70/#L=`2lJ>gf't0GZ<B8
XV(qSJ-iOpm+t>&jlNU$528QP3]u>sG!,B3ZN5$Ic3)d0'gkY0`<.DV;RTPuNlr\j
Q_E;W?NA7dV:p-LhGI]KZeV+C\pZ[l8DX:IM`c<-=0.@l+o5\>RGt+,NW\R":YdJ5
Ll],q)G+-O+LYb,5ukK#K*#$t(%LW"1dEXs;[(]Shul`6>=9tCbQkN/2/@^j&,n(:
!5h[@bm4$E=%t44OX,*)>u=UY*B#EDE7W\feW?4p37I!tCB.'4YQ0S'7_m6+Z;p&j
N&C`+_,>cf_Kl4'AW#0NRME*n.gq[Hr0ZZWQN+H+U\ag`UiG@UF_ZhJP1ZSIBG:\Q
;:2+R'nb!*!MnP&4&"'Ud2P5dT<+/,2U2#1WIU:Z&(Gi(UKDNPOUU_$cf/E1$MQ.'
1jeC_+li5'@-+L-j]O6UK9510m6[Bn78rY\"t9jFoSs8O\S9AHBT_pn>FYu7ZbtQ,
iC5=d:K;+i6l@6ZT]b^\lVO._J>r@9V(m"4PVn$4lsK.l*j_<oR#q6N;%[;K)#_^S
NDQt>KQtoW5Nfu*ZE/)L'tB_,Md?L,?$^+]TOpX_4;=cEAL4-;7A>714*j/W9`<J@
H49jb4P>Bt$lHfsVP4)h!^q<lDFeIA%Bo*rTS\I>,AnVPo-Kta-b,Esh^V3O:hhT#
G1HYoGbgPA*7*PQOc!e!U]D=%MBsB(FsT<Pa^YAL\/;r@`+2kXZhc':[sNluKeIiq
J<&@rp/3-a`'PTfpbbS3!'V;,Ahl[T'(,'/)1"03LWpaq.su*#pp!,4Q5#8m!`V'a
,9U%lHqEVmUIS<tIgm<h7XPQ1;L`gp`OF7q%(a5!!GNH"*//2Xjha!-hD`n3djba\
5tJ%`E]p'0i6X/B.]ebhd4S681q^_Aq7'gO`NkQ4_Y-m^BFrT#dj3JI!GV6s:;p\#
,"=rL";2VLW^.tE&-07DW$NX:n!mskhYdij,b2r0Xh)#YL?H=/icuqMIRmZoU-HUV
JBnNG"r]!fs(^-c!fBPXc@FC7J6["3]iMTV@>)+_Oc`\p,"Wb(L95N/-pt3$[J7Y'
m4%)r=g9fV7(J*:*>PGEIr#A7QEWN.2$#lA:'ZOCYKj#eNK=(s++8\1Lo1FSe0@Ee
@i*\rqZKr8!$`k$-/.>Yd"Kai49NT5V3Z#D)R-VoUNdi;[+03*!+(e^>/e"?Q3=G3
`jYEu0UCOa24s95K+'JC`3BN[_KuCp_m13L\=l%qZ9N)5!F?Nl%A<MscIeSfHQ4.s
9",%i1!Z%'be2jlC;FI:NZ?:'J7_qnJX;_TBk\K@<G5f;0W<u'jn?cb(Liauf;o"'
cY)c`ec;r_5a?je)-$>)fflJId'(%2W4/e7#Rukf_#4FNJCmBO3)u_T\I\iqqgC7(
@#)>gW%`jQ'GpM8idGdQf=na"%1o)/WpW`%43T*?ZS[3PWUtOioG$_V<XJ$Dr+^ug
WaO5<@bcREU=0pl<QJJp**,<LU_]oj?[D[e!jCUV(SXo6cMg-q%^7VE%i`VLMW^[(
,N2O4)]Ct)';&@&:t8NFbaQ8&iOlU:W(uA7nQHl0KW;kH_$_9*Uj%ZsPQoM29>q8V
>h!#]BJXa^<;n4E=[!:4K`k`[:uYk]Ym*PeXs*/qn`'ktHUgR:kl3!&USF,F1O/(a
0#"+$%j'M9>fbLV>1"j:<9>].oW*?6`rAO1rQ^=E3rgaP'_B]S/mag.mIBKM3P+sX
hR;ArY#qr#NQ:TbF&T.Fi+"@*UfuPJ3X.2m;thDh`[P.^ZHUi*a2Xg(h%X>R?"l8m
XT_.rZ4`M.N`b:pGm1JJM;?(Y+BH)(Zo,W5eq=s>0(R+lQ9[<H;s]]ekoWMKKXM-?
rD<s]<4A91]hVYAVMfh>.uH4CDa1LRpkI%+&"W#DH]`IhS;Y%\KQ;ha0(C!!pIEK!
rsjC0Ml-YOO5S+]T>psqC,o)>_JR7fllNldEZK"nE:H?VlAR]*i3NW0ensg\L"f31
[eli^c@:V__SsuTVFU,dJ^57]UR(L>/_jD)`9uTR-eHaH$5ZJpY0Mie"[6]eBAM^1
:q3Y"@(SX<meh:].pP1WBR0eW(AOs34_cuQeA?(A:[B.:H#apBV/Yrmj6DR_=l?Uj
FOk<s#_h#*&%;A1k0AI3]u%b;JYks,A:`&Fd%cou6nR1pr5A$^RjZh8<XKX=1p5,[
P6F-c5\Jp8N_m6foO,9qC@;"DfIL2h*GBa%:DW`,!Bk0X:Xm6u`D>hA^3O`>D5D4A
7-!Qk3*G1G#'AF5mKeO$8e8B-UZTjOLV:RDdt+Adn77*r)UP7Fo0b1c<rBo(iL;4H
d8gSj:Gf6"Lm&!+CHuOgk)N9JXn6#55AKWaGM"EN4<8*]"A]g.X8tJ!3D\/AD8f<;
*klo?*GqWlnO2F&N&XtuZNbO&D=.[`gI`!bqkN<!Itt_S`RBC88+:&?cPk0*QLdKr
gfF?kmbsW_f?mV+(JcljcA7Yf5&3Drh<'_o\?5C2]0C&ur--dD>Wa$?H3@"ZpoFKZ
C,o)>_JR7fllNldEZK"nE:H?VlAR]*i3NW0ensg\L"f31[eli^c@:V__SsuTVFU,d
J^57]UR(L>/_jD)`9uTR-eHaH$5ZJpY0Mie"[6]eBAM^1:q3Y"@(SX<meh:].pP1W
BR0eW(AOs34_cuQeA?(A:[B.:H#apBV/Yrmj6DR_=l?UjFOk<s#_h#*&%;A1k0AI3
]u%b;JYks,A:`&Fd%cou6nR1pr5A$^RjZh8<XKX=1p5,[P6F-c5\Jp8N_m6foO,9q
C@;"DfIL2h*GBa%:DW`,!Bk0X:Xm6u`D>hA^3O`>D5D4A7-!Qk3*G1G#'AF5mKeO$
8e8B-UZTjOLV:RDdt+Adn77*r)UP7Fo0b1c<rBo(iL;4Hd8gSj:Gf6"Lm&!+CHuOg
k)N9JXn6#55AKWaGM"EN4<8*]"A]g.X8tJ!3D\/AD8f<;*klo?*GqWlnO2F&N&Xtu
ZNbO&D=.[`gI`!bqkN<!Itt_S`RBC88+:&?cPk0*QLdKrgfF?kmbsW_f?mV+(Jclj
cA7Yf5&3Drh<'_o\?5C2]0C&ur--dD>Wa$?H3@"ZpoFKZC,o)>_JR7fllNldEZK"n
E:H?VlAR]*i6[#!B%*0_$6rB0/*Q916C81\JZj#sl+qOmeA?p>MMK>Jr@8:"l?8.J
V$dJ[I2d`7jpFRUi7.Lbj3>Js%nQoV7sc&*P^"\m\UqP!YE=N"YnJU@;rgn8E`M7Y
q2\84-[$$XfGeCZ-`OI>ZW-s>m%\Znl3\lrdWb;%]j>8"O6gHmEqTB!CB45Kn*G8D
DU<(4B"ao<V3Y]-d3+(I=R@GD1nY-8*c1R@*L-S[`%CAB<._3T(Mf]H2/@`D@.^5D
+BLger2dCs7c\t6;,jU6pNjeIX2Y/a0C/;B`WE'4ZC2+^0o=j%7nE:kY[4FIU:?<t
ec=!IWf9k[JtL[YHq-W']2!d@H`IlrFM1(8>]/+T(9"K0Wk&:3g&E$V=fj"0-#+C5
F\]6m+9gXN?Rf9f*l*&)!VW6gjC675aJ/H$]S);^f#oAn9tfS;-]?Ma]iZo*Hpr4#
1j^YP\Hgmf;)LGUEMt357=KB4DNrm!'V=U!;C3ht";QoWecUa%93d*RMq,+:on$-L
lDm+52#t.cT3Z:LbN4mV1ZR!Y+KH8bKG,7H8(\cRVQ-Rm]GT16ZW]Ztehk5!TTN06
5nh6NOT!,ciB+!l\eC!!S5T&.X9%+eU8c;?C:B>]`$!269#6kSeT-BDU$UuMJ_Y"F
]7IHYXr<[J&=(1q!"K;(KJ\4W!6?RG)mW\EEli(KX;;7d%81$gHAkG`Rf4f^[6<11
O1MGBAb&@3KE#*n!-qpZFB<ai1>,6u\1!Bar@aHn]G#?c`NW%tPg>:,#O"@-1gm_e
p./Ys>VA^.:D<:d"%8E5h),'CA"*6OJ0k@+1hs,n&!p*ESKF-#;83"Imbp57.W#m%
DLjO)REO!(!0*0lmZ/W<,0]oB6FO`YpS;KMJ<YhbiigXA*=h_.&(`Wi[6Dq;;urjQ
@LPW)RZ28:l7SVUDmS38$B'TH.9F06<9lM/'W7<,n@Wa.irCt1.Sup(f^=e]/k/ea
L.L,!"EBI#q4UY<(-Ept^lJjGh7Cr5dWL<B!36,8De+ZOU:=q1N&sgMRbU$QSYCo!
E@FV#C+XB^CS^Y),t"rd<fD]iDt-E&c`pA?SO+PkRhds!H2n//`Kjj/`9uSG<m_2b
-m2^;&]8<,s'oNf##hA;Op4^\l:P8,d07m-%6rN.k!]8R+=K(`9;ra\DN(k$Oamf?
1[>&j-B"^O#1.Z(5(JYkAe!Zk-!RB%MF!-2O[=cP<n/rZJ5Ig7;'lK:lG7Xne:IA_
8hLfTl+,:DZ"OK!@><%7h.<F137k7a_I.A]nK"YH*EM.u#rsLHX5f5Y*]X_'$tp*c
\;U!\,P@(LZ*5kSfGQ`snhrRfR6Y)Vrc1XtdA_%DB+8N2,r)J7NKM@TN!!`r%J<Gr
.!/@c_T'^bOMtIFL\?'C"$C9dBV!kr`D*r[4IXh>J<^St'!/=-mD_J>m*q@OY.$6\
B]!Rbl>Wq?M9Ddt#UiU1rm&34Dat!:#,=59/4p#9@-a%MCJ@;Keti2.Y#5W:T\Vl%
RA(C/Ne\-PdFLRR)F/-O@`@QqRtQ^O"2q_s&N[-k7n\la(GoMgD2)3Dec;DYUYS,]
Y\4Y?b_=;2BH[HZ:hi2@KC/Z:M)gVi7ag*t8Y^SHr0#5M[>n*]UNA8F<mta(!p]lS
n'Uhi0b!qCeS5(A7KJs^iktWpFG:6g(u8T[lE>"T$s'maOQRS5>_%-!i`Du//Qd[h
5#T%*%A:SRiZEJEW^$FA0pA^?=9K8S.#M3g#BLV`h.7=J^am*-`LU)6</&p.S<b`m
)_=jcZbi*F@)+(KXiXF7D4h%R?AB8bC/hc<-)R'f=e-jV1]T-hp9rWoEH[5a?2U7?
&)U5gK@U%XKf[\JXB.A9YUd/-P*/=ME9L&:r0%ZAX<-:2fL##;g$8bi[`;'/>FN_E
`\0.cj]RO%,6TI8D,#X''>kC9Jk1j,XT:f5NgNj?',<Yp!qTM(>it\Z.X&?D5g@Vg
!#HQ^;sRZt'Wm'.+_ZP(JRUKh=@Kh=1fK)JLkFY1DH21_#1.Z(CB4$"fQ:%^Soo[f
$FBtk:C+7,Xc@W/8L#%O%9/'!Bj6_cEagmnC&kXUGns%0G'#.mI<tP\ri"jC,KlnJ
P3V7u`&N;3Kb/NcI9ZcOeeo_rfDsP\PM&'qV#`XP$kXV3[8rZ@K<`j%M1[ERHA2ST
&!r>3rbBMkSN7liM/oM"NV3,K:M/7OZ64=%a""RWG1!&KpcG-5^q'aL;sL1iR1-ic
f7KXI4aaqDo6I)$\1$j#Yr",#E&FD1Q9.p6O<%:K\pT>Ul*2Rkc4jP7[%<(b[Q5%[
O.&IUL>`e`BRi(O.N`Ug=W/#DDrUi?PA+1,5V"]W=t2GBmYtHt5hk3!Dk#!7IUHj?
!*(dfLA6S`!602Lit6pZ,CM,e`2q'LZPZm(@Bcg6k`pf*Li/Kg<YJp]M\o=/#Patn
1c4-6WG5ndTrF"rhCZd%<8L"adOi,.JJU/q8G*m/!Q=S@3;`:8=p%MZT<g2bGlBi(
s5I17SNV<8s)-hZ^<&lmiYtRBQr]\e_Am!m7l(/ej'c7Jl3qTErj6^.rZ:SEQ=g4?
j(UX-?K8"92(g/m63l*9BF0O=)3i#9VXF*W0ll?D3u3`[[%'EFT_pUQ;R`Ol1$\L'
h.er55]KtT'?`%]n!D@,L'h1OSg4ZQJiKtcY]'@Y7n@@%8[a),VaI`L7Z/1P%]Ffb
&T4,VUsoD7Kel'&VLaR4'T?^*Vgd#?17_eQBCLtT@uF(BJ=\DCoe:i8n]N\coQmab
`[F?PIf..PiB%*%XT@59KB89oB@!3hru=YdVh)YFH8U5EGN=PH:dV*M0F<66+NR6F
J-HQi&;f7o`*`F]#)r^aVFIN[+XZ:X$tE:+4s^XL4[(*'nY3^8)@9O"0VippBm[)?
+#RGQBFs?urp\,;elHPps4OFC<?X_JPs%:$X5d,9A=:dc8I^2&d*@\8<R$!ai<F!M
.LnA@#4VI9D[mm?[*2D+8#R(9[=Y<gdn,K#<08@0O-'N->,3.#(6&"X'>'%gGgL[C
9i(2UiGBWFj=bD,:5TFWc:K)R9KF2i=sG2E[aU>,ehYVu=lDk%\tQ"KWRB0ZDL4n+
-j4'Prmj9lcl;(>0/^N`V]8V[i<DV!Ch'baE%V,iN<>9'#MdnL>B?d3X6oGn\+(F$
_01<-^Y(0P1`BZI$S3t8'k\jo=;ud).P^q&F;TP9!1X*Gc&S5?Sc@c>7ZGtZTr'#6
+(tWa$_ub`qD!"8hr'G%e>iU4!Y@sHZ>i8q..:khONLd]ho'SYj:/6j#g4mR=-BUR
+MbLfY^U'Un/\c%;4k4U:7Vsr5ttfG5eW8?DG2'eL&)8gJ-+Xc"$n2d(E+FCJjjgV
B".mr'eCDK^k;^G+*0Y7TQ*F'mBP)RN%A88Ce4^_*i%/eZC/c88!-H]o.19)8FatS
Q7fE`JB=QK[B1,'FnB(R5AFLa%;Y0d8-W69^qPEr[J!1j6+-U1/X-1t7;AZ(,RtQ<
(bdg?j8d4<=9Ee55\#<jp,D6lJed9'ih^u*BE23H#XfRbmZ`#oJP_9%XWi(['TIOI
@1?&dJ2^3F#2LGmfMCiT^*3)$%/_+%\pif"qVL)FXb5pELO3[ZSA@0mn'&ThY$Q?]
n*o8ZoilADrIhJ<(5@Pk4+$7GGiaN6JD;h,rFhn,[Z;?&co3\On/ft=KG^`9!7a&E
__1G772OP,,H:oerjM*s(M&lhSBKa.$A,LrB+JrQ_f3&+`(poPqkJnM%4!=RIL*CB
F68!EJ*Rl1#=&X!^N9?]O0rBai6:&n]=dW"-js`t<3&.\`.7pJ&%YS@Ui'iG97E?*
d8HY=nr\(%8DqN=n#?=A)F-e4<pIYjUOa7i=A"qtbKqaZ`JY:h$!$[$N/s9h>DjJ0
5m,&m;3)@/D^:<cEu=Ta]8(;1gd$$T%G1d=cOeV;p\)m=54QMHhCWt\=Ffp,`>V"&
g4<2pgca2chP`bfUcBso%u`",Tpf\NaWh[F!or"rbL^W<]8Z>_BDD\]jn%A_>Fs*N
H1Rms]`CXXb`8lp9N8H"^mNEG[iPMbl9L;>FpucFH^6:_0$ORH?f6]]XCre6Q:H+2
&%;A1L(FgGJA(:#YFdgra;V:,l]<uS`F/0(&4*c8=<%P%-^9=l0PZPE"/l<r(>7+9
*#XFE?.We7b*:%^^u]?uDr1ESji'*]Si#@\ADs":c1+JK/@-f8!->qr3W'M\rotO/
1Am#?BJ:4R`uRteWsF8]XL-o^R>iL/jD1.QY1.o0p[AXJ?m%B_j1c),A%7TG$[ZM?
0=ZE$/<'!;?uCKd!gX0)0_c=(6=Le#,]@Fj;9G.)BYY9bAYUIOpr7["bhcdf9en%o
SN@PDm'XekD_;gWk[=l>aM)?uB*qKicY$36%cCnUnZioa7VDeI3T9cBXK"X(dDM\&
1)<u0;]r[HcmF<gkW/Ah[bC&`G(8#DQ4Yg<SM(sl8Pi1X1%p)%/b;ET#V[:766Z:l
r!oqBb!Kh[('8GS:co,C[=K(+;j8=>T_"e_Db.(pX(N8WE_4[_E:iE/oKKcgT0Ig"
0*0FO<L$7P8J_`"B3fP`KhY;>"9lOEOZ&QjPmA_+Q+9/06:A_?kCL\DU&'W%_`%]Q
OeJdR_DarZfAo2]kGm+NK;*k$T,UJ:h&%&\2CU[1.N\#6*b2Al*L"nO>'$lE"4.J@
aWUDfAjUtBnp/dgDPuPm,F,&/88,pfN!A_?F,oC58WCNR4p%q9!1HADdV*3b%,r=E
pI?6*"&>B*,D3WkFlMc4CN/PDL_4Zq7]Y*]K6:l.%bU:E3bji=SMYlR,K/UBBS#Ma
6cHNu0KPDSAP>-oM_bE:\mu8ciF\P0aOR_i!"7[`]F,UI6#lMM!'8ZNr+hAW=QsZT
FWN"KR;-HO_]qA?,'TBkq9BT;-[$$X&;W_Pl>Zeg2gG>mj_obK2d\[s(=*<DV!3Dt
P+K@1m@(a]]\PR-!'W#o[`?9IdK")_dHOlG*WUa>V"12dnqGJ9T7=b<KF4IHiq^c>
<Z&.EN*M7J9-:GL5B'uR?Grg.9WR[khR#:A1]9=08cuTd7lJ;HV%tTI*c1R@%96(O
.:kQs'#]'gK3Rg2i<uOe%^@m1GY>.??r>ht<X3OP]Zh93+M&f_Q=sAmXn*U&UM-1'
Ik<J%$WW6H9Q`X'(>u0Md/_Cn8[p7h/]^=)(C1f$"P0%e%)dCCf$%^<=l-ii(qF<"
9aqrQaSj'FiN%NV*!=:h%D_5D><!iQ1]VlUf+2a>.aF5Ggqm^n8O3mX>[E"ZZu<no
YRl@>_PT\o<A(CN5:YQ-.lC_J_YB&>$UXu3@#oVIF\o'$daH8\ecAnU*j-USJK$V!
d=(DTRuEWBM2q:ld8U8Ea'XG__01=X:oOlSJ-0Tp*)]jfJ8]Q,B5f0t3sDi]3s3i[
7BPSM;(U@q_?q6s!Vme?;piC2B%qX.4]He8@@nS8fminae[MaMIs->AgM_T=mDZOf
^9We7R9*_*]"c#[b1fu6qsYGI$VI"PZ`YRl+paPq(*j)lNs5Ic^R?_>Z;s$A7RqB<
2]k4V2X\6*:[B.:#-I20VucfaJ34gek5`<oGM]l*7g=hMFE30I$E:!jo%dR/\U8)S
9IIV1PG[4V,dXQQUE*JVb0R+i04'$q=MFgX`O?Xb62f,=Es@-IBE.A12#ts5A%of)
J*KVi&Ife,nK4aH\Z.Qk*D6LmHu.':8-?fs-LVs,CH^><O)!?gSB7j3$&Rq*`Gn:J
pi(a'$eQ%j_Hu+0mVErQ#"YLG?DSm?j*V&H_#Dlbh^0TFYIl'+I&t[%X8<17W-jBV
BS=SCMeMs*Xea@L/G"uBCcn_<)0B^)O@urj[2>-[T@c;S6RCEDM;H=HH-9RiBQ7u9
[,OS\L9`Ka9HI<2o`3ej>O+MkDU;-AN1-F=`JYOXYj]s>ZAg<Lcs'?C2XDF8?kN.1
L/#8#F-nUmUSRuJPi7"L#G;=VrD>r/,5@KC,mX1p]gGp>(fn46%OS,$\T[1V^gPp:
^q`k(RbST97@C"WLe18rMp6W,_hMOoM;?'."@80Oo']BjZA"QXOG7B#>Z9($Ao3e^
o&`*A>SRJ"KC/Z:ThJP5I0D9gKkt1/l89OPNM0JWZF,6c6Y4u/7cPk>%ps1qj%q#%
r7cid^K6hL2:Tn5RPc4;A*C.!VQFMC4kT1`W\&K9Q#g<Ko,uBJ<Mj)$R1H$iHr=mL
^Nb/Bb7qMUc3+"P"8<J@LMnTQMI`!%LU*!nXA$=)OtoH+O='XDfh+,8W(`<Y+f#8W
#2Y""rhuMq<mH*s09h0,@:e^]Q'ATZA?4o&L<?k<%Fe2?*kp?ka.Z%)q6pTSI]kO"
R]6CBe)`5hT>`QSm^r'U^V[d5Yh^BYPhjKmYMb,?O=dP-]b]aNlKtmBC=#eF+qI"2
$S2_A:[B.:Tj0(1<W4#]6FO*RopSLq_We@kC=#eF+qI"2$S2_!#M]2S6b0:gq[-XX
$e`D>e8&JFVqs%1W<Nfs.InU7[(sPorP\-_)p5!$=lnP7/7],=;m30r/=\=sW<Nfs
.InU7[(sPoHa)<J23c;,\ZaqFZB-Z>9YD5(EpE%tQ"nZBR3E/.8.-sWge[8X^7ed]
P#_K%b!NP@1A.).b/3DKQ"nZBR3E/.8.-sW]Ed3i;+%mqSGNY"-k"_Fb1(38/uRPY
>H%f9Ppu8HKXAP3_#;4Fq#9mJkjrF$6I+K`Nf4XoV'9((hk;T3$S,/ZWMD)8/mG:Z
%@&C5+G@,;_SA<NhsU0@^\KMsq"Lim10Q)mQ#g<K$Y:Jc=IFIebiR@/ALl<(Te]%X
KTHsO)#/9k]-0E;dk?pJci,;Aam`+Z(!.s*%V6ef=IFJ0-"Z%Wfh+,8W(`<Y+f#8W
#4=6p]?`_A(5Mk\:Xl2u(\-0"rV3mCmONOU/5.Ur0UG^V2mH8OiMmNP_gpd>r0K'@
@tB`i.?[^1*Qg^WYVOq(9$5$8ZB]1O:miL<6:_J8$sXB,i`iPiLmWK_+I('l\ZaqF
ZB-Z>9YD5(EpE%tQ"nZBR3E/.8.-sW4G*G[b2<6(EoDArJ=b:qVI!1m=ZB^5Z:g-_
VT9FeKp!/TDUH&5WL![#4Rf]W2=D!/C=*J@;m1ncS9d9+GfK5%;rf/G0+>LGpf=V$
%f"-fI>?)Qr4:`'#Shn/CfgTVb!NP@1A.).b/3DKQ"nZBR3E/.8.-sWg`h$41R-)*
\ZaqFZB-Z>9YD5(EpE%tQ"nZBR3E/.8.-sW4H9,:W_b;_aX[<#AKb8[R<hRRA`7aa
8i::\9T]Q'U]hM<DQu4H)9QOPgfNu3=i_@ZVHsXO3V@RK8i::\9T]Q'U]hM<Sjn)X
<@F2kA<hY"ZB-Z>9YI<dZ>dBkV&D0iVT=B$dK0dY\(I55%-=d8mONOU/7],=;m1nc
S9he`V&D0iVT=B$dK0dY:F!T=.[3RpZHBpL=i_@ZVI!1m=ZB]q;@ONo;rg4MBn:th
>AR&UL2pEWpD(>;(:&XZWRo!l:;'rA;@ONo;rg4MBn:thV\.fY(!<?s=lnP7/7],=
;m30r/=\=sW<Nfs.InU7[(sPo/N0Le6b0:gq[-XX$e`D>e8&JFVqs%1W<Nfs.InU7
[(sPodthq=$KY0JXRbgV(:&XZWRk*I(/C3u<.fqJ'R:6V>$tds(7WdCTj1XDI0D9g
Kkt1/lEr=4;fA#)<.fqJ'R:6V>$tdsBuIJYKlX.`<r$qf$e`D>e8$N_$`D0KW^0!`
MED.f/[-pJMp5t]:bF9]^4I0D6FO*Roida+WOL&OW^0!QO`*.I@+;ah/`7q*V%MTW
'`t@*2Y_W;Dsml+-iU>1>TOq-%^o%86<QhhZW\A2A\D:(aef.H;b=MGh>[EQQB5P3
JK1Hj;:.:Zf2-2QnDV7kM1>Vu?5bt)>&6rTL@1=\TeNcrk005t#7"o8a8mS0YChIO
%Ntq%1%7se$`RQ8X4s`-lcg)?YEjC4j^>Z.e3rU#X&fbtpKr4-'m$3g%p+Kn*YJQP
[-P]bk.787fYsEfH!<$+Hs;Q2rb9<[;MEI+jJGZ^l5s9ggH2Vri,J.(Z)C\*<i^r=
Guj.!<gEsJ3`KdF_DG%%*W$ZInc*7*?G/r8TE,i\8WYj>-psUg%a*gt`1)PJc#U/!
qKl%QZW^47:I,)a+cOhLbA0bJZZo\j:32.dBG(htT[U[4eppuV(DmG5U'\]`:FHTB
@:8nGWI#o=JApZ,/R_>WD"L_!p9uF76UY9dT`J6Bdut((^N+>oU,*FlHI;EWfa@Lk
cTlf4:BNN@%K;.-6>T7ahiK;8J/-R,pES_8:F!T=.[9=ojAaV.]n>Y>>X(3`^n2DH
@!;"iiqi>eX]p*h0]Z9./0oqCr`0EVS*9>FmiQW6^KE3+7NIYN#878c(DYHL!6bj(
^@DUF_+lM9$FX#SG;'Q,JXb3diL7B,C#SiDepp_hA^XFC0nb$C@n,lGPQocK,9X;E
SE:5g)F@+iX/>nR$b1Y!p%WlH%W:)`[-%W\DAC;\;V2%$!"2`+(_o/\W&+LL;gZ0G
A:Js#hJ@!Ui:R(-%_tWnil/AM"1AJCE,^qP$LOWPY.&$d4bP]%1!?#A#*=!kgt4`]
28ISlepmiq![%sXHe0u):_?Ba'N]UmgQHT`>V6u<NhO5j?3['_Bkd<A>:cRrpY]I.
Wa$(=1dJ,EdbbJV!M<*2?6Gf`+ZTN)Q/m6V+Pk=qBF[DCJcnemU^#1JJDo1,)Zak\
kAR1(@7h]=SOQQUO>[8Q#k&F9OV$OSX9hq<*['`Alj&>=>d*6SFg[O1!*-e-o'7A5
,'KS4[Id7qJi!rK`0YtCF+ZYg<S[QklV(aW6odQ0k%C2>Dr.8`Q-oX_+T]W*deJb/
ggY>ndf=Mr2P62gqFlEC#>k!oB"sXf,hjZ.$[el`f,89&GQ,6-r;[di9(((g@<Q%\
?k9rC:9R2Hn6>Y[Qj[;75^!([H_C1s`rSe[gDZ`l6'kUe%VWXud?qhm4euO;R;'UK
;ME9@ctn65`H:GYd'S=N&$r>CNc[aHM2tE(R?#k-_Xp)%!O-3e$,JU5"%10Zdqc8X
?[V`fYsUd7!nr"bD*j4/2,*b0Rg#%C3midt^]JAhWr]%Rb@7eu55kM1Umr%STdh"s
I$:q6!Oo9M8/h^)CB0+ffE`1ts39iFHAN(3Rc7cGHA*(93]NB&1R+E4#4Qm=/.Bm5
@%Xn6e3%0T]s?hU1.^N=jKb>0#'d!H:QC.#WUYpJ2_14TSK=)Ho$W@jrM@QlmhGn6
LciIa1k8X/Y$\qm954I0eKVg0qdYTf:q>lqqYZ'"TZ15EL&D&I9gAdph6AUU2#r;r
UOX>:JP`*Z)Q$'5O[h/XHXi8]\lH+9_6jprM2<F!(`:SX4rj&'qrqlD:7O<>l+cfm
H+[t[D>,/b;IUu`@QKDJ[K@$70`gAtp`AI0!4r.%!oneGQDYPnW'5K2!5$mA7IsJo
]ASjU#P?9#UjOkHFp.V+OQcL+IQB>gXTh=NK/.O@!2D6Q*Lg<"AJ.VFnn,rF5,83)
!.;k8-Q6rOr:D'p%iP/WIP5;.&1XZQr8[mnmd#Q25QS$#l2;($:_qKs8A8.9QdknB
4)fbe5PBTjgtDg.!DF*ZPJHfP=Xb:X:;="C#_N)&!5PK:CXiDBEYb-\<72;5:KHH(
l*N1.+CLo,T(nK7`mg)>c%`-/B<S5j3s?MsFLMU1$J*QTblu[.;il2,dHq;N34rfE
(.tpf8eoK8^G$@iq4'Tpp;GY-f?U!QHhlg3Dr*VVin4tm/tY@X*^2O/_XB7s`M_Tf
6F#!R02nl'?Q9\Z=5oI+*#o716$EZI+Z52gB:A3Eec6m+qU8E%jjUI=XOf:@UbRCa
#?rLo^pHN4rpe<'lhlGgiPmq^Wl;C&QT,=orAn]oNsJ"#Yn]N"%I;t=DlZWb:_rn]
)$/):;M(Ci/mhpiB#^H+$iZc(i8;cq?R/XE:VWBP@Llop''h1-%/[:BW#d&)n>(R7
(s50[QoLV8;U]C)4egFcCTm"]RD0Un%:Jt4YYhdO[qV6dA2Z%`!*C'8kgX\20]%7[
b?j5W@9[*"6Td!BVh94^E'X;PO9?OD5!1+Z9PX\=b_%MNV>2ca?[P-5b;X@r<+5"i
cecTR!!@jg21W+9E,(c]ci85W!5j?GVhE+>JCZ[['<YhA$Hk0::H5:V$RDU`T)*l.
>qVfO4L;k(JQkA/&0(KJE\645QZfG2TK_fGcrM9[$SWK<lQ&)Q;"=>]1d=!W':mOY
b@a\CU5irPLTt1G3S-rISREK\T,+:E!I@^q#6?X]\E\Ku0^XU_En`8mecR17\G5U,
!$9d_KE_uo3W4_H*F\WnGVjG$`e@1j:AqiZ'DV?XT(&UY#ZT]!hhb.T"jj;;B^Cd7
!BP_!"(3)K$,@j$5_cO/-k!"_i4.,6INi=16Dk?6kI$oC6>ZGDl?2Mj)C;LbH:*4,
"mOth)@On%@I4uKCOs]X'InU]q#J*+R(K0cg9W2'lc%@=nBq2*hOCpT2$qN/T=f::
M]V==?>Y>g[DV7c*ah1W"6'>IqB)dT3s'ba\)+r;J2ACh=[=!I-9#iC:c5E,HouA#
ahQ=*H";/iqR+tGkZ#b)qIBT'"@<X30,.!i9;YUqc(M.XWG&%a!*g/;Jos:@A8/ho
\N1ADa)ko_Se?:8*A[dOam==e]6dK59gI`eXT@G760e8K'5.f9@m87oS`-$'V!&g1
:]Pr>d*[B+SnLclUn(+lJ9n75Ns#/si=,Sal:)X`\7J"t7F?jIGBLja/E'$l4QZa8
/NCEs8]"TL2@l-64<d7N9jR(%1H'e-ZZ1Ene>N;df,d)$e3+C/Ra@%!9)&''T(A?M
bQ@S4JV*Q^*q5Pi=q/8f!:B5?"1U\&&;ZLDQH;p\j1-j$=U5aMmk@29!T-:fMsdYQ
ns&VDX3IHRo@96oOWUr=k0WY1#<Ws#K#S[f29LB4,8m'!qF,o=?phic'&^lBr`Q"M
atR27BMFRQh$\f<1k8Qcn==de<FYm1;#?da:kntddS+'a7lDa&7-](@"'hHH:tTC>
M`-GXWV5$5#t%FeV-`CL5\P_q!.(9!r?@A'b;*AK/.5ZS"4R[.ec:pi%VX7?Cap?R
;l"[8K_eM77b03:I,h.s!sHMU#_:M2ajWRS$^s1!Ei"ZJHp=7`F7/[S$WkWE43+e&
!REu[m_V!^O6^lMY$AJWjXh(/IP1e*\H[(Q,WA?sZl-sNK"gsd%_.jWS+2u5Q0a>j
6DFS6*aF4aGe;]5NXAV7Z+qW>q[LqU?pZljiiue[LAH`ZgK<2nKUA91NqB"GLY)@(
+n/LlJ\f@6JMujB:XWrkV*&tuoP)S@L'Ad]_HZ\K!4:Z6"p":O5lDUo.oDlQ_HJ(c
#ETcRq*Dk(C_?/MB!Zs%,=K)(6(<Pf/dcK)rl9#:!D'?9hW)s696J>M#OPg3rXS<+
n?>-t$:#8cMqhe4!2g_;O9oS#3e&%ci.BJ;p4WlD+VJ_Q![#cJS##\r^i.]%JC+AS
42t!HhC]Uh4s)KhTER7$2JH;`BYZT30c?'oLJN)H#!@:W$Q3u2"#1`4\5rbrU.9r%
't6IG.Y9"tqHo*0J+!0:+36qWGdhY]&jQPWRtX7*DGPH;o&\%;4f/DtVfiL\-Np[g
J2`;R3e4V-fUM?D"E'(Zo+<A:B]W7,cCJ!Fq1UD`;u,jGbE;lQ>T8#W"#hsn\aJ+W
j3rO>k]%b.4rbjM9lnR[#1F2;E(#Lg-n\gCZ6tY8iP8jhVhUY5l"W;J,=BB\!'S(>
rKVG:07T2;!]],\mFuAH&8BH4bm!M[>[K^!"oL:YL&`e3@Q]bPir[QjK3hP/UaZaL
,gtLc`gc'DAT:tFAl.q-O]-dM[ZCo<T*DrWiYR&cN40(75;4qb>X30/$MKAe!I1S6
#no_GT>ZtKEqq.#msFK>"g%Z2;=L(mn<4&-Y$Af++KZ7&6K)d.YoqnB1T#b>^2qX9
)K>66X&n1rO[#`d(r51A=rJN,hT*0,#-4$o#e?,e&<WiP)6pZ8iDs7u*Y"3DKHcHa
H*'\75NR4dd^B,^JQrKm<tir2gK1PJ]@,2ZRu?%1Dt>MFC4KD)BTfsiQ!<tBBn2Tg
A@RC&4Kf8tKuN]B>#jDu%^TaO-t:oYec>C,afrBn9jP44OBf0D!3ntCTtnaq%eo%Y
Nm;^E'.;)b'`jXST/_2sg1>_K!8\ZFB8?";E>E2A0/)h[JBN2$J9l#C]7t#A[oP<S
PMR>$%g_Ya5gKW+!b%*n\A31]8368WBn2mYXuhSTLK=HM0Ym*6J7\hL$bUrJkITOn
1@DjVT+5OK!3$%.$cF:/4baZ%W,A`7;3G#\8I!I,!NtAb,1iuG;nOsfISbQa2rSuS
o(fUN^Nl$n5WrDCH92pf%YBiQ3[OE8r9u,,&7VE`ciADp:%&h*Y,bV+)SCl599\ZB
Wd;]TmMQ6LrtnK(QgjGSI=Z6""k<8ei*B$<A3V+RCrM^$'=N:P04!e@UdUp(kNn*D
#CuM-+H.uD\U8Jgc"etq(Z$ZamH3*FjqT)JN<>".qto"d`+oJ)lU*l5fl+X=Gl-6t
2$-g6KKj@2BCaH?-f3e7@<jOGeoaN\468CG1k<"<`?YYWSG@*_Ze2-3?[n\+##>03
2luE21TLA9=Xasj%8`MrQEb0^5\Z#+(8/'"3Y&rt.p$W'obOt@:LCYOqlRi&$Q!\f
d0GJ,SA*m\SBZ6Z+1EPio79dABL8s'b1g"Tc?3IG!7'q/lY"Fd]L,)ZZaJ:*o.@;:
,L#.(&5QcbY9[Yb^XZ/Mddm5VhtYokOLFmab6Y=cS)T)*i"sA^+T^=!('TFW-D1gZ
=m/LJIseL_+N(ESpsuq2Jd.aWnh"Ye^*Rt3r$`k=?/XHCS`%g4^eYL2?m+c<5o4bm
T+0*"digg<;fPQ/T<krT+OclN0Vc\d4Gi%+d2#m2BN)M:Ff6iJb7YiHgB3B<nHa]V
*q"'T&BVbkBG_!4,@[4Un.lH9TE0:JJBeH35:60<$Ts"+hB^VBdgqMf[oa?C?N[O.
L:9$J56+&ak55>S!d?hC2tj4t[k].U2"c!=T#=H#(1o1o"7nT:SH%YoIT_,K2<(N'
6BDE#P@juF?s#5B1Gp"q)`J.1jGj`5o)KsmjoUnU5SE9`U>&a?%AM*`M<G$8'"Yh*
^H7B%!9PZKBP)e"6%<C9'JAn65",;0Aq;%DU0mB,fRJ<;mr3ec$jZ96GO\k7iV1H2
JYiF#de\bk%)#/=UfYoIpO^kl!UA?H/.-JP$T?6eYD/3=mL+XHEd83#I8bcLpM#5V
X"Bk-mgT`A"+i?Fhuc>kNY!gfi3+%AoJ`dK\A17T9CTe>!52#:cO>[W5opKNNjV3@
@+@m/![$hT1]S$mU@70r!&T5J7<5V8//Q3B0oC[>#)Fu7]aU1eMdCb7C^WX[&0;:r
08uG!]f3ZOlI0[a(9p">Ji&RY`-=<0[l'iS,9n\XJ:"h0cn$.$+QeSj5H2J9SdNgN
_&NgOr((l0EBN1HMg/9aIs9[e[sAKKa04@IJs!hNmU5;XI!A$9(iO2/)bu!GXT?jE
)F2fm$6^[s2+U9J77RuO"rr,ZT+q(ae7W6N$ARmXi+4F<d=<&&,6RR%+j#-_TTpf%
d`oX*lC7Ej;#hUR`ekn;:]L4"0KVt(<0n!Jn28l&U4`=Z^Wk(42[B@_CB.Z\J<pQ5
aBs+]7ss0bM54J@jHeHdIFNQC^6JoDV*I0B1t(hk2fe<5!-;39laqVT\Da^Wm`#&*
'_g.eM:pe:-kO*`-)Du[Qig^r5WaZ5d=>;SqYCZ=QC=aDJ`W0XFA%"kO7#dYVpmUd
Xt_o7G!/+PSFF_"KZ3`e"Rom_k`Z%N#+YHa3%+J[-Vf,!kApY7T`s`spXQ`#@^MK%
"nV-?Ej?KE4K/+)Sc[8,JA`S`U/#A%.p!?.Ru'gOT8W56qfJ[mk5<dKTT':.M-#IG
@F1^U3>fM]WAVI4eVo:8UB/EmPt0U._b1T&%YgWFZ`mM!*YN/SRfPi/,BdTV$^tXp
*"M.7$jIYpJ\-$imkZ$X2&7#'E1^tc:h5K43.1TGUSRu;d/,ZXpa[ls^\1GVmJ&V1
D5+Jp)7ZkD\eR2lSS\IS38_10!nT!(gYi4[i8\qP2O-&M+5;Ib?Pp:S"-/Ea^%#c/
8D?4*15]V-J%JisPHE8K(O4ccfB?JtA,$b8;SF[r#2Z5a]RKL*QtHUPE[^+9F'lb)
ZVW+6gTXr@RUpV'>i9,e"P`&U2p>j>0Q=3"I.,RAkJ$rM4+Cj5EHLPc\*D[XX7Y*L
?8qO73Z!%@O'K9]rKV]D,3^T(!*U%`mcuNspl&8s>+VES)4S:,m(6E!Pk/`o/o](@
\fEEm<1i%.QO-RY=!ZVi2;m_7-iXMY"25SV0f[J_g9`DWm5E%sWNX^[^f,Yn%7i'2
PHNH:dj<9FdG^ac6\;WK']j`>Au6K39=(^;LOqVQ2rnCHqr8ROrAXel4\k$f+4&tt
2WnheG$AD2eCWnhi$8$@)A$&MSoK9?,D;D?c0GD<OhQOiX^fV]\fEEm&U\1"Lb)Mt
#!<W5KH^m3c#\FO/'D81F^-lu2*)QK#X5R!6l)du"$Z_Ca)AW\`Xa0iXY6pG(V3D>
Fo/Gg\614QjlF%a^bs=#G.>=Xn<l-VZ;B;?`jL85E9H[*+.N2V^0=RYX=Tjf"^X.\
2*)QK#X5R!6l'NA".ju7jY*,bq5Z0`r:1Y!4SOhYW963`T0aM=H5edNAZ;2I2]&u9
=ksQ(p]s'i#"06,_eSkk+A-So#:-X^9L?4Kl__Bck5laAB@_US6?P-Chu5s&"((u_
^N0H>*hiH>m@Xi`GI(,#_Lq=:!nT!(gYi2U_.V>La?oR(qNKh4Q'b-n9GtE;+V#$r
NLPX<lmuY^"^X.\2*)QKX8,!,JF#a2i+)QKreur)Ko`Vli!>Ua:i[=Dmq/7%Ka6MS
"g2!/\&/B@SZT*03bs7Mb[)A5]:]'_s1Z:JGti639?/pJenEmhfB?JtZNaNC;Sb?N
FXSYdAdoTD_Lnspbsj`ObNa8\^h4+\b%15bnB"<Nro6X!s7:#'&eK_#BIlC?2HK'8
k?rJ!1#N,:S,+%o$[gM*X%\,@ZJoG9HKG9N7d0N/?i9-;06dO=Y7Q_fj=HPPbsE9T
&&*r0>dLMLLC8L\!38e.d"%<er9fE?*uKPQ=O8($+V#$rNIs=MDiG4'H-h'L]Pd"M
F>!&c"0=6aP0/ZKam&H`n9FoMF8u-e]H.W[?PS-0)pg.:gYi4+28C]*$8g]*="kMB
#0bC'=2FOr+KT0"STRk<UN;"4)ISh%"WG0dKE(P_f6h'2a3TA*3/8!l$`/&dcZ9-3
eo;[IM5P(gm9c];'(=ub:\@9[9kdMo(J*_.>'W7/JT?IZ"1Fg9ipb=L\67J@oi;ge
![!3'fr_j$'0/VhJW`3RpN(n`qBVb(U=B&DdeO1JoZscoprQ1$ME3I3YWZd;aGSrB
I<N&ZA'bCNaN7QegnO0&j3n"0$'GK\r7E,iL[I./K.`DFc,.QWc"5`84q;/1>BPLp
C-^a"0(9I#`p)m""8-=-hC8:iG^hQB(!aeKZ0]!NR[pS@(j(<Fk&TbS>i6k%<1s>?
6?%C_pfQ%jB%LmLj%qYG<>Tm0.1<%pJWJ_fJHe5bNHPJtrlt?NO_ePKacP9VZEnZn
K.cZ1>Y_u'$[`)L$8b#\>9#ojo)U(U2j[[VrJa1tlrIEMWMD)8c36C`:CS4]N8GU<
ET6'WS"mO(3gLeqrFKX-3!N[HKt3_"3u@Yt5#l:3naWA5*dLcoI9rU&.($-AoJUS&
`Zf83].WSm.%B%m$Ts]=L"!TJ8+<KG"+4qZqh<1#-oh[3GI*C!X(.Q=JS/W]3!N[H
Kt3_"3u@Yt5-kG-,//1=[i3:2D.^C4n8TkGh5UiFQ'@!O\\OhbR/I*raDTH/>^Q9.
pE%'&P/h#$XCeAg4>U'Z1?S_bcIQtD]"e\p3V@PJn7P]&*rTaR)R-][QV1E8MB.V^
cTcpIgpqgP?/Xa>2S2s*GUb/uFI+UcE]nL>\A0n7_#=0)5Q(#rSNAY.^c6itEt/C:
^pTMamIHd?-`!qI/s:PIm%$.X-C5"Jfuch6QDJZ#:S3psO?j=\i&TH$^V?DY9ZVqr
4;URr^%(6S?Q)]C>i<Y*R!Sdb%mILQ#L"P-3-!q/?"PgmN-Kl.]HRjl8eYB&4:VmG
F*Zls!#Kp=\bRk]>e"_kjG+.GC638g"WejoAD$l3YIq/8"EMV:$[f/_;"oJ"`f3X[
hRN)&COdH:BZK%X]_\W94O6"FcJ?+.!I*tE5EZ4qJ86g1(juA5VuF`g*^+iA6XO6U
:L!BLndsY>lCX@HW':7:KlcE0gqIad_X/jTb_TX^)F3k429.,]D(A!LH0NR4hcsEt
EFXQ>^q3u;Pi,2D4E0OXdP:A0PhlS870Du8]oW3^5RH:7pHQYW^]Rhg[4.)N4>A6J
;(i^9Q9:0Y)F/+'F=7)pAOsG,M`dDmre.;t5DNYI,iIICgK2\6F[==\r.uVF?/Uin
I41OI%VYP4#eG8#q^<Uu[2J*.+%jm!i'$U[J[*#Md[/h'o^8Q"hn8LEX&+F?BY\u`
h>-R>@dtL6!R,jT^1@>S`/RR[)R-\pGim5d!DWPLZG*:QVDOMfJq&3C8.@P&qSKcN
Vlp@8\8Z$SlC``E^7/(p\,tt*nVnLo^F<j3]5PE/M)>;)!ci\qlN;/mOC>E@PdGV5
)>B52?4".A_;5!U&UaB4fs>=F0jZ1$0T-KU\/pDq"8[:gChg.#eP`RD%M#W`#S"j8
qJS^JGdX:W_'@qh%CgB9/MR4sKt"dM.7&^e!KC/B&m4$^@TZF_qFWdApTFd%$Q>=_
(E0K#$loT">i=&ih06Ve!Pth4!H5^L/f"\+,!`130V;oOT^`r@&FQU+p[?tXCuBpV
m]m\Bpu74i4iDk.5R;puRJLdi\umW<J+SBGrB]&2nS(lQjU.3%]j!<-33tOq%8\PT
X:XQt>Tq+>s6$QSp7V&6OH3c`;prf'A6qZs+oD7O/]'#V=>6M'#]nap.(JDdW!6YV
&#+^EC^;fs0aD(q^fURd:osp5he=/trOI:Br:rFe0`[iXGD%c;q^S-cC"MIs!'E(0
gt.%fL1c63!tJ\rBu$N$5d(0T/HG8^WrX)aIj5>=F`&F0X?XdTnLE`uMgs:ZTVV[o
Q@eX3i.En;$oI\^TaJ.bGiK!f$H/$6n>;le4EX@pY.8!>&)BE=s(C<-+'`*`I.lo$
nq>=`keVOfWq_J$4hj.q[?jYk^5MkOp[skfG]jpFJHL$'?qT_cC@oi1s'e@boP*Y"
@MQ[TGd'imU36[-(DF<.Pns=#""momW:pS(o`""P)R">FciBO7Mg[m*%:)2!")*uc
B*NUV0^q7EYAs1[UPc36/Mt8W3Y1(SIM)UQ!U%e#4V(-2_9&U2%:7ZJd=A-uSbt#9
gt;?rr*7Hn^bohR;F^\g1edhpfIq,S!%ZZ/G1mkM)hM/r3.:W1N<CpSaRrDLc*sBL
Wf+K:qX\Rnr[P![VEa)rJ<amm2`\FN!DIa3!E]n0bCYB8U>T54MUXf(26D-DTW^$d
\4gC_bNSp[.Nf2)'qgcqi/H%7T`L9GKri^AS1Qq&?B-rP(ek+nR:)<^=p2L_)F,g(
AhgNpA<8&E:4YW$A\L_`LA`7o^).+A@lodJ+R@&O5+%lpJ>GNb%\sUg&^h;BfG2I^
"CShonC5"!OUPD(TG9`^&Qe_q]SBKR/.17IbK#B<B_&V;\G#KP")q;.`W8<,@N7X+
!E7JJa_BbFfFk"Q5cb5.%?Nr2,kB,H\e_[u"&i470>ueTq\Pq1H;9R<5+0cB[=]>T
oT,\,*>dY_!Vd_K#[kKsG`<r9Q6r<5oZt^2=<;i#>6J?K,n;8JMTaq#>ojFdmh5Mo
3o2/Pr9%pJe3QJj3k&(C&CX@sMh*,RVbc?3+J'D-&O<H:TP6$s?qM>Fa=9'_G[tj*
9kF)Z5jeX[ArB"XGH`1Y*d.q9n0!GZFrCm1mH)fIVdJEIaerX7"31=g!?M>Z=V%/K
JpW#%K(Q/n\hLM/jmaH8RKC-U4TYA[^cC6nW*TS%(gP&-^kn!P%+/cA5UQ`R-f8#k
[h.T(R?m'firD1t`!;"GhgA30)8*,qVZFiY+2@?c)c9B=N;ab@H62"M*C8Zb@>iRI
0ATMD`-<["\T@D!JC"9'2!5"3W;Sh`i49TJkYRIqN$_igL;%q<p)2g?-NaK&(O1s[
J/\!B(>tkeHA(e5qt0Z6eptR]!Y98;jk#%CVpXrEd$?eShJ@!S+PocZCFq5;.b9-i
EZ[>ig(cF`K2MgJn_G#9/b4i_*Rg5\4:Ca"rOlT&H'-8Y$3o>."eJ-bjS49`J0,p]
0i1Aq&Z>pAM$&_J5P+s-?="*95/11o&%l=f:Mn560RQT8ft=fMdTF1$TSE:%3$;K=
mIg&O@P6R`F\b62a9NBfdHNSB#+N%0\A/>(;^SsMHT;RD0Ds3.%1Kn1$Ts=OaDN'F
%H8774>O]]^dj.`l-!iBSIqUBY('fok.Pc(8HE)Y,"Z?6,.D$.Ej6WjC4P(G</P'm
?+H-]OFR_oi`VFCD?bp(NJf''gCh'4#BH#l>8fb%lM?4$4Y[ds,8YS7%?M:%S\Y!M
+^p<3=:KLXYdanqg#8S'iUOslmsK'#n/bh7Ci=Q5hZ4)R_@(8#)S.9+RMqjV+/VL/
.Td2iP&>k>0(<_RMtM#8^2Xa#+Y'&kHl+^i[HdR5,uDb#-$;6SfC[;&i/\7.Ws6oZ
JCad7@)2eU;BXf;o)MDH!Ns,i6[N(]_a,$-&Q69N)/c&fI\A1rG-jGN>o;:X8kPA/
fM9`tR*u%[</C5Pq4t7A!-`[\;Fc4P]\3t:^d+\"m2Hjm7/_`p?L8TR:>,4ho(,KV
/EU_*(j7-`f/Nt3;^BrS!:X>j$`$dULtTVk],82`bG,(t.kH-n\;%?,%[Z9U7)H]>
%02;PnI)hrXq4$8GuBGN/(O\a)6B/*[%fk/_^XAa3/j:s/PZMm_*<ndd-I06LiU`E
>i7W^!IA+GE?9Ye0Y/bD3<"\3TDI9:J,K4cs%gl)`&slj]c7)dn<h-RJ;MS7!L*_c
dt2tlPCb:)!CU4#pRbRtF:6KV_&=Fl"j(`aRkrA$d"!7^1BSQ!E=D6.>Np,q5UZZJ
8c\/G5.t^8'rh50_<\ZpirK$10e<]U^J<!1Bm_[4hD$1cIQ:-lbncfp>oj3SEbX[5
403n'(BeDV?q(<1="OrYha>4;hr3u^0%?Ws*j7P->@JJcau*9'j>ar(3m]uR5g#1"
G>Q,`^AILVPX<,YkX2$E\K2Wm!'AKk28EW\HSh"\MrYo;:8'dAVklu<R/bX)_Zhap
)V`^%!oLl*?J[U!AcH[qos1tOZ3u&i#4Msb_[MS4GZ(1;U(No9i<%=\(GMlId/[Ju
1bmE`*oPbqUB1>+ZmCd.K6n3HH\_MK5o!<+K$]$1b5qG5"XHMOl`XQ<MiJ**'HZW"
(AS`kp%('DJ&Qj//aSkoIWeG%(O-91RqW#YGujtHl:T80-D:IQ)CV3oTF&H*pYT'@
'2.B!S]WO(j3s(YT%M&IlVc5,rSG//rVGB%q(32rH(tD3<t=u<SI9g!4)G)_hSOVm
Vka?JX.&q_=7LGWq9beVU]7f-i_;V7?4"W8"K51Ke,XWZC07<RJS,o,W6GA>R0!-1
JDMW[fpq3u!7tNu<ql46Q9:2AA8K6B4#f@4Kn06=8;N!#LNolHTm3]$RM"V*@_bEM
;g<gsS-?bCK=AVWH',TT-D]P7"l>l3_%`@+g4AIr4.(>@TF5"e/G5M0rAO>B"lb&_
Q@r6/.\-r0[g!D_j^:=n'hIA44-^&\p?G.m:Mamij(NGDmj2\`iB+O<5!^/#U1]8m
p'u"HfC'J"?h(_T^4ok^?0(7WZr>-1!pC$\&@"UD?1#@V9jJ\2o09li8.>]:e,U[Q
m0orm?7lKB=r[uL;Zk##e8MgqACgfB+i'-KkBWJo'E\kbmH%dLn]0XO_+0"@$Z,]S
9--T]COIl1_"i2WMr,7[%6/Fuc7O@_W*U5Ng7Vb3f[mipmil]A2=4R^5jRq?ec"+&
!G^33P]-'jlIDR](33&1Q'=$EOe"E1`,G^Jib3kn"H(d?OQlUj\\POcJ35*m;ZcJ-
U#p?gG0f%6g&kT,[4.)NI84bEB8#sg&(UPE8-<bg`s+6r589"VP/3G*-r0O8eqKe<
Bq0+>OrD^&"OtrQNcq`'CQ2CWloofa>I.WqPTmoA%S=Ed`iC,.ak2KS1k<82#R'**
COrm/!(b@E!*TQ9s5&+pX(1rh\tD3H[K\kmlH<NoFn/U@Iei(Y6lZ\%C6)*VeX)5d
pmUY.lp!I[$lif-\!Y19*Utrp``17gd;-\M>ej0C%1%P4Jq4iDG,3TmSPh87*/u$X
e043)n^e\_G-j6bqpIM2aBUYB^ukcX/G-C+8>,Jk7m<Mn83\su1OqQ2(3lAmrVU?;
O2:.ng);)?,fYlSmeiIrQ3>[_ZQ.>gcinS5asBB8HGk0@V%R<Fmm-c[:l])e%DW,g
:W'?&L?[9-NGp'TdUcp(\-osc['U2u&!6F]>s^Ni'S4jB<.m+"SB;#,D_COQ3#70A
_7TI!?bDG`_APQZi7cB%J:IG(3=^<0GQ5qpoQY%B*_/=%\&:*)J-^Hl_!;#CKge>0
)/Mk`n*M=N/Bd$dBE4VE_QOHK;8Fs`0(?!ElQ<?ZoP]HU2p3XThue5W:+A)NI@D/%
NgOeQ!me"MQk;RchW%[pjq@b+E:)aqod@NG/)Ti@Dt28A4H=Y)qI:GpF1@tNe'nBs
jj>V'i"gS^-_4dBRV1j[Rs/h&-h)+k'(q/mLnGe;<r3&)dmODM^iO5jcNUO"J@C@f
(3Deiho>h(HYm27]XP?1EVPqBn(Z7jSPW#dWn%/c\o4bW1`d\V2@LG]r;i(]mIuE'
&hkQG5%1=LgK#LY(_b.4#>fNd!2'Ji0>m)X??Lh^ciC`[5joD`kD/TK+T2X]4pgHM
rda%,?i=R86k'A`V4tX[BbML=%8c'biQX]>NJ$2.(=m`<@j!]Z\QSg9p'!u'cCKFM
b$0-d%Vr`2Ob]^'pPIq.7eXguKptG_Zl<bmg(?^?a>ba\&=\81nr*].?K2kt<-^fl
%4Sc6@VE8kBu/_M?+pgKFg32o_7kG/4_ojS"RU`Km7pWLELmt#)SeQraK!++kAJ'-
(-b,B>\MpX9VZ,[<Cd4tbR7\6Oo,\Y_[h](?U&=V7lf?;2a/8l^pCqNqX8[>p`"]%
o)f*7Pj:pfV415>rl)-N/-i2?_"oq(qL((Z/T_0>!H28Rbs+ZY<!D%iDmMIkg@P2N
H5obb#$cHj5:jl"+GTi@)h:=b'&rsQ*cU9P:B>-CJ1a!,:@`FpMXg4O5keIb9JU,#
Fh(aPn=`38HrA%u4bUJD#jgNs!$<O_YcO"t^k\):ddsu@`r>+[@WZ;I2I7VIqoZCt
Hc63FaT\9UGpejoml*`7C-BA-%o2[j%i9JpK9$Cn!ke?3RIj_$JVgH5?lj9RIqFdE
:'-OIJH<6uNK56hEP9Zd&i8-*QSIU5'Zl)WKB,FLo__/\lkoep,LV3r`;@'[#;O[Q
(1Vjl["*O`YS[V8rmpHe=:rWY,iAamA7(B'>C-5@H=7>B3iWQMNon/[gGQd;*WuoU
!aX_Eec]R1%aJQWOFCe<I!2Ii+2.<G^O1]1e1V8V8k"(QEjChOdJu',Y\!m$Z]VE2
KuU/6L;njN@SOXS&-u"'#Dda<&bWo(`iC,KAJlIl1gl5cY8_5hg(E7KCs]";hgJT*
lnB`j`W6NmX>t2]NRp-(@u#P8U]L<t@Sp&*;])[<#7n:5AIUUd@t0F(Icj`N*<@e^
rcIe0&/np[#ruZ^6tD#GFLo870sMto(:%lKmP*3#G(FuXf@*YO!/PaJV6'tcNAdQD
^b^uQ0`H!.$1;gsTUL90,-RF4>It#eB*[%t"hPN(PD`Y?Rit$AaqjG8S<s[#G`ukE
Y8Z^-`mtoD';=1B!cLsgqj!u_K5A08F(t]0&fGE@(moPuCTlZ$5:032ni4(?XtkJC
Gmj^(LuSR*VI(&m>i:7%=Y?re4L55KLn!qO"'g1iU%tH*`9[k0@Vs6IW/U&si4-iY
i-,S4(O-Z'mfq_P01Y%gGB/7!WuCK@;^\16qJZE5(4BkBHV-_RD'N=trYht``"9/)
3#\uDFORFN(`KT$$t<hZ`#>h!AF-Bf1hH0fXsTj](&d:YF'jE2kJ'#\8h/UoWIWk\
&7"-n0YA?X$bRI=#MmK*rbRSsn69CPp!Rp=pg,!0%k&P'DT0U,Y_"hen8A)&&]4c9
Lmd?;]>1%5%D]To^((UNi&=.6n=OUW<bqs;Ne-*iYCb`h+C*jdBKYKR0(<LR"*bgT
j*;UU_o#d"EEcs4rMk\4![#A)Ef")[c_^o&f89ISM0V6lQi)lS\(`+-@!FU9(O.qY
&%[r4r#+%8VdJCM6D':l*qY\Sp*qnb+*nlc=$'js=@!pd=$+"X=%*OW=$$U@ZWpt!
f/Q6)bg0tVi,r>>I=^G=O7D:MeC+Kjq1)aCJQn[F0YA?X$bRI=#MmK*reuj>TE4]+
:`[jj%IN4$d^p7+94IY*[gTj<IT==*JIc4%\\p,iB2ess3[GgaW8a5=#S%B)i`9k+
*pte`$bQh$GCsjcQ_X)D41W/!9au@D>#ilW%:sd.HFI@-8aIMmG(FkdYDO/Ln3P8L
Qe2K@Chga50:i"Cs"]/Of2F0QX.+Q<`6`b:UB_<R)-,_IN[bn&%79+*NcHrtF=3("
3&3,ANG-JmF^6%l5CG+u&g1,a-B1e9%.=C/!%ZYRM;@4K$Ej3mVI(&m$t/08`6<7Y
'jU'O7,hf8D#ngM*Xt+.kg[q,D-dnB_8T\KF_^M>'b'O8i;tZ&j$@m0JNoWFJ`DeT
5HbC]MUoK/laFlPqGe-F"[7a1jV#2@T1oc^f*%`<@cHf"].L;qL3J8hJX</%TKB^"
T1od1Rc%QLV?hW8:T8$2m\tFG0f35(fH%)@h-&dgNc+\n&OYU/N^:l?QWW9*Nf91q
&PX.UY003!Gti6!#E5_uDEBC>j$@m0JNoXaJE-+ECP'72j./V^>NEl\c"5`85)>Wg
'"brO9b"&eh;STM$Z<rON7IlEliPL%dZNq,^rt,Md%+G"ZNeY"%/"+IhUl_(*1=FL
be(Xq0sb+o(\k>9!M1ThJ=!05Zr_fB4NB$1?L>g,e^:I4]\8L+Ua+XAGdX:dN<e92
j#)i/(\0>M2L&NZ(3\$m(*AOG)%F4.3APf"R<O2m@V30h0(<Lr*&,-34<m]n2!)0e
>U1?CNXNK>N<e:]"oaHq_#/*?&UBkp[+ccpk&)gC0(;0N/=4umrbQ>br,2'#HpB<i
DmA>#W>pm&h8oj"Chgc`DXgj3[W"0l[nEP`bUf+5"obT<_#/*?S0RatCq2,Q(J.-*
irUl(j$@m0JNoVB0Y^h>*XBn-i0T=N2]=Bb>C=)d40)r%7?5UJ>io>MI`b[RlN2Q*
`rYeD`Nq=B4C`8ebXKsBmC9s4A%NhE$iHFCJ1W.(I,:Gmd9\gCnJ/:%nS6*h[*<>g
j400P\XUdT`iC,/b#RW*nJXp;_gE\t13d)kLXr*qc7dAeY=?/p^bohR$Lg!p/IZ%K
b0&6(N%):!3u:IY[UT:f=*8?R"&a*?mh(DGdBj)0EV_NM-2DFuI/T`d]]nN[Zoi@?
["&SnZ#l!rgT6]Hi$3;%Q['CWT5rKX]"jr_\\Q[Dq#&7kHfM0)55iK:&O/GF.2D5M
JA4*^U%)kf<i1mi9]OZ`>U1?CNlJ+?eZmp@8E2RfN1G+/eG]:=)qVt[$sqQ9m*s#)
G>EZ"NfQq`#,d0hiJV+@\L*;3%Y>J#@/qh0GdLJ:c^d.qSE\o<Y5'-,]=H-)^rkc:
>]mafY4Xr:RjN99oCkKEi.Ht4?ibG@2P$[K11)(=oL*A;3>O3->l<F4gWO0NB?*=i
Sa!M?9R6'ul-mO=^]g<fUa+W6JQKm859LbeY.6feo=2M]#J-!g#<]f0=+eiY!q-`t
:HpmhqDTcsI\De4^ttJ8B35:+dK3\kg(DHfoOtQ8kcts65NVb<?Fk4b8]9N#Bqs[s
:t)9*ajXP6oiAhWs+@rXn(taICG=ZIY.Zq9+O1:&61@+OFQ+*ai=/"galDl5\d<gX
"8:"[*#p<$mn2R`:FC?2jn8`TX9#FiO()KeUe<Z'r6goa]mAp9oQQg$$T24e1LI%*
rnjt<J@bdXGOBp!pV"1_o*baa^pR6rcg'L?]J8nks7Fa;J#'`cIVVRt7i1tF_mK[g
m-Pgl=b.P+j;8fFa;[fJ^+_s!`PD.<\;^kYpDA@/Im:D6ZKD;85hR+F/g(4k!H5\t
,D/.O#o@gr%CcMCe$rbA!Y#.tP6SZ)?TUMAkl:#NY._8_qp?@D[Y2$$[3^kYP2i+\
']1JOOLh+GU!lCXJr;aBO.IV#"15rZBo&)`4>UF??[:au0gre\mNYt$^J"%0q<kl`
Op8RE$30`m*#mW9Sj<JHhn=[BTE%Rgmbm\#XU!X4(c2F&rQ-]kG^sS52Pog,O6qjB
DJdMU#SA^9m-rpu/.B2\_Q3bL&%BX[I;?WfMZn,#`g\e)E'G5k$/?0>T`OBGhnpc@
GQ/okmt:HERN#X3i%Dt+KD4ii8S5_.kQ.j"I+3WAkBp%o<;4BT;JSoH7gdRpC!=YJ
$6&EH)Xu)5J<i+(D8g(&?_9u0hRN).;h)uB^_ZBFpMkasd/Y`t5m(fMItuSZ5l!L;
"7X073@,Lh!Zp:RbGPBEbB&:.Bn.K@C4;7QgJA]@Fpo7]2q&*OTYF)1A9dFGR4@c"
j40/*f*5SWBg(D&N>o1tpNQD_C&khod/QJaJG6;Un,Z;c=9EfUnBQWO"c@$pp'1QW
9.0c2CJb^@FrXn(5XqY`OEO$4YWJ9k!D&QO^'X!]Z8IBVWuZga?cIW9Wu\m"j0Zlb
CB-!m@P0qC!#Q?qL\D+nNWH7!QI^TL^@D'A07J#CHXj;P>Tb9]/Q95(C<'B+oaLoO
03mJR5YV#q="_S#6*gdZ_Ic:VXo"sc%hF!>BS,BI@Jr!Y(3Co/p&aYk0>R,mC@L*W
"!ukm%rgptR1%qsLVNW?'2]!gGHLsYJ\^8e?`,LbmH@49Xms`.^2WKAT*Q^j?dVs$
:J1e1:C2,/CI^$)DNESMq5$_Cpt3se'`C?T?K30F%f9oK&CUYGp\T01(>R6A0jsL^
/rp2V^OG1Qs*Y5i!`>-^f;.s$9?,iYYqgQCW(mcn:9>-G^rj'Me+!HZcu8UTn1bj.
?64n]CrK@mc1a1bH#&<lNuAkNb12Q1gL@XIq`$'EahL?MbsI3#JnocFj$0BK1dGjd
=FN@M0II*gDe9#nS3@C,q@u[.TE1\T"h+@LMjB,Bg$nG^rVbThog?DuR!]\XZ#j/3
96BHJ?9;O#DE0LD[+\.7!["ECIYo'R0Wm]cEe/FR0/@d@)PGC[?nT6q!%eZ<\Nr"J
77+K%NDH%lqYL6)nMT\D3K,E=Q-@Bo_JT8MiSNP0F`h5fSLF?g"lA6B_PNs?=p6/r
[QD<=4,F>m&2QQJfe!mshSqG::+l$,P'9<0BE7/udhi<<HJ<k^)B7$0JY?i[AD\tY
itJ/2<1#E%\tW?['bO4Km.pMT$&eu?]Zk`hQM;S7DUj9`lJY%j)Y!$g`BkRYAj)O"
H@W*u3%6+BrpktB#k1$/MNmo'2AP94j8%0-MKapU9'=A"OP6(B?!Ys?%c=8eFfu%[
h7i226ke>g+%ZQng&:lM)'0r?JTl5*Z,'NC]Hfq=0d`RcmIe=uRs$n1G_S"@MUpSW
1Zt#6^3O[jAdF]P:T"H-p@;o_KkH&mk4c%XD-86B()N"0$U["1&C[F4o)[t9qP]LO
DiIg[$sD%a]#2RU5]WF0PoE3!N!(tDmBDF*^`Cc%BYp8(&5i!=1g]5+8]FSKg'GX7
6M10eU5>#JDDV?+KKf(dhn\Dn)c$qBoB/=3\_m/lBuWsKjE&*301n?#@CWIh<"-eo
'kkhhpC;uI#`)]r^loW",gqY']ta8\i[/r\^se\>9;T-nhcHpMLQoP,9sgN#4IMJZ
KU)g=^Fqbp8sZjc(O2fsJ0[5e#i*2p*ksQtY6Z8Lpc)[))oVaTcQqn-p=Fe;r6N,X
=p*8Q6:r]r'X;qF=F$cl]+pgR837Ei?85c7o>X%Mf*COZ\\OtCfGRP+I9IQYlAZ`t
4TN^(Y+K&M5UoU<"pgOT00LCB:C1H8^`pKhLsQ^-/'Mi[`^`nZrl-*IqbjqRp-6;C
4b*=c^2s495N37UI#KN+Pt&kIWT6uE.^Wq"OK=fI5@4`+*YE',%ro**hF[+E#T3GW
df=`$&803#b69NplJ[6?o,An`%<tme@`/Bs\6Rs;`W96F5+i.9*"D+@G^$Y&\Fssb
NjjkZoVoTQK[11r5YM/ApGj9%r8bWlbOJC.PSE'mnZh,]h28C]^703D_s<)g`W9r/
a2^Q'8SP;uT:QhX,D,3BE/p9A8pi71&)S#4R/^n1JA.:1_3R$:$Ts!$^*LtDL2ZQ#
"jD&+%>"!pn+:[P+*[<0+pQF9cNM=l+#4s&&Les"G^tR^YT=oNNH9\9q(H)=(1VoF
`F=AE!4&?L`8_][r?gtbHe9dWIV\EZ6"/,/SkT<?(ngV)Wh@)4*#3FDHPtGi;iLg(
-]CdX!q0Z,G6FB42dRSHktCL%GaI"_LQc*%h?BK`*'fPlYRJVE5k[SgP3(Y9*oPbq
,6iT+i/##m@)`5BCHu\5hp?o9$DA3agSkQJ4,.L#B"4PII$(Z(:u?onV"&1i/.'5a
-E.$Q(O1Qh5X-F-.fc@G'LYlQiDQ<Vg,Qt)M[sCQU\j3gE]T<@OK\jqn@C65"pDS@
!t)19Ct/MuQ_6;-XTWO@$t?*)prWd1`/m/,8DLs(k6HWH0(&cOF#uF)bLh<&GI1Kn
d08C_c$.-7%DWn?6GHE_1uMYc?9i7UP(G;ZJT)EMVJuSW(W'T'2&Qr5Je/!"'?7(D
.&I6Zp'MB1\FD1+RK<?QJ'gmHci3d%9C3+'dfB0$B8*e>'eG5d3d"kELJ?ePDEK1d
iO2khTG>:akH<0nT^$NIk%`A-Dg7o_=uueuM[X'LdsODr!*0+:$ecDaJd1_<@-[a9
i;e>?GbuQ$d08oWpb]ed/hrk,q"6<3L-WTH!F%OdZpB+adQAA_/X@Qm\'orn(^R)-
5fnBCQ",Tb"l:MA[OX'4W*9AR8Dhtu[5TK\!EMaeXuOha'$iEF&5rV`*7R2%YY,G(
n=3mE_i"?V]+s,md]HW@a$\V_%FDG6!VTgWR9;2f8b,rc!K+*nek`*nWriVc+Y%Be
Dn!ZkBE7E$n=DmdBolXS^70,X'](,_`s9"fJ/\4kT$),hoB3:'X+f&'PoA#Fqu/)^
04'>R<4s@2TlYsK^L_O-%1m"L/-$#/^ed:u"/n)ocr<4ZbQD*sH0,0M:2h]O'&,0C
kVj("KqTLhGj-K]#5ut!-NeCe^e#++U%)kfY&OFui8Rc8b6%PWp[N_cgT[ICC.F1t
R4a8=r%0$0YAls-0H<ZC!T_ElBIH,11R;f6:u'd_F^8;_W:+#$=h)1?);J,HVdV!N
`Vr?68SGoYrJTh$7BTt(/i%*k>N.6;jg`Me!!)*^+$LJpD[qn55jJF=n_;($da9Gl
"'g1u1n_^0M.+W#iLOD22.5`X?Nt>1Lk]4=06Ad\7g=DL'Dkia>!FakS/MgNM8lS:
3Cr&7+X[=\$&ko&Z-S]TCE.bik_i*;%hj9jnjc/'*l'sJk)k21lahH^:uAn'[_=sK
_ljH\n:Fjo60?,jDUe`8Jgf3u[WjFoiUg(bR.bh,5W_s7Y\t>&+!S_C`G5U$O3fEa
(fsE-/TG%RK?"#bJ:N#GOFE[l:kAAtHU$!DJAh0f<VA%"o,]&j>**AgYe10Vj)eXX
[m^e%Ag90HT=b!Pp0HT\31&n>_M]cG0>71Yr9Ze?(`NBPUb;-f)XtI#&?+1aBR0*m
Hh(5DI=m=3INIG$b;Tnj55poj)/;>kjGu:oo)`t-IX#Y%hB?A"hKEfVkXYF6_U+=W
A9?k\5[UVmbHTqMJ+k9.YBFTFAT:CE"8EHohA$_X'VK/*o3$Z5ER=r,*51Uh8q>2o
]J)Ub1IuEtWa?re`D=*&G[6Ysg)n_#`URY)1ZXHbI]c9&'>_G^.#7$`Di&[o1_'h)
=sbqRQ-6".:EQ/5fTQ?jh:'sKkR+Kgc9cqr`6s1KP5tbf\Ippe:M.9iJB%\")UNl/
d%@Ve=2D;Ydl;'<12DL$ae??8Mc0Wn#iMgO<l?.V$aA[`;#BKm63?H#J4&bs>71NB
7>R*??R2OGSnt<1A;JY6r@7>Y(G8r0r-Ud,jt:UIh`MCnr6-)^0(:Laoa7Ub!"Aqt
S.O.VBRom4bE*Cj"[7/`!+q-L!<9'T]dIe!cMQ9Q#X,u2QU_/I4%"MUn_W9%/U8="
_PR%T3'_1CF+YUYCqrKr-<oqSW<)9SL7Wl9cO$/Sdb@Gc!Z-)&l8r$e*tWCB4)@R`
+R[^!TVO\!J`TQ`.h]G/F(bQg3fr5ELuX)%7mNR\b4/58)F&IsCG-4)T18h6W(<p?
GoS8\GLFhVi8NYR$SRU:c2%(@P<-_$7GbkoLgZhRRi`MoI[]9s,mG%2!5X.PI-*$l
#mShMPIjO8M[&YO6$f"KXTaTM!0%H_Plc>fGfV^lds?O[096;WIrsu=^/iLI@#O+l
"SSaAD26*AF^\rR"NdF5QrO.HMFn^%8`S>27G>uClEG4[ZPp#jj<1Co]6\9iG5g/'
O/W.RGkFO7EB\X!)Xr$W+Ag%G?qUT2H/0j>DM[!Y8&:!`AiIN8,*GAad<N&D(J3A)
oYNjT+RN@meW+HF2:Tt'q-2K.?K2mX7Df*Y#[fe\^HXu/WD.u\2_fP_QY.:7f:(X)
2'A(+M:(,D9VZ.g<%`-JB*4]7:gZS1JS1AYYQcL-OF.k^!Jj%-QO.qfCG1_Q?qp,D
4l0DUZmCd.:M7<tDN<-D<oY1X,#@91l!uF9ibVB%TaP,3XDWe$4GsClU+7f4h!I0-
4M\@kLY7rp$&88F,?,J6G*F=pir(]?m7=!_nPgF1G1967NDALk%Ynph4S!Uj*Wu\N
lge`)nb6g&'?ic5%NB;b,]^241)G1T2Q,BX"g2!/\&/B@B,oi<D-ek+E:)c7JA?Mc
4gDC@O/%>S[04+_99VC+IP1+H8et4a!jA*i)P%7`epoMgKgumd[pg"2=ZVrY]JuD0
DWh/R/?@Oa!e3*c^sgsA]KE$b]gh.%0(U!bG*F=pir(]?m7=!_nPgF1G1967NDALk
NkAlqZ)ehUXt.<U\00D!n]=5JOmO"$b*C&id`E2.o3Im2Bf@l!PtSHbDMNgZI?2A$
]QPmBN\c^ZJQRq$b@>)Njt^iuQHmoh:;!2,4H5NC;n9^0VS5O_!h\WWo6NYGIBt2?
>@__3Vqo]'Y$"f7_Zg$uC;@mL#DXE"D4pdX6(V!%?F`,^OmQhpg6%)_iu?Bj[3LZo
`D^K`g/0g%2*-`K3:`*_a0K=H\h;6=j.LUSj6DhpIdT_GF0!JABm`D4DD(MbY]>_!
h^itJE6WTH2Q,BX!*1_sZFV%`Y4XpnC\-8f!'AIa\"A-BjY*,bq5Z0`r:1ZhH&"pC
Z>[#.'[#ohLh*3(V\'_i)C:<>Ee2h:I>uMUr[c=u^+3P7KWfY@d)j/\7W;RBEAj`N
cipRT<k#sMr[_g"^\rj+#JBuHJ(G_epoZcVU:n#-]<up"]\9VpC.I/ej40/H8et4!
nS1SMeCWn@?K9*gAfo3b_<\Zp[/T-1IYH>T,!W5%j&6oM\)8ukPq/;W]8`cIRd]6P
::m2#XB_3*FZU:Bl[(26k-\t*G+=[gh]C%IBR+FQ>]&=5@d2Z"[A33Y!`,S%nPh.1
\uDm\\\OiV\H&o5+91eJ?s2F:1"uauhCUpsBXecrc,/:+FFb6@F4q(/i0n5"4'^^i
W!<1p`,f:8$#>.-YeBci+eDTZ?6aMMQ[+Ql4*F9akdtWCg6"kHii+b@mAQNN)P+l`
*-oTk@p(U4?'c_@G2Z_9^\7U>5Q;7lk'_eo2XVod>FiadS9@79\7Sn"%N"oH3=_]<
6Ed$VN'&ScV.#;";_$KO=%>EZ*K=,^G!kNNGL^rG,E7l*;e`nu;)e/*3fV`N`p1,+
g,4+\Q\X7=TAX(iG4LP5SZ:\__B\ZEbe'_"RuP$OhuYRWk-Q)=^bs=#G.>>[c#LPh
lZ>>ST3du<"*VTKpq+*h16%I9;n9^0VS5O_!e3Zsi1nVj3;J?%]_&2%;Z`Ogd9["Q
n/SpaGdScfL-(BonS1R62Q,A-j4+XaZFV%pYArVDZ]A\Bi,r=s\H'9+5!FGl"+O/%
f/78iEY,U.%0K_CG091HRk)#24,oEB;]3Bn<B'S.3X+.3*fIFOm95#\B:I??qU#hJ
%L4,bA'siq^u$-@YRjH?4:QKQdfj'Jc"T+YJSUS%m;RV@UN;"Hn"%<%J`$J*/c*id
p6:I.b!FAU2Deb-fI=/eDm&VF7iE\3Vp]gtUMf@4F;h?&jR'.kZ=`U;XsTj]'g4TK
Vh@7o$Z,^N-B1e%roU_E!N]Pr1u)e="kS,<B62c9%:J;G/?@O!i*,#JYr8dk$aAZ-
;]=7`?T\'b3$Rk*q:X_t&j519:2N0dUL`mo0(?HOYL0nrT?XnH%L7D&)DIcqMI>C\
UUVn]31JB7kQ9?eX4uS7Io\FW`rSDr`rWe`Gk^%M(7@Y6ii-2@F]2YBF+HQF)K<p(
')JF<o6NY\$[3Q-D3;fjS9@79\7Sn"%N"mrWW>o1JjmNOg#:cX46GsKMbKmVnPh.1
\uDm\\\Oh7%DWjT2r8dH]O9O$B%ZbHP`#1WZ"RL[L;p870a+R#NlJ+?`S$c)6]G//
1s>0-BY;?IGPutACBh!.C(a]W4af/Z&ZUBB*>%#k9VZ.g<%d[OWNX^[^n9.s_"UW5
.WFqhZm,GJm="r:-:_+nm)k,)j$8DE4M/P:*"\$!(baQQr;l^r/I;RJA?NoQ-$Xhq
-:I1EL>XSX/+JOm*GM<"-R"0!i?Q,V@@VuRa%RH`SsfJrV>?r^<VKGB>uc<QhUC*>
C@"-4Wp96JT!%7UO14$@>quIa+]j:NSDt68Q])[I8LZ"!A2Iq?f`_[8)8n;`#2s\o
Xc])3Y/?/uLu.jk`Ut)l.:eLt^tW!]al]]:\8:FD3Wsmlk5cYhGNHI:pu8(#otA0I
ou+AF7lG"$f`_sIYtVTW^b;_mN5%6Ih]X1um9q-i,KhL'd-Bc<RoIS?adH]_n4M1p
3B:N-N5.*E#+0%WJ)2^g51K$7$o:\>(OK[.'8)Rf"MaclM_A6GnEjV>FXI6'Aa1-!
jQ,\&pm>%a&GYA:J;ZX:lA9Glo:7!"oZt5BcMAK5JZOrkA&GH8%)PYl*1AN)+hV?e
dr2'PK](.(oB)O6*iqbf'ban/.VQW>naYkCC;@'_8;RfnJNZ<*+$b>AbCMoPE])c.
a!D!E)2l_^00D9Vb&<NkK(+p8,@.V4OaYZ2gr=U+2)cnM<(]@u]O[rFn@fDeO%+s9
(odW0^JjdgqXs/"!h=RepG8@pOd\]3=h.f^FQIFeHNUThM5LWL5m-7bIkqTp51BI\
U3T!h()C/"4.V.:ODYWI!Oc%G(q`bcVn0&4^:b.g^"C2Ea$^Ci<3p+r</G<WUjBuH
!*a6N#'?*%Y5O>.b]R@[ALq*T3$3-OSpQ"(>[VbZ&Oc72%J\+d#nQQ>Y1%<c`e<XV
M7%bk=G[bG7c4m(0tLFC,4.u.Hn.3aHHBkd8,Rr9cF5rc*s$q"dQPE'nrL0[=WnRd
5o[`b]O\rpQWR^r5#h7^58Hr9'8&V/_Fm?:"V4ptn<1&IUVunje'le9%0?$:%mNH)
]ZuU!ma"`j]P(mH4]E:d3_okWEa6H^[MH)!f.l6o-NR;P%O[J2gu)/h_KEnOZTAVH
")KOnP)f/5PAcmaJ8Yo*"4[CP"ZF]#j.+\]Ieg2Hq`k")l3E&;lVLFDiui#f(`'89
'$H.AO7sg3LOApLEe(9W7`!VY///#:X&un"aIiQG3RB>ZNo)l\ZPkMM$!;fR5oa:<
/B_QG$#[PGCV]^6@WQbk4:m]]%J\+d$,T>)4rkGC355:,_!uRki?_ubG8Wh3)h/53
,eRZ,d'Onf:QA5shE!N/@.sns`Gc:'lO;J%\*+f<[-$F-%gRLN;kNpccZak'RPGo!
ONta0ciu3E?u%>J3kpJ-J;jCCi>*334"g"T[E-Pm5QeOZ"V.cE)#-,X$5t'Ao)KSe
G<''iH:Q.6fgcQ,Qu``#Ir'(O6tlN"+k%>RHB&4-jg]u!GVm=&bOKmGrjW,>[K?Bi
"EK+5l6>^sU;uTm%fjhF"9_GT2btqii/Y2+QC.fET$=25^'8DG&g6Z^mgGYXT5uMT
!'%MS"!7E1*t^OE\8gOuJFR&dTOQ\FaWMft\n$;PmQkK+a?W2291Bg'QYQ2@+3&^I
rHFt:0:eMDK=r^!Y9ohFG\3r%:njMsc.7*r4hl40*k)D7]P)j#>[2[S_r$gQCSO6q
%-]log(fk-Gi=>m:^"Yl]^QE8[/ta!F'6*OdfK?;5Ta]DO;FF%>Ia+2`9sufa7k[\
(1Xb<")P);;S%&-('$HDA;]4$+"VR9;Ci4-4*#,Pq>$T!CI#r-NtOW.e6W6kqDAfb
fc"7pJ64lM7n:$kQ3CSj*6hLWX]Gdfro@:%Sl>fCV\!gP:.Of=NsY5@"3`%KmbMb%
^q1`)N'#?NjOsRXO,mYYnjN3Qiq5MP$E^u"Gbt+n(VY4UX"Y1uWWAg6!:8'^FSjY^
>IV8+&Bkh4r=h&Z`5';`DB=nl+MAZp?fZE'@8Ci$jp.BW'F3AdSHta45G23dgbJ[,
bR9"&E,pY'raGPDK'!FEP=0pF"cO0sV\FL$r>T,@C1&pW<Chr_We8CABt.EsT*JKq
kk_EV>=J^DrASUI2dS.+i9<'lW#6TRK?f-XP:?ic9!s7,432@'q9m4oGRY,G2?OGj
!O#l+bb(80*PCs2O?h$<JZOq`7(>A:A=0!ZjMb9'9mFc^VdDcMDVX^$ra>j^d=CPl
J)dt?&L9bIW^:sPQnXNcUo414I@eO]i?_ujG\L^kq5k?ag+^SMiH5A)IR(XiGZYCl
IqVZsmgW$+cS4L:`5(2)CFp,O[EN[J^*RI=c10BPUT6icG+o"#m4J)"ELX\p4M,*Z
ZR*<h%9P#N^6/Rl(:OM#GR*%8OK/C*!]0W8G*8!1o;-c!o2YtK@flTRK"KK^f3WgQ
&77;F3lu&;cH8>r;>]PJWP(=\<WQea+QIg&.h2Fjjm_jrfLt!p/HZHL28"?alVcXj
!oGmuLKb;\JCe\qI'*986)j_^FsrDIpieV,i7/P..aA^SJ;_/r)hR3"8$Di8W,V0G
U!T5^:$r;hT@((5o]W`OnooT$I_\':fK6:EG`KSW/DfUXC&b(+$8MF[U)W,UrA4Sb
'P9B1Pp#;7]-%1<fb<G;p]ok)!1[;89)%MdmgT.sY\`a'8-)(1m3fsdq',E.$Y^e=
D(oup;ECqlEe_@gZSNMMB+ZhP8)SYl>cU",neoM5?4hapBE7W.+GU/+>^Y^oDp6<E
3=fYS>SF!V4X%IKXDfhp36ZF/[E#XViECo$N$sCh(U,Fl%\`t[79C4bV/f281BN6Q
G24m6"`ZaI49a^5U(q*[\f4!tO'LC7O?(,-$<&S+)eOBa204=fC#1-e>^+suohYcd
qY0M#?u%>+0<NG?m&-qoB7>iIQr(uCoo;tR'qLoQ4ZECuR\i"6!/$\7p..o6kW't`
j#c5V-hIt2Af_[s[=^"/Nr/d=_SOZ&W3@@pLD[\WB9rXH;LlQ6D7L-LoV#P\GG>";
1p)lZJ#JFD2m3D/<ku7k4SXq^/;X>dJg:p/i8fbL45EVn!X9b6rCGCM#5jWN)j,n)
a5^a""*@o^ph%6q!fS%*V'&_`dtb`^.-\,@L(Bn%mV<5G!&_F?W?q](WWCpV_!iM@
Wga%ji8dKXH__uW$5eJe>\UW:%@@Y%*:!UTJ15Dfi@!d2KMMJA&jqXmJ>BM:-`<ZH
bikJPcN'bT^cR%1nf:&f/-N7FXq`].(@P'%k+nVA6Lju*&ktjXGaqla=9Q^:#Ipc5
87p3KW0,$pBdHBY1WlXlXW6r'7>6,D_i%Q7FT;<;Y'g(Is-D=3#5>DFi4(r%!*?JJ
_V:JLlEY0!pB.9tmES&U."\kt4IGZ@CB8>i5gk+sn!W?k55hP.?29&E5g5aLXH9K%
TPrYFn<1&5R=WAE6NbJq,LhS`9h$0=dq[@/?s<5f>(kKFHt.<D8.I:V1IcSdk-rD2
flNeb[GSai>q,(?%-]mVa]s'R#M<2\)OJ(IM*KJMIg3d,FiP'P"Ss*GCS_S=5TL6a
4*!$ajpYY5k5bcCTE4*)Mi7Ac?m2TBRR'h8QuQulBr*gTLC&M>jEh.F!cPkmNbJLq
hn0^Y*3Hdc:oFEn4Q%l7*jCLu[]sQIWW5qr^':fX%j:AbW<!gkIR*Y$+l*[54>&]*
$\6Eo!IXcqSK]2AWbVUK9i,k%"F`p"i6a3%,&lYIV/-AVi4Zt>M1.d.]Wl%<T<rXr
)d6l-TXu$Ba!%q91T*@qqgtgK\:YoA5JV(II.YDtDu=T_X!$?;Icrm#r0'sr!OgR4
bsa!lo]Q&,d&!dI\F*J=G\@8F#7!*-E]Ckc.N+JWg3AYfB!n+/[W&o)17H%s/d`Y-
0E\Bt>`\k4=u7[YLn6s8_%SMILduNCG\L`h!DB/;)4sg/`Ylg_i(F?G@k@\T_7rPY
!)B['T?!-c5Abj\m,R9#8G].pMA.`Wpm5/qHnL6PnY#mPLcg[[9=;?:!:t>A93&Ee
+n-f;AX)/X5@5C@":J0ti&+X*@^>L<$\uMVCVY&5+3kA"!O#kp2*f%Q$<r?(T+>O`
9XpMq<-f`rWZ0S8"+2V>nPUDN+E5BQ$5UZ0"U8'7I&dHFkrt\5SM3bdE!1]T.khM/
pppBj"[7<+cu4s4:BRJ1X`HsUOUPWe9F'N&UB:$maPCQ\pAf16ha:*dd/bJj!Bp5l
T+MD5+I=+f[i_Yc!9#6!%V==g&md>(;BAXH?8<L/.p.0;5^8h3@U+Y+3oj)_1;^+m
Fa0*$o=`$'aacn]>1>>pHeT'=kBeU"C-&RnV?;BN@(mFtDu0QNN6X)sN&sg+(&DQr
bQ@qCN)5=TJpcuE>"^4(!L8B)NZMUTRgq,Tq0Y:m$\B<O65jfO5!*S0DG]\4LUSog
V@bL6Jp>!4"b?d1A3(:3AE%sg&GXg>_+'"f!)B\i#$bEGo>WkSP.@&+"cOn\`1A.C
-/o4\6f9^K&#^&La"tga!l)Ad0P>_04HL:uM.QW"(uZc.&C6]9&7.,BD)*,bQOM!S
pTP69B/COJ2dXM_74Udo8&+W.rSR@G4=#S'SS(PPZ"FQN[?cUrW6E,$8"#SH<"?.?
4J#,&/R7bSOdqE"H[rp@Bu'&j-\fj;T]ZEWl3ASgp%nh@C'F_E[`NV6E66&mYT`MZ
\JFu8\LUJR;tH]V2nkmS_8/B;aAnM9I)-+B)&7G?)4L&X+d;JIMXZefnP$5[Gb*5q
+Q%D]LDR).4<X+O+:RKsHo.rDaT8gc-W)D6Z>eV3fI#)+!*`)OnNC\(Y'8Ylc:6&A
^gI@'i8XG/=lE1K^]tH77oe^B"nrRhAjtQsL.:)V.1`?g\ApDI-3CrPCOqBST6oR1
h_BUPh]NKO$G#qF=u?rO-%hD['k7h^14X3s*JBafai*qX&RK*,)TXjD`o0?:0X@2H
JDj;u"=s&0,;e7PR?RqU#i+I.A.sN$c?XqTJA*Z:XQ=RIPp@%#_hPr[VZm:$"q.S!
<le9`#1"*Un<1UB82l>jGfem?C:.`.QOJpfP"igZN/a%n7a2r[Zkh;Bn^17./]3[q
_ai1UOW7bE2;g..,qN;FXN"H#^^dTV,ST(QB&S'V7O6i8)%SEgQHK3sd80Lt#tk%(
&_2DnB#*7#J=!:dU*4K:B9GslIS&,mqOCrLDutI?,HJ)82_Y<"9RI?i!l(6D@.ja'
qK&;*gL!Nu><m[Fi.0O34d)/3eY44+O(XVM"FaK2i7#GQ*Y\D>WR(>IKU<e$$G!1^
i;%s<?8<#3l^UT]?8AOcQ8^MV,ssHX4`#f')&jCWNLDrABEb?jIAc;t?29&i7trao
oC1/7C*X&:=ueu5?sO/l*I4Vf/XccX/WXP-9afQ72Bq\2bBSQR$u!G1q/5_PgO58^
dUE2#HB,#LjU:K"*mFfX3p4os]GbR2"!_d,`:pJZnB8?X\9RYhAhd[M5eg)KLQDb>
M`m5iWn!geE0"Xp9a#o:2;k7tK*$Pt`m9#q1eF)3!a-Z_hb[T9'&b.s!.6E0,iL&E
)JaU#'4*F>'Ap\sGb)*ZP2<.J_i**9dcPr4#l+2*n'^Y8-t-`"2L%</WELkl!r$pd
fgObbE$"N4=$HX/:OVO*5QCQ*s+p(JZt"11Q*<bZ@kDV,">6,;*]=.M#rUYXrj[L3
&(#Se))[nk_B-fleS<JC\ApDI-3Cr@)Y!e+aZ'h+r/^ih^d8',JZOs6l7/AY38l0Y
)2kt0M"$R)NO?EM#qm0ZM=4jt]Zt2tT\ju3LDMQ#[+Pt7.d^<XLSbp:H2)&V23J&X
X_lR(f%Ru`7p`2rMrk"DbN#"$e&(d<)p-d3\H`tqO9Q-.3ufXT\KIX0W6/AZi#^n*
CrYIO(II'1=N_X#JP.?(LCJfA`jGf[0+]=T^_b'!\bKiA2%njo@iI:p[3iOsn5?Yt
1r;n?a"tgaiH7VbJUHKh*+#uRXM4IJ:He5(hpCg*Ce!OG$fUKS``h67#[B.T4_tE%
ZH`Q,Y7oF[#)gUVW$1k*?E.%aL;5sD8N%0jC;>OPG.8.A6^PV1=cKi%JJ#D&id9;h
puU"Ud./=I$Y4rr<EJ^<_$Mb4+i4QX&RI5;WELkli?cD%R:MNN3b.2:]hrj+(TdtR
5>(fm!RhrS3Y*<,X%%,[XX0(t+\3BO4'#iCDdWh&>*=a2@C'pd@j;V)]Sm(4bb,/f
pd8X`i/+':QHbs3d;r8u/miQ.nS!X_-d[XaH)Xt!)?TYX-J:fFQZOhK@JAja=0A@t
i`I<RjPlqKeOY@[%"Wd:5pEsP<+@Lu@)>QkAE%sg#d6$B%a^3(41o7OL\:*5odc[1
PD_q<\Y@t-(*[(rn*&s`]lH\=]Uc]7XVM@sHT^%lSt)<eBti::JR?]J!.B#m^IP5U
R+19^qXs/s70%[F2:h=&7c:?69<)rOI!f1!";&(XJF3^VjhXb&L^FAb.>d%7Ptk*"
G,t`-kN@"oi0i0(onXK0T"nO&>6UD%_!CjM@A%b/6T(O=#+.utl03:2^qMXE`$&nH
43.'Xp[6iV7DL^IK"q18_$q4^%Cl0@ZQ]*Fb^Vhu.\-A;1!*F<-]]o?i?]_,ld<k]
rIEjKk);2n.3Q966s5jRE:`5:N7p^##qm/H6[VLG[h(Nglj*#5%1'-nG\DDPkH63B
0HV.qhA5mk3Sf>N/fA?mdBmX6"J.rqgc@s7DV[@b3_g00PQ67N0ll"3k)1n,=Bbn>
GRDPol6,-7ZP$`T(kM;F#Fs\`H[]&E4MYq74)]KkaEVe2Z9k^obiK4-Gfe%gGHh(2
k=<:,qrm8;Vu]T8"N!gOPg2^1]@DFu@-53O%CgWVNhH?$NouJ[8bkQtXsS;+JAFS$
)`MZ=`/+^bj?ZOR3i>))])M$)DXU7$l7E>sj/XDD;2%a[5T,G'NK"K/f0"Ra!^(7V
H'A;JEcj3n^L8_`GJG;@:o&URVd4VjN>GoGTs=qHnk?V"X3WZ]f'Qg'COrPblsO!4
CnBWSi'emjXHB?.`<cPHha5Q+[_-Y^"O<bCmoFZ`?m5[Ri8b6mg4$0&Lu0&[1`C>h
bQA9YLD@[JSWL__:`[-*ABa8Mku9M?`J"rlN!\%QSiFAr"Z4$mmdPH#n\n!bhA[Fl
T]V+3ZP"He[Vs=[nVh/d0RuIIRn,bZX;]GT"2[ueYd[_EYcB`Z:]pP!"Ju%YB[?[X
ZN6C%CM!*#\\X:_i+]eOQtZZ?WQhb2,2I9&Z#tQ?T,YPKmf8PO9Zs\Lph>8_\,9D4
2dcbFi6bX&:CDUGPb?nMn25`E8q:VIVK@"#U[,C,h9KmQBn3u:pt6ho!\\#YhoMnr
:X?%)-equ:JT'BU#dZ\\D5I=MJ+1r$hg"<G5P434HRIcV"9M^L=8L5">"qcp4EIW)
@QEBn,JpucmVst#qpm@-:D".E10P6Vi>RB9%%kg6p;ujha_BQA$[dO__!D<QhtkBJ
kUm'u6k6(nF+aKf28CgGluA5\N/]RR%/a?=_6c<ii'k<Q)auT6FX9jq*oPlfQtuds
:<LV,gCc=14Fsnj8.BN!Z""4s:C5\Z"Z[jdWk48A=sWV26EY/l$eHDI3g\MIB<r*V
FCBFO)6BS6QDWHdIiGj]\kJk6d""4pL3+J,g^TR=!K9=[Yp"ALe,cun$U^gXbkQ*W
!G33'ICilj.J(d#FiWl+?]6+1!t=-9*u=(*A2bE7L4*JKn<*NhJX"CZ,8[N_Ts^/U
?$lQZ+&F-M9J3JKms&cB'^#B]!<g-Xi9c6(2'=T&fS]rUr4h8U3B.nn=\c3%3)=57
+2:HB`pX:?"q;FD!'%FhHJ*;Id9>:=^)TH,IR$-u3`f^,&?2)Y[X%S,//7L7!6eXI
'4;kh0EW5$^-?$#>Mg!.1_9@bh2_t0;Ee2'f^gRpnhVm#%\s-K$B\SN),F`"Ehrcl
"0U`&CS_;ao6Z*Q<NE8)\gmo6P:N:,+$]M![#YRdD(/AuJ6@)Qj2R(^<W:&>,1!%Z
C2L!PWtdE@+RinW(02,3%gYl+"0OMEYEWP:Gr3=M3A;>aq+_",aVE0Q7peiV!/rKY
;SX]SI%X4$jT$LNjPjosmKp[R5m1LbmF5b(I__E]?SR/J=1FSn*$Dn8ED6]M30OR9
Yrs'U!1[9p%Ce)f#^/EmRdbihBha]k7Y&f2Y$GeX,4-0S<u$E=@*2Ei>Zf<c^h^,.
I)Q?m:E]I*'h<MK81lZrW6dff*#_Xp,@Hah!,ur^25'i'&bD>G*M>q(UP/-12XKl:
:+q4?M.OZGiq.`*0]S<%]TCmIbp7'iB`$*cs0=K^2?PFB!d5=A$#"jj4i&RQX.6_:
==]#ZOfF<r?S%-=%(RrpG>'=S69VsA\&V(jRlB6cpo6%RfNO!hEalA'B`Mg5G^?"D
[<W6&!ubS@"Fi>fNjqDAXfi(Aq1Dk\mMI-QSo=/*6'=+@4p#,Q'+*ktK%^44Q5qU,
ek.3/Bf.sq-uEnW=h*<CMi,?nF3`+XK8hXW*agZ(bSIZ8aNs]s6q@[*H\76K%2-;q
@(C3:Nm&L(+/<8a/]iYf&U9$.!!+!G^/e@eT&>j<r+C7ao>^]9D6C--(jpELE6$U/
bAuJ].1S>9,i:lF_RXUD+`Io#R#gKeh[cC+%#NXNjJVr%,2Urui['mZ1k99E0RuFH
q/h9*G.>"O><t-^#Q\PML'GjZJ`/]kS6UWQJ8,))=s3arTSP?KlH6aXh*j(M@4N>l
WrZIp!KAq/_CQi,3Pg4s/@_YU"cUQ:/,'1/ccO1M^)%6G:BERO$2Fq9"uC-EgRQ<H
qeU0X<7ZS^q_`O!nhf:P+21$j?VgKW!PFuK,FA*;A.GiOfJqano&fs6d=A&JT0is%
T&#Neqqd]Y\US4?KokUn`Z/Bl(aePHPJWX_p;dit`?;Yk@m7cY69rsT65.B0T3th>
1r']Q_L(HX\-<!f*1,j5(,TEmBHAIKNkh&>_",2I2qfXW-fuLLHj%a"+4/KnEo.oY
IlT\d&-,HXd"!5;?MaQ5?^mAdc7)Z,i2:@ULkpF?5<\"Qk4Z<K#REOf]<%/!U+[4W
?NPd7EAXHlk1>F8R)2qY':`_91-V?<Sj9*>QuV9qYWC+l6D;B9fZHts5PZQ+T.mD.
jQLdeSO%\Q*GWC,g4)=*0KqVcbJIj?^okO3&%H\0kF@!?E6;tHJD-V4WhBIU.D[8'
otda$Ip\>B8#?g9M)B;GO.O9d?8Vl"R@RgfDa2$dJA?AG]aOsTd==<&QG,aX2.3$p
0`JAFcWGW8H_e]gEmnMYbG^Im&GT:H#26CY!64d>S3[6<N\>)HXq%?#KTreCE,t&7
qua>U;SZ[C$g^gpfR?4r5rp^]8@Nu-c[4QpNtcG^^]PS5lFK(rO@&N'3gapM$*ZJ:
j[,Z[U&e'XE^.?eM.liPb]o@p)$N4mI6/[l>#b^>Q1.0<ag?Pt!L'8;X!)GZH%:0"
+L2rj6LMeO!,uu?&O'$\+pAAr%B(<OOk6Kab7tT`)Ym:R-bT3)"Y":%lQG\+<r*8^
o`O0$g/F,@5Mnrg$lZo9f3a_n!,ur^=InWL8-,JHH[.5oaB9?`56q<djPY'd2rB"(
\\dK,"J/E0GmhN796>OQWWZR5BsNT23Ab-'^^T<*i8i$*I%WAd$5bl>XW@Y.f;C:F
'bL.PG+&DpGlU?"N.Jd.=W"3lOo3H$f0'QW+FLs>MmVP8i2QfP^/(uA#iL\R@;,T^
#TW)pn(FlKFAmaN_'-[V78!bZ.)V"E#,haUB6sI_fH]u*O"GOV!LC\eKX]@A,A(1<
5W'\0d/#'@,E^@WSiZb!4qIkbnZ:*=`d8d<!`oh-%B.VFp_C#'qEu!5,B08gJo(Xn
)P@u[B5%5Vm#cmFmmBJ#JpHfP6f=sFWWDd\*kqdM8=sRID$98?9sBVm<<H2&iXDqr
Jj!!cmsSjT>VPVpBF%j#5W,2ue)ONF*pF>4Y`6GHU'\7?\8$P/5b+P@9<^nnk.M97
JICVR%h4)j#,haUB6sI_fHYg=$+:GU:GfmG!`oh-%>ZgIIL5^=_7]N9+`P91pRraL
eH"-MqFlrW!ILV<1r2'OpPC6L7c:9IWW@*oeh=i\.@Bin1^#FupHCD:Xr<rO:nR"B
.q"G1M'gkEi',NkgB_%A5W'\0d/#'@,6d\qLPESJoA57W^f:J9"6q[*IKf)#51'Mf
#i$er?lOZt#,haE)-XcXH_b'+qp5na@,Ce-&GRVF"!0RSmFmp(0+rU"g9k^gqptP5
6@l5"X7hm00Z>EPACRM1b7t:9)*ZFNgOtn%T4ign_WqVb0D]Dp_Vmp6nEjUlf>F5.
p#<e(?L8*W*i*2BLEW4DM5.Jr35F*S@;,T^(9T_+k.M;M!Oe;%hYYYN>jp<q^^QS!
!.u.9I)(+/=j-fbs.WSHYms1o*4<o3']28?Re>pgEWlU6'2>]j^jVp`[Lr9^C+WgQ
hou>Ks'I["JUT*<4m$[IK&D3:UU@u^Fr#h`%t_S#oA57W^]j>dLPESt(^B4/+TfH;
>`W7f;V/'U&\,A:5T.[DS%MGb#qm1hl-")N_FoVZ1r2*/-,V+!@%6XHUB,o`0&c;o
Pp$>B?g]4JBL-tH(t*\s3*JD&")KP)L=QlEiOYdlhYYY>?u$)2]arB)oo9F`D%OPd
$td'T4F#`?$<.J5:[usc^tnq(-^nE^JbqhKCa8FFdXH_1JG[[*J+<:MoY&(@MH6p2
4]4!&I:rmk0^jF'#lKm^!Sp*DAh3Ae:OMKFR%L4a"p.pN=7&RA;gcGT7WnFq>_)=,
i=eqi9mFeLM'gk%]Zt1EO_;1W_i%Rl=s-]V6TP_k7r*m"J??dXdHXR[>^$n+HQS[Y
Cb<K9pRta"hN<A^%75;i_2L'0h$jrZ7r@fP`V0q)Ap*h<>QB?P6kaA]E1^fqD$9i0
=pr8J+cmFZ0laRD(rAoM%n3Nh+hV=kk.M:bn<+r^pHCFNl\l%#35[$^?F41k:A/0g
kG_0^VYCY*[ApR"k5lF%48M>YCcfG`nqe^G[W&o)"$mlZn,S*/bk5(,M!-jd3*JD&
LNkY$-sAb@!Z0(-*uY1sb^1EM!nXi1IWi4^d2+Ec4jk^H?lO[o6kaA]E7Fs=J-Cg2
0>\bZR.id$">6)94u<DF)PA!FS`gFt^`M_R9sBVmIA.%V&\)S+C;9m>Wu#3*'[1nG
)?L`!HQO.-<t.t8W(uu=$Xf%fM'gkEi',NkgB_%A5W)r#U=G1+7geCl%h4'tk.M97
JZB!R##luH_?I/6qEu!5,B08gJo(Xn)PA"Q5gejcfHURkhM6j$"nUT+L;6dk<!0-6
IGk7[,CQ9m[Lp#F1r2'O<t.t8=J0@#,4(GDH1+*fi.?7C6UTf0)K:.ScN!BQ!'%Mu
NrUR).8ms[rK&[2Hph;3]f[)ri',NkgBcR^RU@(cZYRAP]mKM9,-Y>g!l2pCbk5(,
MA.b33*JBP,3PZ`eZ2217pM`SE=fWfhYYY2GTGY5S=K'Q7c4_4i;Cl+P_I>\63'!U
@an0H;l"q@S%MGb&UB1O"hpbtf<<d?!<hg(Xd4D,k0:$%&NDFDa(Qj@a2bh:JAA4$
J5Lj/kBC?LTGkVarZM^,fE/dBR`%(6B7bZL[urP@rQQ-cHuZ1m+E5k]Nn"#tIld*a
^N]GM5H"dj&j?j8HXqrZ"hpa9[r)B4!HE,#\dAL7i:,;I68]lBmGHY\+Li.o1uRfX
47aJEb\=l)fN"FhH-RM4kX(sXi1!+N!mb=b]Wu9;6uXj?>NZ#q\t>L_na6Z*E6bkA
dsuEj?k12c>lie^%9O2`]WlH[B9h8dFXt*HYig;Idj"MgS-GLRS[gl`kM@[D6[S/L
<A\(tKDmQ1)WZqY[XJ39\RNI'ZC`<EN"tbP.7WB$9TN4<\ohQ_"lC?QnU<`6B[:^/
`j\j1aF8/U@fG&"jL1).7g.,:!Q0@O[kBGJ5A1Q9%h&SkP:N'eZ&05E?ndcA`f1pr
dAETKH'Hl_"\70_h7@GKT\@![#X"$%LT?BL2feMdQgB1:am%L3>C4m#4)/!jpJN]:
fWqe-B&%Z@e5#_L:hWS&[cQkq$ST.h9`u#P(=f1F8+Q+R!uRp7+?#VWbo0slS@iuZ
<5>)f1lu4:J\YFO!Q8oc+$c"k.P!7U^r_kcoiOY?'JQu"IbJt3)DF?!Zu6E3GT3<T
#(6$3Dn39k2TB7m5US4ZA54A?#7Oe?:CS.R#fGYoB+&*&l+e>HCtn<dq;Q1n]t$/G
/-#`A\s7P9N_`GGR3)k.O<F$Ro72ZeE9mo9J<MKA]I3S*;S\Z[jdXQh\0!E`CQ7!I
VL6Ck_Gbs\J+L(;k$MPi=>L*JnSFD'2??UepB<Io$8b61[5<Ddpn!WOJ<MLOl`l<]
.:?t$ICmLTI)93]P9"AQFSc%"CThT(/o[rsR.116MHnqT"O'+Rn4FTQ>l\[WKE,t3
`Mf?oVapi`*K<!`$'Fi+IM-5$)F02<cOT*5c90.+ca[#)g:]^Yh]jP1&o3?>>A1fO
&A6CRh$a92=#/B;'e*%rfYl!WN=ku>]hBgNfajI0r$1r-$SqN!Wf@sXOflW0E@udW
<<MkT7$n[_-k,gj&E.YXO^5b.BL"ca(c7o.A,nDl8H\0rTl-g\GsM$/!T)HQ7^d5g
^iT;mWZNC2`#X`>l9jJUj8Gd5ci3>W_f[:.#eZH-9W%Ws+&H/EnA_o7F3t^7paZ.R
.`BC\H9YdWqhHg5kk&9W)R,e,^5QH$ELtf<5M>KlTiISp9^r^>&L6$h6Jr.a?a%=;
p;k2apgd&O3&/__S=]PphiS*Gg!2;O<t.\:#jd]@l!/=!"<QNl1cGIhT`(\.pe`2Q
'>U!lfq`Za#m0"u('q60m.G(`AI!aL.s\dg<MW.d,FsQl27]=q6KCRoCu5ML9-\cd
%g"D^jk0.j'HRdd0GQk2WW@m"?\&*c@D&l4l!/=!"<QNl1cGKnX8u8:pG7?!C\&:P
!!p6'##*kja;XW%PlnhD'cZ"nr=g\gA<$$!PuRpf?sq-ROZe:$JT#2"5OfiJ^Cq&I
@!ck5+NX5C'/T&=a]sm,FJ7&RVKGqY4_d69#DA$I@)aF]PNG?mgGQd-E,p9YI<Nu(
"i%S&7c<%a!AW:h5Ju>C!'%Mue5#^9Uk"RrmI\QugCL7QTWi/rSBBtu"Adfs#fQ%?
QNT@[UM;YZ2'?0E$>\X\[?GI1UM@Sd-A!,]B&d?QE?;>dVl1/XlTF):H\-rFO#Orq
bJelK7l?sE#-e-;aJ]s.<Ea'$_N)Id*$bNS>fh'd=@J)]0]KGQ<J&:DGM/"f+#"9-
b]qO6*,id1'/3Z!JN(u,228<$#Cr!g7dX_N71'm+QlZKbaP"(12\6%_0MUsA!ftf5
<!`V-%FDLJ%a2Cq"5"j[dXHcVJW!u`*"2mM%8[MTciEcF!UPp^VTCtei,RJ-.RE!X
1gp1o!Rp^-!'%NPkPVTB'IdG.Vr+4@&:"Jb1THHR^c*2ti!curs,!GIT17b5QlZKb
^c=70r;=k,B1*Tn%9*eX&K/6d)8qP7%2"$8!63[l!oL-]YtkjJO6f;#i,RHcQIOS&
7,SIld/C?@m)R(F"*+[k:`"%dK\5PW+OQ6fhsPr=XS^\EO@5m7[l"c-a0S,(P%[+7
kCboO_MkN"k^J'Dj7F2:JC2shDY*f()"u$;id8pL"-t8TR.33U_!jaBXp&jC#C'aV
KJ#5gd"(Q9LI/r`=$bacR7kfJYog3JH%7(9Hp;"2@"pK(.aA^^l:^i_:h\r%nUP`o
GQAn!9ob6O+.7u#s5t!O1]86&2?GNXIcGSWHti(%.bi@"!!C2A6X[p)-^j;*MCoTH
#NU$QV%Ir))$BO62"rm/4>Y>BeV1dXF1Lp`#eYuVm2I3fL:+fHJJfp?J<MKQm:8FM
$5bck4CDG_Sk?kRH3"IWW*NGW^e78P\/bWh:ZnH&,&l'4h%PaP=#FAO=--$CN,7AW
JZB!R#/i?+r8I0Z0h29<a9CEl.RN(\l!/=!"KiZ9)Sj2NdMUU],nYP+$N_tjAG\h%
>W"c(TTm22mBB)5n4ljn!cLltU+7F,eH","%PF*f^`Fq]kR1K(GS)1T2aZH&!NH0s
r8hUI4`Z*tP)9fqHTDsK&V6teW!73[\MONa84c3V^k0@[(tlV8!`oh-%4L<k7m$("
$bV[&KYZ?k\`enV>W"c(J:l%A0sF/?,5M?V"CB$fp5KWnC4L%a.=XA3@?4[OSYRG4
hO`"]=%(uH!NH/?>V;"e4]2p?(U,%O,"B"ZKYURi<!,bgbL$fHj9"cq'd<)?F=t-K
!`oh-%H-/bBaj?jP)-i&"b@IEZ@*r#Xr<rO:s*.*G1\#UGUKHrJ[_Oud1m8'C4L%!
#FA(n@#pO?oE?cO]SM^;)^01N!7cTtrc5B`*kB'J8OWot4e7M6Lqm!m<!,+i>T*]k
Ua2Zf?pW^>N,7AWJZB!R#*e\FUE0'L"l;g#6K%7q>]`C;Xr<rO^qo-\(t^&Z&UaZf
!\\"nqaLir2*a$lPeS4*YX^>8:/VZ*DboPj.jAr_!7_&Z/sjSn*[us0$Wmsb&L6$h
6K"jEWWAsoj_0E4Ee/FtM@b#Z3Yu'6JZB!R#&nOl1^<YE8OQq$K#!9]ftJ%"<t.t8
.-3*P47&(;]TZ<J^t[>Kk_]XN2*a$LK?L)GYX_;0q>qE8?GsqYN=`U7J8.=uIlZ4k
O'LV6U`oruT$Bc+7,Y'GWW=)E/rbEF;A.@nYTWEZ7^d5g^f:J9"%rC4d11Na!q.BL
+n52I0"N5.<t.t8i8AWi%.'+>Lq\BCJJU&HI3Slt)PA!Fb$U0PfHV2W-`IB&\#4;p
'bRrjJ8,&hQV1grO-E')"Y9qlLlq'D+`Ps3eUUQsEjW_*\\L9u70pOhSVsY,^f:J9
"$!eq)?Y>^,bcr"6/Y1jCu5MLWs5L,Pk(09*VRPXhFT1`i9fc6F@?>8)PA"a_<')^
fHV[SI/s]W04JJh7L36V5W,4!^DuXF7kX:+;@rtK:ZnH&,&l'4eGp(3Qc?f^.>d6r
=:f]h,MP.Di2QgX!N#_UBSS`kJTm97&9rO_(L7W(Ws5L,E,`?E#51SZ6sm`]^l'&_
^(CG0f7<Jao68mf!l2p#;=j7uIJdL\8kI^G*<KU+SYRG4hO`"]=%(s_N-+I?It$kC
]t"DbQ\>EY4r:1i^t=DF4Gh,uF1Lp`#[A"i(U,%O,"BisSXc4o?-MI;S7*IH)*Y8h
TE,'pY4;^GPA@KA:o&W8)GnTE[!%i-"l;g#6Jrhg4ZP\h4lZe^O+G*UCOg!kq45.R
%)AH\/.]8'dNgUKS6W&p:Y)!?*$$&rOh%\3h*j(E&UaZfi?]^D]C_8MdhD=+]m`7A
_X!.+$8,<s)1I&'meP[V'k!pCY)R0]p">#1T@PLQjK.%^p$:51ML^EHNXNL`<9+$`
X+68XAFCFUn*ZbB7_kr)-jrcmdO^mNcr&s,p#Z:A6N_5_]ZDcJfFrh_-'#=\e)UDO
"3,na@Ba+#"3e:HW!91)/5lE.M_Dfc/cr3U=f[5HfV[C;XL^-"iHiNJioLnl+7'fH
k5bcc25$NF>[?+q==fuE.O(d02a:E?F&Co!1r-%Vh73MtI/BMn!d"0p!l2pS)Gj95
,1Q#9*")q]Me!OLI'M(j1r)cc.dm[?U7K-@e!cC=?F3Z6<!*mni9C4,#FlbU+.m]E
%@jul"?K\)B=N9/oH8^,*h^gd09,Yr14T-RIND=<qc7Qq8srom<pqp(q"1\,SfZXg
6/s`tK_?tL.a*[a<<H2&jud!1T@2R4KS;lg7G&h:agN:lX8sk'"J3TN8EGm$B4kgD
i.Tr.fT?A;h%G)O1[[B:(21/mQtjDL\J*0AD7#TTg%OG92;k<p1Ge0c*D\NMoW>TG
0b:5[f&.k*J/^Fb0K_X3$07,'*6bL])ITD`A_L=MTfpkAL4,ftAi;nM$(+kHR2`Bt
#["UnO_H1=25#oM2dUaf"U5S.DWkbGOup'4_t8G!.0ON[`c0_jI_\T0FW)si!ut<l
CI\@\cEeU3IXW[6EBtpsl,!RRPAAccJ\>d5KYYc,%ns#ncKHmD_8-!b+UB_=R0.o>
3kP^%%h7_L!I&:+D#gO@,s#G4#.3+qQnk(<AUsN]"b@PoJ\Yck0(D_jTUQ^=Z\+E+
fEQo5bQB=J">9:.i5pE7#H.i/q*6DQh6K20qFGo'Aq=)4E,5k(E#&nmF1;1f+H>+Q
7K>EYG!-?agI6WnPRK=ECoqcUo)MCl0sVZ-%>al+(g5`Xa9rGu*'WH2B&K`cf^R]Y
$um%L"Fu\/2;h;H!Sn9Z:2#S+,)5CrafRj9.C'$b^on8Qi,_JPTBj&$2\"]5rD0<m
o:13t6(O.14XpNBPAT8K"<Q]JNn71$B)VAL!S)]notCFT3ru>^LD>Xa)?:.odX\#Z
np\CH)8YQ?af(8;0]UHbZ[%(9J3TH@\'\B7V0;F[/R3MD)=^Yk<qmN:"&'L$D54#O
RfijQ@-ghp=I0/X(8#9Q2X=j>#X"N/LTQBJ;gFp6D`776::!9HPn?"!qZ7G]Qtl]F
Zlf@=>W^Dbn_HIekl<#^$sqe;d2:^Kn=gM$1(HtEjJrr#1.hh?fu@kGA2a(['4,<F
prdY4dt$+ci>!>=[.^?t_b+5mTN;3-S]NEFCdeKpnVkEqN;7hJJCt_HWs27An*J^R
ciB(p!E/0de5!_=!bW[j$Z]]?.V'V1ZuWAi%@@XuWWAFYZfCKJ"'?<B8>Ti4*k!6o
GP#IObU3Qi`h+2ie@/nki<fj\Im7<j!MSBiR+Fkg%fe!/51]il7G)iWaWSK*F)NtS
"9/9VJFdi8P\;g1n1rKMVu`TLR6JLRN!'1hW8d<@V&E2+3Pc!S,OR\5_:r+2G\?tM
&Hn]I`O5!f>/8Abef#j!,OkR$!#>_E!%4+J^gT'MiCW"/=6V?#Tc,Ttfph__Acg/B
X&,O]_*ZQ75oa4<<!1ii5^7F52[/D\j6]eT=Q],(;TsBLH,0,D"9QB\V&E05")u%g
=U$_7!7pTUVs['p<cU*5:O&F-I0_dDK%n%MaPfQ\25%A^_"bWB%H*ac?pAJGiN8G4
i;E0H*;!552X^FF2ocjF]]F76#!@k_hb)1-Hd:GtQX3#:ll$EXI))"/qZm0LQd,]%
cNA-/:oZ3k(WkSTX=M:7]OXDj]Wm"[?%G@W_!K1Z>lJs?.FA/`25%VeoT\Ok(rZ;S
OggjS&bnhq8"3iq%4GZ`ZjgX&GuOkUUB)nR!d>Tc`C\R:Yq0.(N08Eq_>Z9A@F1Xp
^HZe-7S>U(24u/H,GD@aDPVTkq<mqY!X*+S@E+j.2*a#A6I^m1fDhoe-aBT_$eIHq
&@=_/%ksBN!Jf&&QAn2?RibVj/SA`"/rJn50F43II=XG2&-,HXeURa95j<UrIQP-!
A8i0h@P#Ah7\"Xr8dMUVl>W%NWl'a\C4L%a7C#EM@m:[HoJdZjY4I1%Ma1=a[JkE2
L`1r5%"GJrC_L,1,+OkZ-G3m-Bd]p6n2c2K`3'd"iC-E&!BLa)Y7T=s756q8#(c)&
5j&0'S0hX)Ces5g.jFIBm6m3^E7Fs=!7cT$'gO7*@X9"&!`oh-%8[L1%B-UdB8mf@
066<+JF3XVOEb7Kl@*9^LL*h(K\%*C<36q[iC-Bs5W)poTaR<!58;*/3#De$CB7]K
kZU5/T\AVS(H<ODjO/=(c3"DE]Whcc5;M4cYG`)NlO5tKer8\ZU88d$)R,@N"jO:o
MILlO$j,%gJ?B&t/YF"YEr]j1*=slEkr_5o!<jb*fS$gX)=aD%<!hN+"qsQYLN.Rd
;@QG3fLY4Xk1C250g-!NJa6K)f)iN!:^s?cL3&"YL_mUD*h`+T!YTEf6J[]]ps:Ok
K^_$TK;%sJ34rq(#,h`B,]l=nm"_=&*X@>5FY08%!F6)3#1Oa72d[^N?KBO[JBe6(
8A)26F[%Y@6a*F$_X!0*oP>/UiC-Bs5W)poTaR<!58;*/3#De$CB7]KkZU5/TZKa=
m32T$,+$RWF<47Dif-[2qiMI4H:=)1?>"*7AujJm03Y@VWW=%F?-jSgTdZeY_'!]&
$g:bZf)hrQXTnA+f*R6L\TAmco7-lTDeqbrO,Wk\/#n9l3b&7H)`Dh`d8CEM%G458
K'(\r756q8#(c)D5h?(K(/PHR31cIC.Ni'YdWpAg!t%T3YmGP;1?([)W"Qu5N)E]b
D<LD_V&H!FY`[99c*8@J@X9"&!nXi1Xp&o!TGl1#82%PX5eP17o)P<d'TdQL'C($W
`.qYr-%skf7?hWFaPfQ\2*a$,,G>L6@m:[HoJdZjY%n&D$g:bZ25'cDSq"S,G`bY^
!BL`>+S!GueG[IE&&"]0#d6&Tq07]2%PM"c!NH/>$!kmtqk5F8a2&m;>mok"5h?(;
!J_NE1TqZ-066;>5j&.O,i71,\fVg[TiY2"iH7U:)%T^&iC-Bs5W)poTaR<!58;*/
3#De$CB7]KkZU5/i':e!c=I+;74t,9kWGMg`#G1BpELnHoSP+A]["T,iaUa8oCKrl
9na'1>,hV'!?2>NclDpkFf(e$SXjT3#QeXC$_6+dGAe1H$>L+P:+k&seUR]6Deqbr
O,WJu>`NcDH=Hk*f1@A:][#.d4F<'Y"usdVhIns_BW237#&GQ,6$)CJ$2iOW75Y'd
DEY!#WW<8KhUod?5'PdMn:\gP2;hbD!U)Z(al\)U-X,htS,F5V[W(&B,<&gaGCZf\
5iZ]],jtsLqo9$Cr-[NcTPJH:*'3@I5j&0MR.%214`MFWj/l*P[Vl4ld1J@USm[Ot
IkDZ@i8dcF:^qC!Ch6K<,K&OZVg3<1I*=#@K\%)_[cO,O21T[1i:*J;)PA"qMYZ[$
fFL!!n&="g#"5jB?Y4C3Yd2/s4YgMAI`SMpgsJg&Ktok.EgjVe!4Nn,-+@X)$?6rA
Yt#jufGW:1i1cY.^`dYliqp"SYTGQ1^,o7&?mPP?..!'64?R.S"R]qMg-X^]Dn"KF
b]eRK35_>\A,XV,qZ0r+!Wh6?des1%%qmU4eG[I-1h3c"<r`^CiH</!\%JVT;ZVXi
/_'jO!7_'>neDN=<-',Mm^oJ".s#s<@_Au4'E"W#,PIL+Y9NK0F=t-K!ajnm?EqcX
?oETSG93:[[$V(<?,(j%JdAm@BWWIJ[Vo^8\mlf'f4nZUr;a`G=o/41?bZ6Xqn6N"
bFH/uL_eT->r`Ark8ps0"/\,3).-m]OE(J1GqHi)SH8iMj@Z!K4FZD8([jNA<HhJf
7ZdaAAaXSm8*$ZN;pKEU@E+"?Hjp8]kL+n=JBtYE_"3N3_k6eV`IjfXQ=7J5<!-%;
6MCR/14iJ/,G1'<"O<eD@CCs)Yh2`j"Fu]:UN+`>K>70[`P\<qe^S`mpR&^k``bqi
TG^kS_!h3cTDn*D5_ZEYWjQm&2k'i#"urZq2Q97eU\4<4?I`qEJ$</<HNO36hu2Bg
rO2*0%f!NJ9hnp6InZ.>2u5U/2'DjP\GM`O7RkYY,2X,STC%Vh-Yn7e"`TcB5WVOW
hq)sXX#5*Z>_0*8gV-"[#!@@r9D#rK[8[7VP2+UAD26n"o%g1U1%8]_\/:eEkh[4K
IQemF+iuS\V^EA6C;o!1<t/9F\(h]:pQ]h0Lt(L7r@@CVVe60-7e(AIWs3+iAY,o]
qauOpl#*(oSK+JGHBN9M<no9GeUZ1sb?^f]?V)VlUaGj%?]!Ao4Y(2$MK]G52'Cp3
o2KS^=!Gj`GOrK4j=$#:PDj:bibj=J#-?ZcmL"sN8ikWM27[)o9"`1.=[A6K]Na<o
!?$*LVeY8+&n,spS**d!7qnKbA6c/MG7.Y5@.iAs=(pAjd`EQ0ao2';i\aKW$CZq5
h#^XeaLKDU<?([t#d`"94Kge+9&oOhj'&Rp>MuL^X7qpl6K>eC:A.4Qmao2dYAnkh
ct!jZ(:\*E`a.`+g:4=SR%<[-H.C#6)Q+r#f4r:\!`oh5]slc3)Y]M=Z:AYM^]'LC
NRP4c-DPgp^f:IlmP7Sg`dK/MluY24X%n]'3'GBn<\*SR\8&hE^#cED\?D]l4]7L@
orl;LS=UHP)9'2kXr<CAQ[,ShmOJl]Vn74\F`N_dkt/n&>&h$e<<H:j/U)ogI3kHN
Odb(/IjJF]oW4_-.,HOpeUWUjbYtoh?\pHuh9GPkPG9s0:GT*'MRs%p)R+O+\LTN)
/*UT*eDu)W/+FOUB*D"!nSWoY#%ZM#SuReI8qbm^DOsq#*2RY$P&[U)gb!KqJCT"i
?(l7F8LJk\-MQh5M:X^M.qg\qG7.Y5+QG*G<,LDl,0Wf+o=XAL.#l]>N,,i\DLnhm
XPR1L$B=pT3nY`8\R5A/]Z02=6'G0Y>MuL^)0_LHC?*#@@<T5Ok>`m"Bq1c*>cST`
$X>Psp"j^jB\Z\;aW@G'rVBUT2,;I)RZ-7^!`oiP\B@!7)u#U'Zd[_mY<"[9j7FVW
>-5;=i2QgYpQiEXj1^[Op..pGf=qs%EI([4A/+JJ\8":K?08-?\?A;fSaPWce]CZ,
V^EA6C;o!1<t/9F\(h]:pQ]j+7r!(Zrfq_fe$FWQUNj8`<<G#E1/HH?I3lbsF>qOH
:6*a^4it37/++1_C;B,JjfZt?YG@@F;Nq"NYJb4HSeX("`Oc;V)N\s*H)`dj.hQBk
]6R_*Eg4T.8]J/AEOW_`"'4kBGD4%b-(XCbRbY)r-!oX(XJ!Z`hCW]sJ;h+a;mgUP
M(h$Ic1@s!UGP_A19T/b]*5>UY^15u.l?ZEl"#k)jF7%XnJ\<<"\hJVDLnhmADCaf
Wf?mJK\>U-Sl_I&V/^gEENN9s/auPd#5k*Cr\mpI?cre9qarp&A^pW!))1VY,QiPo
$fB*f?F*'5EejMY0@p>j'0?Nq7>LfSc\]ei)Xs7r>cPBI9i!P6qk&::ef@s^rqMak
0.mP'K.i%3^BXVqiQEJ:#@I8&=0>i@-:PUKJ]m=$XjQJn4itJ]^APr_hJ\t9V<b6-
s0KIfhpCVGJ)_VmUZmE'&2U,b!l'!+A@ftYs*jd4;1l?SjF&'Ddf$cLA\1Z4.e(K^
>l3;pm7ROTVs@4[q(%1fpZ5)Lf2HR!013J2mSMA;k0PY_#C^?>ZEGoo3LZQfdiZhf
<"Ou9?GaUH^LRU\=S1PI04!A"174qH-fk5\^r)M8/-]"VCRnQ3">*,R&7b\Ec[YIf
1S?r'5G-h5=+'f6BE,-&83c<7^\?D_]BSturpC`52=(:O8)ui0IUb_np3u<o-oO)i
*krn83LZD*#L?bhf'`^$'@L66`=/gEq"p,Up;5A)!?V!6hgX]P)-4lZl_j\nrSNV7
*V'6EAGq[M:!!;4n#pn%W2Sfk@V5H[BV9i&@V.qVAoDGO'm+Ns%f,T,\d?0iQ`g]1
YWftsK"CKe>JBaY`\-.sc6Z71`GARO%YYehR>Kb+qcf(e)!1&WV@@_XFmOd'%iYQj
rVN.-4-GVnJbQ!U^q_+^F.'[bMZMNC(ioWNIgPGn%Si)7SZ:d_T\E!661]P)GE;L)
*:7+KTNlD"CBi+#fDbdH1a+aF<-9tuR=?683cm3AG5D9q-u*(BnNVIkg1J>a!H9MM
bde/7DZ+L9s4;bqYJfOL\j+Ri>T?36JGSA@5:6&m\pIS?)QJm>^"lCkL;/1(.XTUq
buOVSg$b`+Z[O4fAhNZJf'eZ\rcH9L(Y,&poSV!I*Z]8%]m1*]Hgp$(gqAsG/E7`9
!RC).Xr$b+,5[BLG<%]Ud6tMLcM*Qd2^($[2%9AHmr$[*@JXTNG4#L++%biJqVZX=
1Di31mP7IWY(#"Wo<9l4pnGFkJ'qEpma:,unn,iDEN>:3(WoGOHeS)pl8;o7Ecajr
n,S!,458Gq;6KosN+%#1cr-iC)V;.`G5$GSpU8S5n")sXS)?j6pm(gfNjZ*.b70%!
Z*\j.OQKf=\/AcSAm6[O=6jmCf3H5C,r<?5Y20Ip5P4]@Z^8a>0]alV^"Zp:!#XV,
YfbL7#Dh/0muqNn^gFfOPN^sWWqX`UX4+?JIdd`KMB>F%D&7i4,Et.Mo'VE$F51mU
p&OsFb@/jg+OoP8`dr6e/MS9O?]OhideH%@>>fm,`gQJ')eFcHR;t/\j73BB>=#P5
@/?MO\/\W#p!'2"9&3(J1G88kmAhr$L,\:!:;MKS431\Lmq0-)a5+r/NL'_l48@pn
5haNdqJDDP)YC>Ih'Qhkr^N=@_=YFfbcCVp9=J[p;_ArD/ILs/[!k*0J"Fq\UAK^"
/?<RpEC\VX$oE;Ybe$>V112F4<oV'5VHoNp=:NKJHiN4)-IMe=2Ip+iej\\Jc3Md;
;J0#54g4kOs7XqY[2eQmFh?2rB4(%EWTf:'GPWpP;6J'Pb7<D_;MJ6.1t;GOmQ^I3
r2u]*OiYY16#?;BLCKTDPL(RYXE)^kb:mK^Vfk`i@g27+B&CVA2n2(74_nCoJ,?)F
Bt%$p4f9KA+3e9_O5kc?^\RW\1On7G:YRJ#IH?nSODk7_cju`Ja5)C#_oAMUKFnVU
l$I]P)-9m\e,h]RLbq;_gM2ptZc*Ci[-M0@]@agX:0p05I."KDMhsN5NDONJ5UphQ
kG@2*J(-XX2nfC@m9k)fQ_AnPF&H`@!"e^M.%SVKc#=plhq]NDrUALhhfTY)_CWgm
29IZo]MYN^HffhMdk:64qA1@aD@89jpZtkcb>+B?b)I?2>9MU>%5X=D4gL\]e&l73
V,I'8]%>\";=i`A?F.X-GNd2'rcN"B@BsGQds_'%Qf4&LF7P7h;CLl4(@A\lqZ-)5
m^Kfh^3%%qmT<=DU\;5NF-1q(llJ\8%"BD%$6_A'AE>RoIaPCU+-?>'C*$.a48ehO
Y&61uA!.dZhDQ<dAdZo6.lSu<l?eRs\io\Za4LiP7S&Ci@s;4m7>"#nmBT)fESTA.
lo.69oR2M]9Zi@-J[E0r_ofrW52@VDHqU%+9UaB!EBk-rPJ07-Fq<0l7X5OBG%4K9
0pU4[qKH$H39+Y<LQ/!o]fl!b`[&m?+JIp5N:4@%Q=<\^niP'ghiZ%Q4PC^IgkZn?
-S(PB4$^B$F?8X'HutamaLZ/>DZ+2I?Aa0OV47IR2-1<45V<GN6fUZ1Nr/f#Qb=0%
6.KYP\;oS<a/goZ!XFW#goC@&B%5-jLV)Be#/oZD>Ih7&Us,R0J!-tpQ((iV9j1;2
:Uc)WZF<'q94lepr/J<c^#\<DCf>PJ!;$rDiB7OC=FGYq>o+`th5nR@?1nrIOK>\t
q-=<lI)6m%['Y>-j7"^I?0&+m#.b>+!'T'C=5Q.E5"b,R4Dq^^n__!%dI0Q\2idqH
lu\O=rER<Z>kB\h4Y/2sp,\uim(0:5#hBpNF)([C03J@&&reE.@8-(G__AS(5J#e;
(;8``]GkF:dOsYDgNFllR>/[DN;D?DTgf%YF\?(NMci,ORpZ;A?.us\kZ,VKoY[;a
o%\-tW@;d:(]Opn4(KqN4Bu$Ui:hu.^*2,#DNsMD-j/%L!c\"hjl,Tc_^/9cbaj<&
)dkVI#SV!_A]:2V[WoK'4nIjm=?iH!a+&A1dSF4jLV&%@\XR,PO'm*g`I>c`4tJn"
Y%RXV5ds`VIHO5lC[kFX]6Qcddk,md7<"+jR`4)Y?Fh/om^((uHj>1.O;bA44T<=f
dFu;3%C>;WDWS0jmPsV9oGJGAN_A=0>MS$^!;hP?b]a+\gpdVT=4_$/^og]jj,Fmu
CNm7!`,4Z>]>Lh&04tK4[;m.'_%-/iJt6JkD<D#;3pP3'[*HJ$<\?a_pA-\9:&nJl
DS=n<c+r@Hr2j8=2!LV4ggs@uZt;QZTGc)bBEg9qRK:Z`AjA/F):/e*"uHFN!R6.,
5Vo&NcjXRl1]s0Ic%'Ck1S>W4$toi%".B88J7_&&TGc)bBEg9qRK:Z`AjA/F):/e*
"uHFN!R6.,5Vo&NcjXRl1]s0Ic%'Ck1S>W4$toi%".B88J7_&&TGc)bBEg9qRK:Z`
AjA/F):/e*"uHFN!R6.,5Vo&NcjXRl1]s0Ic%'Ck1S>W4$toi%".B88J7_&&TGc)b
BEg9qRK:Z`AjA/F):/e*"uHFN!R6.,5Vo&NcjXRl1]s0Ic%'Ck1S>W4$toi%".B88
J7_&&TGc)bBEg9qRK:Z`AjA/F):/e*"uHFN!R6.,5Vo&NcjXRl1]s0Ic%'Ck1S>W4
$toi%".B88J7_&&cmT"r+4qF8'FJDhA92j5ARTE_ASu$s@VQ6*2BX[rDdmGg>9GRj
DId='ARlo@+>=p9+>Gi8+?V>30JG170JG171LVsk0JGCC0JG:k1LVsk1LW1"0JG:k
3A<-@2E!HO0JGCC3A<-@2E##&0ekUG1G^gC1,:gK1G^gC1G^gq0JG171LW(J0JG:k
1LW(J1LW(J2E!@"1LW9t1LW1"2E!@"2E!QL1LW1"@Q$#N3A<HI1LW9t@Q$#N3A=uQ
1c/WL3B8p,1h8FR1h8FR2J"^U1h8RW1h8LU2J"^U2J"jZ1h8LU@:D'(3&Y5+1h8RW
@lQ>X2.e^X2E!6C0JGCC0JG:k2E!@"0JGCC1LW(J2E!@"3A<?L2E!@"2E!HO2E!HO
2E!QL2E!QL@Q$,&3A=uQ2E##&@Q$,&@Q%b+2E##&AnEq\3FXp-2J"^U1h8LU1h8LU
2J"^U3+Y!Z2J"^U2J"dX2J"dX2J$<+2J"jZ@lQAX@:Ee)2`WfN@5Bkt@PhM'3&kDX
AS!i41h8FR3+XpW2J"jZ1h8RW3+Y!Z1h8RW2J"dX3+ZSZ@lQGZ@lS$V3+ZSZAnF#7
3+b-^3A<6t0JGL@2E!@"3A<?L2E!QL3A=o#3A=o#@Q$5#@Q%b+3A=uQ@Q$5#A7B(Y
3A=uQAnF%Z@:VB.3Fb'.@PM:F2ISFQ@5).N@PqRM@l7dT@5hUR@5hUT@Q%Y*@:D-+
1h:$(2J"dX@:D-+3+ZN-3+ZN-@:E_+@:EYS@lRsX@:E_+AnGI\AMdsT@:Ee)AnGI^
@:E\*@:itY@UW_#@khJ%@P_IL@P_IM@UW_(@Q$,&0JHro2E!@"@Q$5#1LX`N3A<?L
@Q$5#3A=o#3A=o#@Q%[Q@U`e)@Q%[R@Q%[RA7B"+A7@PQ@Q%b+A7B"+A7B._@Q%h1
@Q%[RAnGR_@Q%h1AnGL2@UrqX@Q7h/@l.XT@Q@mX@Q@n-@UW_S@UW_V@U`eX@UrqW
@V'%(@UikW@UikW@UikY@UikX@UikX@UrqY@UrqY@V'"Z@V'"Z@UrqZ@V'"Z@V'"\
@V'"[@UikY@V'"Z@V'"[@V'"\@V'"W@V0(]@V0+(@k_CH@khG)@Q%^O@kqOL@l%UN
@l%UP@khD&@l@gT@l@gV3+XpW@lQGZ2J$AX@:D-+@lRsX3+ZSZ@lRsX@lRsXAMdmV
AMdsT@lS(4@lRsXAnGU2@lS(4AnGO5@l\$Z@q9(,3FZK0@qB.]A2IgRA2Ih+3A<6t
A7@PQ2E#)T@Q$,&A7B"+3A=uQ@Q%[RA7B"+A7B(YA7B"+A7B(YA7B(YA7B._A7B._
@Q%b+AnGXeA7T1[2`G8YA7]:_AMdh)2J$GV@:D3-AMdmV3+ZYXAMdh)AMdsTAMdsT
AMe"2AMe"2@lS$VAnGU2AMe"2AnGU`AR]1+AR]4[AR]7`@Q$,&AnGO43+Z]6@lRsX
AnGR_3A>&WA7B"+AnGR_A7B._AMdh)AnGU2AMe"2AnGL1AnGXe@lS(4AnGR_AnGXe
AMe"2AnGXe4pkR&ASu$s@VQ6*3$9mtDdmGg4?O`>7VQ[\ATAnH7VlLTAOL*>De*E%
02,qpB67f02)R3I+?hsrF*)G6@;Q?r!OZ0:O5%aDIFkZalul#B9/MQk85Wk>:_*])
P77R@#4c0(#E-\@hJD<tR/[]`q<FJ"<fq2glq(TX.G!Umhs*Q.F898?cfMe-IrWXR
Ip&*:h_.3gW@Y&4hsH2?79q")AQ'V-A**F-++IT\IU):[56R$^h\B^*\n0>JMiU(U
hgPE)/`$!XQfViPYl+:jjlN8X1_Zs3a/Z)!qrP!7Q\PV"0>@^1<?@#%N(a9O2&&PH
!-$s&'[I#s.j<INK)BUC+md,G\>6?78SNZXDMm>aHaeH+mbDjSRZC@mlc*)F@T1hD
f\c4EGeiZ?j*Tf;o_nOTj6pp8ggXq.c!atd9mp9,C#&X[G/Xcj(P=Lu,W=8]D:*Ki
-m49#?/`>or87'R!=n#_hs:1*`rGhZs1MoXh>"JF_s=f2a)Cn5qXsQB&2_Eg(RmLn
F.-\Q+D8F>:l#cEn#d2)r""CY"mplSYNu(fo<d=\+1?595&rs@FD\:d>*HJ_/m-'s
\t&#;1q`Z&_qWei7I&tGphrI4)-u!b<E75eL$rY<+I%S&_[!9LrQ=7M5$CZEnPt3P
`[4KN)P1er'cMPa"l/N*9JAf2@#5e];.FU,.FfW(qOR\?f(VUb2.(H?IUK^B/:/Fl
A.joq[U#q@"$0jX`p9)Al<7V2KgEps<"PN'"].NZYriUr_#$[tRP=di,WV'VWYV(S
F'?fW#:!Re,W$,XPeurN1C$d9+h,K3GlV=VP!^-,@Ml9BmDr1t[]MKU7m9>Hd07[:
X`qfUUDC$[2E]K7h42uDd4DsDdaoj1\#6:9F$to/<[43egQS9i4eL<;0G**("'fWq
-Vru<qo2QWh7UE`WTSRRBgdf^@W]VWB.kQ#hCd)N#^>qR!Mula]aU#WB.*@'K^\LD
me3e7RQ<kLap'*iesJ<AI:$'0"fVgV&WLG?obLSO6dcLD+IX!u84P6/>csl44[-&u
pTUm+kLBlg^i)U[-qP37J&?$Z0kbB(E!SR-Diuj4ZcPZfbe_Y%F`T*c%U+PS"5AFH
&Lp<37^9J&,,58l)^P5<qH2:@kN>9@o0EG%6A?lhWgFX>.bJ(Dd#Cl9h'4!"D.V:W
-QB,'$`bc12ogeGC%9PL7CbY492HMS@^'=k7CS^P)Jm&8,k]gKGUTSX-q;#WVEjBE
@fs@4l<8!f9AaC.n;6-sV^7X[N(H=S^ORjo?W]18P=GFadZs6N)Z+1LlD\,ml2K;$
ai?9LTt%Dn:miRIkWMA.f[gOo+U1*^!a7o5:;Woia[eh6?]d6MrXSX=_=.#^rHc_@
4M)<^J\bu9\W3u40)3`AbWqEh[MO7sa0ccFN"_=jf;GsB`N\$(=]m?nD"L!E,!$1u
Z,cNOrI0/h`8nK,O/IuT!?o/Cl=Eaj9H+Q5XUb*-ZuKdFi`K!OGQY(n`6nJ!TgMMW
gF:P_:hPBN9H/u/$G'r_"@_bfT<$Ka*gUq>$ELX"l-"Mg[pLk'#(uS3.gB5_NRR0-
2(dTK2U8$d01mJu8=:tR.0c%Ki=ZW-3#D\@<`@6m$WOsjJ==T85/D1abbCK?R(QIu
:B?Em&/U[&`'mGISs5II\39F2]1sk?N<fWaX?o7,>`Y4uhfJUs4,f]uoN&[YM-3MU
CnA'O-al>m\8G9VJLh15HdCs:UEgS+ct0[]\QE[H.4^Qt<Z3[Bj:qXL)\5eZe_0S+
klpV!,SoEG5bt)>AaZk9L?\hO0]DCc.EbeN`G$_0Yun<ADU)^c072;gHb!Ts-Z#3(
*Yu5?aYZ4`eK@PO7p!''Zg7m#8>oI'/a5\0!bPkF@/l-Nq)PdcrJEm75$`n@KkO0V
0i"d!OM)o)8P^g=^XnP!lt([0'9fOk,Dbh]3Fj,tq;,[UL0b3?.4)P-Jt!'m_"tpt
HY`7I2<fja%,6_&<t=pAU!*J!4LVK?`%tlU/P0VTP39O6)R\b"o#5t%:]<"s7sW5\
1ef#+b*(.M&1bEO%U(1PMb,CQ_.q!q.U\VI;6X9g_?,t>(b.<X$DGB+p&W/R?1M^&
G(PX4-fgu*JKHdY7!*d6!-7QU.=#O9NGTX/X,3X.Nj[*VFlg\amQh9R81Ko'@MZ4;
`L0$9lfkSDK/nWW_n=c8_<$L(*bn[A9lL:Ujr./-?u&k:!P9e.(@*J&GViNI:7eJl
a/u3qSH]-,^4D&&"Kc5I47:0D,)($:PnK#WK`VE%h"U;c)o2[n!>-^b-X86@j%9]`
/CSoW,W"1H2*3+M'h.aP@@&P[Xgl&;,lhRMb\+q)e3+UjG?'PqL;@U]e0\C%L3EqG
qNQoAI\Xj0kgLi%&ndn[&\HZ,i#_Ibh;]AJ]OenWS0r=kEmP!b#@)rkUsRTE.Gk>+
+jr_HVE797QmZA*6lD6ql<gX_ZJ'T6(osnY6Nr?q:G8[-W!4F;&m5nTMr?u08UT9T
Xm\\q0,LFh2kFLhaE_$,`]W,';jJ3QB6O/qoc]i]oMtS\S(3aarIGWak:TsS<9nDH
6.F56&56CO<j8u;Sf!d54`#\4iU?Mg6,&L-qb9>QEn,,\'XeW-gL;1rIouFk@K[@g
dmM(qA?`<=5ZZujX[*T[H;[:?[do&@b!GNY1!SAPoqcCBe7CA(n+Th2<!H:fX\.Zs
>t']gckLR`25t'o8rJ+A/36iQQ9,YAkF^#"^\m3eqIR#OH"`4?&5PXtos`L@.I@V7
g?DYnT`srqkT1BJ8NPUtJDrm%5W,QppGRWr(JXFW(l0^b?Lj24F1Z,$YZ\^fnTHB!
_<dm4&T)!N)VA+Xaf\C;;pnB[6&^P8d8k,P,T@3,Ms)Y/Js6sohR8W%c-%ZX@@``W
]e<Lu'r(&fepfe\MW-Y9#I^5\#!N[*/-ki[0E*[)A`O=0gs5?"URC'T[=p!'cTp60
aG.:Fkjiaa^XKfWO4Ob[]6.=u[jNX0H\gpoH64"Ce]OQE:UVt,KgA"$KRgAN!4CQ>
RM0<bCh(>n/ttc*[]Rgf0AF-,bqM$#'BN?-/rYG0/ZAJM2;6L#L^@=T?hCZ#T?AT(
(icF^mJ4M&Bk_=_SkX&2:321Kp'J_N`8.bOb0S7d6:].-DrM\3UqPm]:dl^-bjGI)
'?DrOJ8>X/31F?VOW<l;OJ'.#!bu;9J=Rp3jK]PI%1s:O.!eV.4\_@Td[2?f>6Ja@
R>lMkT?-H`pO)!tT/b=,N%`YQ6Rka(KQI%!39#$f2l4@Zc;/jj2B.:FJPgB)@QNHb
(f+/!1@uYjoY9kT",<cCV`@_S)5S=k2Kut(MWTGJ1.?>nHL8h-4Fs!&*0>!6!.go%
M]reVQ<EcP.3%[U\FsUXDORd9EV@Fj-;Geg([#$40>>+/^M>l7HfQLG&*mjb21KhN
hl+PcW1l?@&^6(e3IEV]\@&3T,#=fcl>Brcqo0&;gQ.5uE8dLK+]/G'#j)qV`,Hfo
[CG\7Jp\h?=P#ZGn'#4F:?$Vi6icF'F]'i$%9W&[H95a>6NdCXgU05Fjda69K6(=[
H_P8I!cJhO"Q7SY3TUt5)%+V.BB[cDl#<6O:7sk7q#27VQ?F)D_SRJJ;-6:YA`p9%
iM)ba$[&.7g2s'e[@=$MX06G$iG7(<NY>oF\E;?fa(_S7m&t\Z[js3ko]N[ng,@`V
l;s#KVT%&h[[c&61o<^RB#S&"Ys,fQ!\LWHU&C_1=Vg@D/W-JgS+Agc\?bIY[`$_:
&\B\**Q%u!*;JOM@KU*EMGZXO?H'Vh`nWrq_f/a\%]VtqjWJGhl+i55lr]gGI+4ul
_["JOI%9qs-eZs>fh\,HgEo.+e!Uu6E"@rC)kMAP:"faqNVk;C_>$SH@La5!DK1!K
dY0Nn2.eAgB;.\Kh_.N\c$2P1a6]5Xm&6\gT=W_m#:q-d4!;Y143)fU82XMpf(Hc@
%NV;1#_h.Q:aeVMTq7BTHm-R4/hb)/DhbLFpN")dFNdT[-5ONcT;Qc*A]s.Ra=rD^
+emX-T/K@o+SLq90HN=K_F+Uf;4M<$Vpbk!ja;B3_0QZedq*oc;).bKIa$Xa[pJI8
/Tc15nTdf5j3A1dnT:m"r(*mQ\n[/'L1L?nDLA[If5S3p*.TljXVNS%HbO]0i=>:C
Tn5=4G,LmD*eQObHYgYB>`C^'-,/\&]ce.hK"#ul3,3<bEP=SRN(T,JYq@NX+;'QC
q#X(S"2pn6$Z&AEIh,dbgs60cS-(+IQ:s<CKCA"o%.i-"L7e>;5d@Rm*\Wk9^7tA$
I*U^b[EMAU^=?@l*tkjj0+;ZTqs)iSPZW6uHF#W-TCYJo=,.qAG[&N/L73s/7pJKm
S68Fse_!1c&T0l<F+2A*]]l7=F0.qioC8E5;!.iVCjZ(]qSh`FjQGDlZVNQ0nQV54
@UC4e/l`l*^Y%(1/RkC5<6RtXOpJC8M"251'.cfb9>8P0:p,)=UPK%-=0ncBZ`#J@
<;MFRmK8tTD_L?`61"6o:,#%%'diJl1VhHWMc!99d,7AJLP4qJTGMDNNako_bgp\S
(TOdr(F;7Af\)Q]Y11^'DdTk`Q,DO%X07%Y2=ZZX"Pqrn1eVJpOA"R,9I,r\HsDhn
15tO_b`/^X5JPf4!cqd=2+Z.4Ll,X^,X'j'nG8:*0i4=3l`YNuK$^i`U),54N]/pe
FnfXL.'<'/P[C*F&sdo/;M`+^*:`//NWd8$=$BshD]6%I@E-Z'Z\E2?iBr;jDd`!h
Mmt?62*LL*T#I4YQ<$,CV9Q8\$D4UO"a%F9>Tg9?ViFf-Mi9;Ir6<!K?be9%$!Z,]
QRB!jJNYa;jC>2J(%a;'?c"%eTD,JAN^<sI>^q8>/OPm_i+<&)C9ejagC2*>$8XgB
AhotRd*R*a#MD!F`Zflc-T^BA!,K27U![5@[l<nThO7+DY^QHk<PX1!8o#0(d#ZH@
.#+sg16_MP.DeMB%ST\#-D=8:hVMd.@Ju=UKuG2[7\YJP=W^\0p98%\T'U/bRWp07
RP2=p#rY!aPec?)od3/EN0fl;o,.TZ'ap5-=eH-7UEO9E&(!.4.NJdg1F6K>Pq<9,
VoIotgXB$beAL=q,\tn8QNn")E7tIai.Q.;(JFkEpq@-@D%P^!lrp4h[CDM1BuCjG
e$[!?K-4HL3E#6ff?+/sVM7m!:>7YWTI*)!L#h,=Vf:1*,2;kq6Yq?7Q#-LYb;PLJ
h'np'HUrXt=B1KfQ1;AB8%->qF"s%oHdiPY@PH3a*ZGa0L_NV)bbRDlSm!?KY+SKu
ZR@S@%l67/1rObPD^Jmdn7IPZ1MP$5lkF7F"c#!'DuEgHn3)<L&5DWO?9JXh\&a1k
;/t`fTtfF;7uP&jh.!?tVbh7V.`:nA">Nlrd13`kX7&M+i'j7`a!g^^)m@?D:ON).
%lHrh?LA4Q&<9.)@/=&)6duqeVYNQNX&q_@joD?0MlJXuL;M0cnIUrb4"!C*X6,nd
p-UDn!,-7Y!cnIYU0"dV7@=2"g"$_.eQZpD_NtXK946.#4S(jDQ8a@d/.&#KaCXT&
oKO"D&']>\Bs$JmZ5s+=$nB7D?<#gCD@0P=$k&T?c1.Q+NS1[=d@i>L\Ij[fJ)'H]
Bf<91NMMlXs.E1J]:W^Q7PX:g3/r-.aLH&oQ-G#p(&eu(QV>c+oGNl6O7/66"^1Zu
%bR:2'DeNTWNd"#_3=L0P#Qplj>dQ(!T-BZ=eL2);;j5Fra*+&k?;+bDf@]jP:Fen
G4Xk^/Qm.&UT6B6la\Hs5j5^8Y)Wo"?Vf4k5#@d$,b#\'d5"A$r0`q@41_;&!q@L>
q`,185>XS%B0I%%-a9I:KYChqd\S.HP$Lm<i@)lP%1J04B$'Gn/`l49[9Rc$F1GF*
(H:@%9p\]5osU6A(#p#X5OJOHG6DCb=7$Z)Z`2_b:tLOCE;4aG@hbhM&]nrJ+H:=d
,_-:uL:&l9KTg\.1HQ-?EEbkA@"j48KBmCL/u[Yt_U88@fqEq,L'bBfs,@"^0(1/\
f7'V0Qu5u2>0_O`F_s:U822U3/ZP#Jj?*2\1@`,.e<\=)-u@#INt5-Q-6N,[*E:?;
Cn$"V62`$=VG!2kkL9_e_3`BC#Z>7eKU5#$b?_H.Psh)KG@,*sr.98$5si?[lcRVA
m5=mTT*@4m;^D<mq!]NInb7Cc*0O]+3CI;/O.VOqd"VX&HQYf90,@On+5H";CDl$I
_)c>mM$PK#IJ51<Kh-Kmo_B0";B*[2QVb075)h9C^)ToZTosQ=&I1_AFiQ;1Jf'tZ
SDu7(+oZ'q6<N/6)q$G>As]I3K@Q3V_\\2`YUD[E6D2;>G#Rm/TS*\1ThuCe-A92m
XG6oMq7<BhH]ZCtT=0FQ\%m3hpcmK.l:n5lH33&uP[[2pl+u$'`j^^r&Kq)RGmZ[#
*G(nP<SXqdYkrcu$_9UQ8Vp_J:SfX/c7tnIapm/W0qPNf03T<P2+YZm&ji%"*-+=Y
5-h!f31Aj'^7\715WB[R+8YKP=d7(Ao>=FZd[!C>(%6!2#tFJZCOpM<l/VLX/)-+[
.[47A\@aZt`]^EC^d!__?\Er"Hc+AiVDOP[WfcrSJSDrp1#1M\WN))p+N4hd=cL6T
FhjG0n;Y,$^!p]PgI"\M/VA]$[dK"[?]4Bmlu0W9j3P1BH+Y:#mGWE:C!\ZCQP)MV
kXQVdf9P/O)j?=d/?WEGG'WSUo#C;(@8Bm;0b);\ik)@-j4]_^FRTK!30ad$mL(%^
oqrIU09IK!l`D2SGZ]&>;21M%n?$9o\X*MWU#ZiuGPE8)L)EH,)psCm`XjIbhgk7(
g^1rVj;q@AG!4+AH!AZQK[LZ2*Z(-'iHlftq,Q\d`GHsH\8QY<&&GDS1^O=A&geqL
i4s@]M.:NF=IS$s`"#RhM?YRU.Bs?n?m3XYH1CK5MH'"'3;S:Qk\raL<"o:uVa-1"
5/"g=cBI"_jtWS/I#U7mf_k]+:C"*$?c3<\Qrep#_Z$fV$QKi>XN>]afT.m<7.ueR
5<NO>en%^f!QiF^nXo*Bjb)(/SB:'Dn)An$ajE:H`>_<XodNfediuD,MY7_Qm/r8u
**/gFUmZ@Be"/haIu>KIrhIM]p4&3d5R#2j!=g<$U0er>:_"[$r0u,JQ5OU[IJA;R
RohEQASu%"FE1r$D$jilA8bpl$8OO_0Hb:CC'm'c+>6]>E+L.F:gn!J+>6Q"Eb0-1
+>P&n+As=8;IsofF`Lu'F!*4u+>=p9+>6*#DKKH-FE8Q[3$9mt;BRVeARoL`6>q)U
>;.0R+>l/:+?225>p)<p$>"*cDdmGg1-$I2+E(_($9UEn02Q\-@oHr\+BosA:ddbq
02uM-F<Fj3010YoDfScq@:Njk4?O`>6ZXt)2'=Rq;BS.e+>63&DKI!`4<Q:V<&,RT
+>=p9$85@X0ea_)3?U!u;BRVl<&$3P1GL"++As=G4s3$Q$>"*cDdmGg1G^.-+E(_(
$9UEn01KYlFCfJ801KbdFCdjO@rGmh+>6E"DJ+')+>Z#62'>(H$?L<0ARTE_GQG3V
D3N^B')o%@+n)_hbM$-ZhIXRc]Sj9:W$;[S`<UdaY*)'.#TRgXs6o4:B1=+K)f.0/
WNoP\4[&c#4[$rknQl'.I!tn(M-p6'VtT$:0/8\<=eY<TLG;Al2cX*o:"!RLLgRlU
DslY[Z64C&7@U)eC>u7qUAMFip&0:SS+uupGVQghmsg;.Hb7ahBT6`3,]AQbPne!n
6N$[7LpOH^.PNW3pb<J05lbn97MHr*Ga1Us=W-,3N$a3`(/6n&p,DN981rqfM&/g5
]SAum09!V^j:O!#f>2S`kSMHcO<C2uQ9Xa@UE4+p45K0A6$GCrErP*,pm&RAViT?R
r?K&Ve/Ci![*@,iRMaKhEA%ME</`G5S/lGc<mk[i8I&j5=*]rF]#@L4OS"HQ#$F:n
+tGbu,Q'a1^Q;nh0n],g#)s0D>&<T`Zbaf?@^i<'phhfj/%1iI]&>MY'_TTMhHWN8
8KaR+?hnQuL!lm"FTi?CG3>2HPR7S&0bf7Ia:!1]Q2Ndu-G<TC%g>GpJfl4OU!0I$
G_(j8N!6mu!XCE%<?u9m\(Ga%W't9qnt+EpLi#aS3i4E-PDW"eGEcJZNKKM-,9@iW
Q&cPH<U;HE?&F,_5i^?X]<mT1>mo\S,(>#p0B&V>Y><Lb$1-\ERFOkRf%s?e2$]9S
eQg2jfV-I9,\c)s_%nY!]Z?,i+s=S%P-V$m$+s*g.?s#G""MKPH;A+E5uXL4M1N3>
<oeibr!X&aDk^4T&[KqQ^>7ulQgY^d\rfK.&Ok9_;4+;p5/RIa,!O);"Hjh:"!p-u
YeX52$8<HQ&]smAFm_nNr1FRP<-Z:^/sh4m/=[rCgm8Ps>pptD],dst(=#LS!m^P)
12[5%PJIhEA=JcMJapuW3:[G'k?6l3MkQfB$t:G=DF_fDQ;]:e:;5+A,39r08g:YN
lqS(Ibp"AX9nHIq[Kf26l@AM!4QmNtrJ9QBTETW^dQ&!_RHG]S*?FPEW&tgEZ7=a)
QG]LCl,KQkPSm23#_P5$d@',OfU3a*ctk(a%p=O0N,oFM&1>ISGV^_aUbDp/iHJd/
&Q[Me722+e0M!"01OE(W7ANHZ42?'&//<f?=jIcj7cLlbWKFj<`#LDYZ%uPT)\Xi/
4s3:8q?5ch`J\R+TlR->$_]K<i"p8Zb_8aX.%$*C\<:4)Z2t]n:FHK*mibY*julYP
HR<45Q;!2cK8T-4iZC,?<\,9OHk<fr<3Ff*2;MlPFr=7FFpfa5AE?\o[X>Z4CZXnj
Q&'2VE:1!Ih!k;r'W`"b%AjY[RP5nRHmfSj<E53N3eg&rd`QHI2(,B!VlNAH0:"0f
I;Ak+4R1R74/Of=4'r<I_O]8'5?P`25QncS:a;acG>IB!MmFs.8=E:C<lg%(Kh'4.
8!8%;k!R[)W<I2kJ(2Ve<"rP0%ujrKEGi3c&(Kl^i7Eo*\q)nr\q=mt<BNso>"Ij6
.&i94LV;/X;e/IP9$jp1b:Z@XLK6&qM+.TfCW+@lfsN4r_pc.9A$XeNb+LN((OniZ
4%)l,We,nu4Yj021hY$#>Z(#hMu#3X=V^Co0i>ui/FI2Qq'oW?OHShuKk:qbTN80^
"E5lF/mYI=TqL]<ZQk_STf&S'Drg9!lo-o#Nn!P.?[oO@<aFndHFrN]2T>p,DWO4%
P7=7]`\kmM=Vb76/@_p1<CSFj57R_Aii5@PfZF`ppsAO@H3h+:\\P8NqcNYdlUg3-
NIkl.f1Ctugl+9I0_5f6g[2f2[>n)'<t#F/07b7-70b]P-405M?e$ia[o)#u"%AjV
<Z17ID!*BGZc&(f?t,%&8mNEVT\9cF\]L$r6XJJ:$[&!QP!iBf)*ZAcKPtmQi2gUD
NZgg^Wc&H*NABI:9,`n/>epW*oLj*]fuS&g3`"2@2#GLKQ<H18`EAtGZ_`4:Zn@FB
!!j:V&eKX=-n3j#k;\h?Lm)kZ_b*=d!!,A#2lFSdJGW(^fPSHa&[Gq-E?^"WgI<9*
"MbtgHphHf,721ApHfrUPXeguH>lSViM?KdQqDk(ca!o/B<ngd?)//P834n$jWjrH
lHfTZk;7JPMD)kAT_RT#lYGeD>ih4@\^Q"B[)d9Y-pZ5.'%D^lWfYCZ'j9\W*(5cG
#>l<+J+si9o@PXC<Z2j*Ks"4;=&@e-(`#o.&GDdB*V!-0dM-LcUV3nbq>jf[YPmX@
K]K(-/'=u="q:3WM2JLfV_GbbTn_f'b;I9N/p%]e_:2&d-b'!U"jdn&'.FUMO?Z-L
]@Dna,<LanLRZ.e%hA=HD,OB`s0,*,R2fu:Te>!?b4MtdlS!%HM\^.^>D\_R)7)-O
3>dJ8-1[ju&Xj0+ip-iLM6e_N*mF2?P:dF;23U!%TH/BF;ENpH,M;E^EHME5D2/s*
r.s?f,RIkc-nAT]ck)G_M.XQGe[8j*Z@^*nV+0'ATuERVcH8hUG4\k5k+:?:eYM!(
E4H=3PWMP@HM#0uB3aC,4(&?6$>crf:$Q+DHl[/hU5m[:W]dr2%5g7QjLB>!+J#g9
_DaseH^YYDoWLY]GZlh*0=CBBL1fdUb2phtJf5i&PeQ_KJ-FM5dpYT`<qfE??Vt6f
<Ki*NX'KtdM"Wi/;f(6)BSZidE(V8D00]3k'E6ZpYpOUq$KW\H+m?tf.o'XY&B=d=
\dOoQ1blP3YEU2*EZMF/cN\uA9*f=r:egKQf$!nZ[iL$`MDK<872;V7/JcE&1G7I<
TOTfm>HP(3qH,V!e=E4!;-(Vp54WbRjkQ7jZ%:([.A8sdJ_m!@Z7HZB;AA)efV<KW
\&6+,k[m(EE3lib;!DVUW3OHnf`(*<C+R]WNo@rg+><6lc%rrJVRM])kEH\!MS%cA
_BriRl@57hVl_?\EF3gBLl,(P*f5DNVupP,q8eR&ds-6=.%Zo55&bK;)i=8*rInt;
l7XjQVSJ%dc#Cgmk5"i/R<]-W^o51;h#)s:i;N.]N1JkSS'fNg".Z1g5JMQ0"H9>&
V#3GM^mM])Ea0&<+Fu10HPVFQ`=W]uR?(lGY-Hu+C_q5F)uaZ:U-D<@VJ'^Xr^"N\
4o=jP[RW&g+:.92bA]>`LGCWUk!>RKY?X23L/cJ"G^,G_D*-5;hYVA5Q3t@GkehKt
kehhFFC!NK'.6pbpV$Mo@p5C*kSFaoJ\"#l(F`*W/I5XMJ>A'8a:h52E?$JaP;GbS
^>UF"Hgqfdl,[PkT776%Mmbt>*hmhF:F,tVmgrNsb$@X([J$_<&t0;S.O`nr56KVZ
7juuRU!hk[;!58kY35bS%'D>IB!#\k]pk.">1]]05nd*QcU6:d-S3P`_\HCFlRTq=
>`7SG[!G,%B3QCB=X0E>guZPX4]JrBA:J=cNC>Qe52QhGVN84sHKZl3PsP.]Gl5H6
g%1n-:>8J2>Hm]HSMYXE>>?(NP#DuC9THUb.pqDuJDTl+Z+,_$I[TMq3oMS-f4``@
rSa=.9'cb""`<F1bt=4IFMj=<<[V;rG!9s@]dmq.fFK'3?jc!ICi#(%`*ED4%C]\_
QI*"Fi5<H==H\Y^mt.dqUrBS:$?`%V!'V[N$NI0;]1!u6*++W_l%^!ub`1kQOLlf\
V<7)clJ1n1j\g1nb'31Lb?b<RI'?i7$B:M8n3MRGFFQ6-9/Z2CiVPH7g/&\EKM@Tj
8_$@O!*S`XIa(pVYaoJmfauo$+98`eG+]K2'&cATL<VjS7?N^#/"C/9PjQkt#-=pp
4Zme#@(Y&W'T*,=/P:N<i3&l,>S%;-FNf92_aPJUjmgr'Tm8QnT8JBt0\-<?[J_\=
#e<XbO1nLZ<<-tE0JKIm4H3fl#mU-g--c[r;'VI$G]\f&JqFF89%`2Nc6$;lKMif=
e<G)RjO00+-:eJ]E?L(]#8j]tPV\)QAa]u'`M'T':\!ek_r.iqqXDWO$t+CWoUg!0
<L_LGHs]%YgY"(]"6W];NO[:ZnGT>Glni>ol/2OS8]9TO<()<Rn'W9CA4kmCS$Da:
g)r:7W4h_O0FcoV.A=I[gE7#Kc?"APYe^<^7IT9P0Zl4iG,%<9mn.6eE.na;k2AGZ
iiC#fAa]_H]YBJHOU5!:Ad^(GEQZHnA66YkbNM%q&Z_#$D<>62O7tU)[8U6Nfj.`n
"/,sBl&*!^NRPJ)G!;IZR%T!#eWn2:5$<T+=Mb\ma3!)pK&6)-;otrpV&ZEVh2u>t
H(&BufGUP21u[t3&%KZO#4^4H'S?K*'nc!.(1r%B1.I4]0J8=M/.:CVL<S&i8g!,6
GMp(.I18EUECHC`"4<k7'e_FX=?2iYY;[A517(nWC.pgN3n65[T0^saDU^1YMH>uU
mhTsc,&B]B)&,CW(.7lJJT]8_`k.En8bYZ,)4`mk&Per\\CT]o]@@48d[B\>W*J^/
<`GuTl=&eC,2KRldqPYae^)0AFCQqNp$5W$=MEkEdn(R6]W*EDU;>[$$NED*T2[IF
FdVu&XNl9;,B<Jj_4[&(+At5_bJ'`Z!:C=[J;7jef(hTcBMFd8'-g:Jo!W^q\aoI6
(#nXp(?);O&N;H[p!^G_mU@]c_\ueMkdO.^0j5%hd:1dG[U,@]nG/a#4%Qi5qil#:
k+#9Ukg.<SJ+e*$X";F@%RE/r&U\C?K-WeDU7Qk!3\B;CljDI%rEG<BPcfFI/Cbro
MkH-GOE:cB[AKfGW4#!Pk[pQNXV?Kg,#TM#Qn/L=#*):H-HY>l*0JFkGE8`\_E)1+
/t95lnGi*up@l#2q6RK2%9VFUA%4ZJ8NLmgPc+W34L!1Qd&Bn3%cL.^ili6ECCLFj
8lr,Lb&BeoMNA!M;!0g)Lg6LgX^&h:b":QrTU`.uTBRM29WLlsbM$r(]VLIQga$R+
hP310h\L!kTKoZK\86.SXd_(p)p=c_mRjL.m&,:`c`.,Mr\FI%G&*j\lqRD#r3OV?
.pU%K;9=;W/.b.1_XZSXJj[UtY:\8so@LajI/WO6r:cgJ`P;A%s,SI&7>WZujM,JB
9o9$O>5N0rgpHXeGY0][lg<FXrqI<!E;)SYWPDsMASu%"FE1r$D$jilA8bpl$8XF[
0Hb:CC'm'c+>6]>E+L.F:gn!J+>6Q"Eb0-1+>P&n+As=8;IsofF`Lu'F!*7q+>=p9
+>6*#DKKH-FE8Q\1E\@o;BRVeARoL`6>q)U>;.0R+>l/:+?225>p)<p$>"*cDdmGg
1Gg4.+E(_($9UEn02Q\-@oHr\+BosA:ddbq02uM-F<E5.D..'g66IpQD..'g6Qe$R
D..'g8K_:]010YoDfScq@:Njk4?O`>6ZXt)2'=Rq;@5TO+>63&DKI!`4<Q:V<&,RT
+>=p9+>6\n0f1"/0d&.m;BRVl<&$'L0f^@1+As=8<)bS-+>Pbr0Ha7902tn*2BXe6
+>=p9$9gWr03D"ZC1Ums+?Vb/01g"9+>Yr!0Ha795!C)Q4pkk=A8bpl$8XU`0Hb:C
C'm'c+>6]>E+L.F=ANC@ARfg)02m"&FEqh:+>6<'@:s-o03;juFD)dO0K(^001]Yg
B4uB03&`];01g&'ATDa.CghEs+EVXHAI:(XDes?4;fH/TAKWcg+>=p9+>6&qFE:8i
E^Ob^E,TW*DKI!\+>6E"DJ+')+?2&53&Vm47VQ[\ATAnH7VlLTAOL*>De*Dd5!B<p
FE1r$D$kLgm(LN(jN*K0Gg*P+^0/0X(8%1Bll#(e<5kguP(op6W8di,AXHUg<(-i(
C:gBXAf)5^U9Y.o!JA#arr$OQ%t$M/n\E0I*tN`]nF=<7"!8&$4RhmV`rdCoHp$og
^rHO!%t$M/n\E0I*tN`]nF=<7"!8&$4RhmV`rknJYD9OC&!I,^Nth:Y=V!CVq[.[n
aPIDS*`ou"%aEf\rO.H/@,`Ln;rkt(-5JaKG\`H8lA8"<H_db3>Ib9Pm+EQZ^r0]9
5<C][MHr=6D%1i*jZZYrZU=G;M8c39G%_X+]6<2g)YVP#IAjA_L[5*VMadC,cn$Yi
mDQIkm%K^A:gqZ[f`ri>Msf8l=]FbAM/R1^6S%o)_O_dR%nnMih6TJTW7\Kkhq##e
<pi>/4Zd0rQrkoNB8:(rZ"k`$X^MaBgkQ5`G/uj$Yul+o%aC_Wf1p]t_]E!l%i+g)
OF:MGZ07c"RRP2uSbTXJ4g]5O.dYh3qnU-Zd60QJMi(e%nSJ_^B]VEWfX!s=JVh@?
HZj'<'t\YKgD]e4b'g4mB8>gU'8o<Rm*I:5G4!5W2=.$%qbU_I%bV(6(5qV6Tik@]
g50``fL%1`Tu*BAZ4BV[(>Z;aZ`)Na'AqBFLK<h1KfqM.+.-.]\n?e1;6ama^9(fS
Xk\[=HZmIo0X4`%cOS3o@b4A&>JhLc\ITGKm#ZX'@^5-g*L]F9Y+>?rL-;na+"HX1
+oB'n@aR>#1lI5s47R.sHYDM)<7nNEp48(>U3h&s()=H)inGCFd)pd8Y\/aX!u$S]
p[$6X.X(3t[l*NGQ2=BdcOSV5-5MO-fqDPJm+R;7CY2!)pS#Hq*O62L//I'J6aN`D
[1hHKY_Q9I6\RZbA071@/@oJLAl5gK-bc]k&$=WB$@?s;4ts6DFO(HAU12_LHs=K0
>.G.Yp?[lh?t-D)SfO7g`NGd,[Y?rPEZZdtfcg7.`+%+W4#DkQ>s%Rn%=;dM5#g1@
6hZ(f`M.^&BGM>pG2h6pp<^s1W3BoiliRoZ7JH/q/1Pi1`4%VjTp>LO@F#G:#::4E
mb+::<:&=qDemum/,,aSSfP*I9Ipt8ZU;'tfX2CMf!'p1mR)[k4(KG#==h$rLLsDg
CF?iu@1TKqLC/BOa?D;_=EMk!c(\\!:4-9`*a6)b(&%!UI:-Nhkaif`7E)F#ppPo?
ZuR6<m+EQZ^r0^04ZbKYMHr=6D%1i*jZZYrZU=G;M8c39G%_X+]6<2g)YVP#IAjA_
L[5*VMadC,cn$YimDQ#55Lk59!M=QNFtN=MqGk_9`7LSF;V34*<VZ<>M8a:VG%_X+
]69o*N-HI]:e(A!H/X!f>%T5M1q/HuhcAC9%;Y4t/tIti\`*1e6aPAY>k(t?Hc^aH
<sqNLG"?>o`k8Wb5c/oF04pdLocIo$,@q>[iN>^cnK-M7+hS!/ZU;'0_mFf@s2KjY
1]ts(>3Y'U=>4K@-_&u2'rN>;-k72TX6C0rc/!d6gBr;9@6H-tUj)F[>%IEpckMAB
@auG5XEYt11!*q1\.+j7,jHn3a6M'n)kUE,(\H]>]sih>C"X_BI<H:YYtl([%S]iT
Nt$?V3c0S@qea\A.g6qlYlU7Fh)Jb3TL!4]]Ta5ql<Q.88BW&'lN7fUP2b/gl,jVM
XLd*>gNl0+g0_de\:YpdE)X'#?#]!i]6<MRfC@k3T#YIcC"X_BI:2&2/j)3P<48,@
W]<iJ'K0W9XOd.J>As#X\8<o-REeU+;JWHd?bqYIFZi4g8BW&'lN7fUo&.W`YlZMW
G\[E>V;*c%Z+pM=S;s;mNM5UAdC+b_P/rhtKsp9skB_,H]iEn?-Qd'U,@u:2@Qj.C
fdDPE'r[1-jfY0;]!)P)LolKngA84f@)MpKI22Z.@1b#]l,BH"l;#3DqXfo94]9i9
-4ZljdmCs:eg6g+]#+><WbW*E\XC0TpB-5iC:O_saB*C#(!`+Mqb/Y8bpC>(Nd!i4
C"X_BI:2&2C-3q%qO/%.#[ORrqe)->7\ZB5)HIdR=.OX-7XZaBA$l^Xj1AQOgjb(2
gr>WHb?gaLK$aH)f@W58*aQ]/oAbt=4tpt)8Y-Ta<ea:^(1h9`3Yt)4Ub!+,0@He;
g4=c'5EiYAf`ud74u%8L,41knh[M7&*1X,gOt=q#4^1`Ga>,4:86I%%=O)J,jsd!4
%XKFIagV:F`Q,>fQ+o/M/[$S**h.\5Zmf7HL@4NLE/FLI'6?J^78Kc)Oec+,?(E;]
CX2,BQ?<oa.I.'Lh=!FO:C3#WFA#+sD147Zm24NFCYfBc$kc\eqcdW%-QhiPCnqA!
Js/d]/U"otj,bTCrMb5J$(,Q<%TmmH@UA[t=]NP?Oam2um(E5hT+Mtep2Ipb6uVRV
13F3V,D/'-#as&rjHK`![Ni$*MrMa7IUM,fq;cWI(Xog&TFXG+N5T^.I--q#fZ5%l
/9Y3?7bV\',@sl0h'?\Ua^jPM]+$kX1m*+,_<ao+7.K:_cUD1tjp!%`WIjsN7ka"1
T&8Kq='Ad?'0?J.FA!H"aJdMV7#JF8.lt\o592:u=E]D:ETn]ZI:-OVrPmM86_fTp
5/`!i(1>R+]D).%-<"p2VP(X(+OhsD>W1C#dgKJ=(Ar9DD'7#k=LCZSK!7C2f4gnK
2A2l/c_aHE?[qJ0h$g=u.tm#o]LBT@lTSg4\*bJs>amF5b8:MFTP:Y)R'ddJVg_Mg
Bf9*X1:tq:^M#"2A[`O8c<?o-pM<@.qufP9093oXcfisi.dEJWk(4%kLSbm#G_jCX
i^-a*r%7cWNP1dbnCH,P#6rDs8@Bkh#5L94@sX/,UDu8aA?p14EjLs+HR=/!cjZDf
QpHHB1klMFbp""Mc@gYul&r8VM`6JdAbR?)2ha2Wh1FS!L.sKUK\\2!*lVf%dN)*k
Dr"B]AXuo@+Df9B!/-"E>\#F%j?jH6"=.QpC]2)R6jORAi7O7e,[_u3*pG9`42PKm
G0jFIMt>)o$CXZFh68H6&GCXE\ugd)c[G\E[r*`n8]Q`:&l.Osr-L%cojG_-44C@L
6TMQ[]</gUDGXoZ,8Rp?F+ST9#,!.p7UK,/BWJ`fChq^dH&i%;d$ET:Hoo4(%.+-*
lY70O,#W?#m+0t(=*X%7Od9L:$W#mZ[,pF\+'&k@'u_oHb0!=me*)4l\WiR4Mk(#)
2O.ulGX6tAdkNjd[NMZV]NL$$;0-Y'<'@,$_[N;DKs39'D2uZlHOY,VX_ZQ<XdE6S
Vc4FtCD^%%E<oGn"Yml8/CFK](ibE?C#*=fSu8IC?<8\'OkS88CXcG!jINss'&A_T
6uooB"jRgs*S6b/6ObQ!h(t\k_Rk!O4[oft>pVs2^for,X@B9r)E)7iB%isd%#e+X
f=Ug)cBM55&`&tW\*QQ=C3c!OZD8odX8)$">8FY_q&ppb,kS"sf;QA7pQ:2YFq`X#
8//NA9hVE/SPU(O&*@%q-(HoUk^[(=9Ne!XfCOD[+:ahe5HT.]^$+B%]?/)UE.Im8
HsPAqHfZ+i0X-q7%Wb^D4OC=Y9ujMPh)$t4.[FpIY39k[3'cTX=6l=O3>[$:M+o@R
FWA[P3krQ;["(oFnYert[dHSj:>heQm\I1u*p^ZMmB.<6@<]Zq="n/jU[RWYKs3Z"
d=#0c2YLn&_HUYtZ4aN>,nMF@8_oEbUdjAG58le#[)5/COEG:j'H#X^"@S(KQhq4F
)D9C@0Gu*Y_L[>V6eF\B)rqV9QW*_/)K3]Ql,O_YP3mM?KXqQ[;>kj5>osu^%pHS'
nt^%`S/&o2(^E$``-u)QZ#Mb>O='B*';7iRA@5JUQK_]2AC"poVVUZY#hrrf;%1`F
";DX:e,*kEk2!Wd[\RIXln5,^:Spdnh1!$+ehJ<tCfOKK0'Ai7)\HIaq+/\k`&Mgs
?\^bJmB)6t008s[*]c?n,qQ]OM!n_#*$'re"./+gH64`Ymr@,qfSq-m_B,(H[h3a-
=6s<nG\b@":>uGM%<YF@18.C/06%=M_W&FLo:-M/6$`&FW'jk:\tQ1<D(ge..Z`DL
gVUJ^;FG^"S.[`t!>F/"]0.o\\Ds)th`\+W_QokRd=81*%L?]*lI$b.dFS#\&EYNu
=`iFY=O3=JO>Y-%GL2`0Yudg5k\^$bT@B+-'oU@<5)Pl";?tP4q!mrm@2>/P)gGUU
?ST>!D,:N)UJp!A#M.Xah*=`>."pD4V=)2^Cq9SNnCDKN8/>=R.S"P"Yf3.%;DVEg
fqmK31c?O0p5c_<&'G3#KI,c$U!$`S:ST3.Q7t%\ERi0GaQ,p<V>:.]0\RRVBjSeE
lCVS!]P?!$j^mUe$=V2dGNkX(r621X>C5$?7^07(4u'7NSE\POe4r!",RX[T,*oHe
`82*P(sYW=&6n:hpB[d$hfLf>NOZ,uLMYrYS=Yr(I'?_d($D/'iToY&R:5^WF,"M4
._N9#lYB74R!?O5_HVAtHU8#a;GJZ*"VW(Nf-I%X>c=&"!h+gj?5PSDK8L4]QRK_T
6-dWp'jb/(\hI+iZVWJ3n8r+/ehEEpH@t+DB@E,RMeeb?p5D.V*7ZSK9+,[n/VH"]
]h@P./m2UaG\`"Z3i.4?Bk9;9.>hqL,1uU[A/t(Q&OIn,[0"7kQW2i8QRLEobrm6i
C/(h%T3pd#3PX+,RBXMTqJUNPiZqU2-!(R(Bj=rl/i"q)88g%.L?j[2Xj%8i1O&$s
_PROOr:qAgZG<d8ecOs]0V]YXM3\7f!6ZZ8L/$D>afVD(nW=k/$nTLNa)c-B/m%b6
e>9P*i:UEHZ!8?;$#@Q0NQ^XBR40:[*qn0L`uq$9TlQ83g9NshR-9%Dbm^XtghNo%
G1ZiA?>qE%D"B*g[Cp6C&[CN\JW]F#6P@<P_hOT%RR^[03[RO-`Ntto[=KlL?uu<8
MXK!R2I9WE0[1'D=Cc=0OfF+TSR^Z!b[$&qkI/e@IFFKr6HqBBNnh=Rp=</p(QJ5F
j$2&64^^,^T3T^V1-lq#o]a-nk/NQ0/j@bpP&KhJ:!JD%dcXAL5P<l!NG.Xo,t<?$
R9!0-je@m(+)j'^T?hp,\2A@\o.*(KR<WeMLRhMFI)XO^&8#IcNX.%\Q!E@;11.X>
qpm2#e[@m>q(Sn2gp&dDMo%OC0\6jDK?(^]FK/J_pK@u>Pc<6bbQceF]fLc^9unLT
?\.uY^7"RE]JV'?(dVuYR9&A.E''gKX_C?>l&ejK9K:`AmHn<+bsFo8T[I/oqsUO\
fJQSOLFd7*aVW.G\W$u0MX;Bc$uRt>-a3,PKs7&Cc_D>J\,PU6_HV@h+OnQ\8U>,r
3I`I$<_R2HFVCX!oHDHg;*lCF(RWijbR.V_R0<VY[R.\dKlqM9dBoc5Y$5Ca@P/OA
@eIP`Ks7=iGWPdhPHQ)^]X<N!cRbq$gR_CZk*5`Zm9r[,E4f3+9Y#R08\L<oghYV7
f7ept#;g;!BVS=SaaWDmTj6*7mHepX6hmmi)`A,^kG/ZthZGMuGot@3>RPIMA@&P*
>cQ'i0VQ_M#FJX_gPGC.nX5ml"%fDsEHJ"=@L#;np#5uaS[8]EH[G:*RU&(qN2@Ze
(<!b1G/Sc"%rmu>Dh]jG]&e/[m#W/mJbYQ1=Q`\/COLc[c>j;DT.fhadY)09eq">0
E3l[p\H,7JiAbJ[3msE#o>='*pI.TJTCq3D3D5PZX=8H`;e)8DX9V&'rFA3fPJeXF
@o/FH_a&?22c$EiY_rGB@th/C??d4%Rlb2D@H"=Wg,.37.=#_JFeSo7D4IT%`Z0jE
kEAPXor7XI/X%NT>MUXC"<IH:;G;(&a2aLQ4Fbe;RDo/S'.-Fd`ATDBG3!O]:&$aY
/U'?]/X"Zck:(Hk>4`u9jm>@eB%Se`VisI"ZJ@/pF!oQRC^Y.r<3m`DPjZ700/V`T
!!Y#4ODA_/"=8YlA^TIO4d>L\.un4m,K7mbomr<5>\CW)lbZ>&HnNfT*.G'QS,6Xk
&YFc8]$$hG/YX]R$n7s7/L!rGfqA3u]U0FI`k4ql.t?IUajB*:;a+<(E'F>N/U&dD
/6+YR&giC^f0Z/N2eGhCiupYjHX-X.k9I(IU#TI9:3Y-E#GmBrghU[811tZr]Pd$[
'&fhg5+B)AH^h=f-n.-Zi.RRT*hM?0X?kJ89mTt<qtA?i-=m6@b4Ld*Fi4Nf@f##U
V6Sk"#*E3Q\4jp<@V/^rB%Pddqmes9:4AQq/mbTl8tU02X>oSaP;"rG4]noY#7.%)
]b/rN)%Xu^3uajUL'WIZ\UN],dEdmJii(HHV`]+HW;\s+c@okn$ZXm@(B`M)Qj==9
P-u#UKm\d9dMh_4)96RID*EdqLD([ELm@jKRW@T(\D+6Md"Ig`X,;Wf6mP:N6Y$rg
-_-EfCp@toU\^.7))7jPc%[TjEDS6Vp(mTmqn&Gi$I+YR_p&7rlR<AM;r>o;IL.?q
b!Bi<_.m\kkm/hDr\5#TgA5cnqaHrKVnBNRc2rQMRB(Xj<O<>b7g@c\cp/do\9c=A
f??#hV'eVb0W-8Sp:ndS)1-J,#h_)D5%X+YS'TP"hV)KuU_j_Q3,efeh*K5J:??cd
Eamge`Km9["L=3RpngYQ5ZY_(l#F'TK6@S1Z85gG[>0eS7fTEhH);=OM!.:='$Jq@
eV7P`]9HBbB53e7L(s"+[+5"WN"mL?[H/,NDrHJ"4:6"D/nFUlCF]_S<'=*CU<El(
H&1^d>0gs>:*F@rrb+a`&iq'smZnY94T%5W2Qgd57.<-&&c_&(`h^ZEW.0!>6a4+7
U?<X[OpT1kcNeQL`8>F`Wt7J19eN10eh5pDK3%P_2Y\qgTgp288-U\<f8_!&eA+<s
>bJMm/ZKuJ3L_$6>\R`('DALDGM"`"JM>^)l?uE9,=0hfFYOG69'8:kF+sf=PqIOH
!WQDun?o=U1eZEd)F)$4#h^('T=SX$:JMPqW[3;7>Pn1N\-b7;GskkU=Vo-_jDM=Z
hA.`J^bA>Bj4:RNARi3BcJl(O0tZ#Tbi_`JER&<GKYkqZ.o)5MA1HB9aJ_FhnXUj5
hR`%C[T'L[b0=M#E+[l&'agD:QUMLl>8r'9IOhS2G%qYJ_HT)JjHu+pU/QC%q'VuR
4c!Ub="c9OBDpS](qH^rZ`']I=A"_lWg+dkR<[;@X("]S(mM8/Ee-UO!7[92>/Hlb
Gp`cN>t=/2KOW&l>gP(TZfI$,mP`CdPDNJX#h^h_?AYTuF6a<@WGJhc"o#l<4(Y:.
j><79Yt*Z)"h@E2qD*J>E_lLmC6)sP,-QWYm+HbN^F"h;PBP60&h'FeG3c%QN9b0;
>T'[cljokMgo#Pq5rTf3Vk/N!lR^7"/^al@=a*B*p!hhi?A*-#ZPT-KVVe[(\&2;N
NKLPt'](l'1X^eiMroS+J(?'I,/_Sm'0]Y7H*a6<8GFoB^3saSTIL,I?.>l24R,?@
j1^4&]rfpDST8/D1;'!r0UF=KUXB.S>Ws%:cfm_Ue12t;7qKkEqNW:kabu8:a8S/@
?+01nbi!lKY'Amb&B=tF`f$Cu?VF(EM0?!/fig172e1nNZ"?:=ELEr"X#(^1$>\@Q
TY&!g@CXCh"\K^l=V_'d.N#2onmiL_7asF3Yb/Ucaa$hk;A1Fjk3:*sWN#(+ZPT1M
CYHOteN(g>="0X$nrP=*(X"<V1FiW>WR&o$+;P)>H"\+INFIL?g8HTq%>d?F':n]n
YF9G]<1450,sKE;E+TkGQaKG6#iJ1(c1$8bTIThMc@qBbP/2&0-Kalu)(l@F5'Y2u
WFZ`1c^rFqq!06N?W66km0i6W,rcR_SFPrO@%l(N\hS$mXP=tn_aGb%KmJpeAA\B"
=?&TZqR2g#-l2Ped"oN^bgca'5f-SJFBPSEjBS-J?/lDl1/R]/UcTb406HBo`+#Of
Y(JV-e@e*VhP&2(+_T2dUWLR%k$Itt_o0iJ&D<6<3R5^uAWIG_=UW`F#d2ZOLXnkJ
p@Vf0*6D5U"4K[3RAH.0K!p'<ErUDcCIul4?KBm4i+Jo)4p?_gaAn5iEm]!5&8(5A
i=M&!hX:-V.o<Yo$hK`XAl?/+Gei#Z/"#o&$J$9H+Y/%b5DjKZ#*Y9]#Ws*<"R7J_
RV*u@p^DF.PnYd3i"fc1f]p`^B%g>mFPn!]"fEZE"QP+m-R%EP`-cjCW8*!WPTNj\
\'ZYUMH.!V;Ab]='-l[SCMs[rm[A)+O%dZ-*]qDp<d8WBp^S[Xe@9*uFQg1/U^srt
&@IceW:NF0k'JJ-WQ5F_>;fuI@XLZ=RA.\uRGdt/c4:;iB%\1o:i3KOQ^)I@ZRhf=
.<9<$-=a$((EZpX\Mr)*$?YfkB-JJ'i_1+T?Zqk+f,HhA5KU]t*V@R<<eP;+nb#\=
fXjS!3(%M5]Zt':s#;QT%5\hZG"*rd`b^<5R&b36SYM)L>L+J7^^P)>JVtj+0c]h^
j_aON^8p:pX@mgW/95Vp9Okr(ed87oK_ns8:Y,ClS?\l!o99'LS[5CO`jTXZb>(h*
L*:NVba9]se=J3Xp9G01;QR=nn>K5pk0>9H0cg_0RY.+*ATB-&j.N<JjgM*5`99o:
BNjQ1ABTT""L1hpPPparC*#u?qVpo!*nF%Tl4c7FB#cBt4j?g&e1GLs_s2>1o3FpK
d:TJHgb]l[)9:+4IIMh&1UUqB@1)?o^09t@+aZMuf2Z"`E;+2-a`Y._c)VPO?.fBR
"KAM78tr;^E<KTUCVZ:E7DUE#[5FPtXrYh>i$*!EXHDmD+@U8,@;[IG_0a#k7F#I:
C<bo/7E<]k>B.leV"Mi?ERC#]<r4JA:?*BHj?c(n6eG3)$+dT*<rSMJa[/XijLh=,
&[Jn8794HN[U\@*-aT>KIrZEP&Itl[g.1&$StXOCm>.bSZm`L4Qiu);/P(aok;073
"\Dn%g'tnNY#?e0H'*.MJS[#^i(h/^CU,H"P7np9Jg5r2*t_V&\U&-IB,faD#8c18
hkMtdDHUm[(k,XQ(*QoEqP#e3(@I\Uin`sVSm?V`7t1r0?fH+YCc>d5+[oRdW+W?<
ciKoZS@%5$Emp30^8X!.CV_d@4YoOPV.HM9%H[Ve>#m?O]>DZ\o20H@b.-.kmTee:
a#)9g".Eb`DqTo*iMj4p&[Jlea-qD]k0>9lfhBQIM/@sp[7poR-4-j-0TV^/:9Iu'
(KFTJT`u9R62WP7C7gA)nE9pfO`QMFg=g,Q=X^&.>'XQo%OMNSpuQaJBVDb'm([C]
=$V\*]q%M74g$t$,iG[iNi/SU;`ufXXl7pNUe3p3?g)kd=*<e?[c]QlXNdL"!ZG50
f\A``QVRCd^^*IaEj"Xp&Z4&#HdH^gYLA2O+=7Kc>b^S#MVd5!-K(rerP_MDZGL[d
4g\nXnVJD0G?K?A7BfM:TPf_[.'?*]URB84.5gB3AQqQtqlGq=]Zp]MQ]/q$X])Pc
mc5ST"t!5_<+Ih!4R867?s$&c`uFtk$g%<H%,Pnk:SApAl(eU<gR4JR\[HiIYE#fb
r/3fl1+KSX(i%S/%MA1Z1M2$rRj3VdF/ZTdN"n@>=&@MZrlJr^fpFQ)km$[I1't8:
,F>!*\B=K`-T=CsK^?ZPR]Dcrm+OXECbB.-j;@P6US9T8[[J'@V:Rq&c2M-XHna"5
\s&.f?`ide%ePXKbH#4D7'Xn-q3[SkEToOCZ0;'nJh'VK*4WZ9$%9N'h]cV"An#18
cFSXV-0YFHga]-C\!FV(OKU(,>I#HF)(in5"fWf/UU.?5*S\]f""%Sk)Pr#K(2CIA
TRa#\r+OLMba-4"a)q#ZT/.#)HAj2a,%PWTO,6H[S1;/E(60@L8UISkQBQW;V@)_#
^_Pp<OU)dFad;@m"J,1,O`R(WBf#?q*f.Nc46t)ROV8&p=d<$G)m)681,4(+/rZ^n
M`=Rem-RL63He\h^7qB7l*of;aOrG>?#te,P:EU!X2&>4N6i8(J*J.[SB9r_C7;H*
9B1E\b-ON7?W,ri0T1^A1Hi%,d?gdk_$\>Mr7U@@"'@#_]843.;0WVKbG(i['d7oc
&%!=gWZt;BU4h"hGTn-@L\>mJb\6q7@G6IA-OQLa()58e>ZH]_a^ckJcH3mLH'G6r
>$k4hgq^$YY3b:_T`e<./>-,=g@VCNeKe:/5o%X')U$]dh&)&PjC8e-[rXsGkB,U0
`l"KD3CJ7kCU8$c'8<ul6<GEoU#[[*[Z$J1aCLuA,r4U[XVN^o/oiT,V9Wb*q.po6
-a&g^a6ga08QQ,Tq^dNSk/PoE/j_I'qVi`^@ojXCO6n^7nFWl+B8BLr(0g6.jZ<V&
U/!"3c%Ud(ZYI+o.2MakKEY&VbBTRlSO\f`NLOWCEK2K1#.r?j9mnj\I_(FYd,o86
Kqj!^Ej#c%Yj`Z.Z9@CI6Y.8oq9c`eZ,J)k^5V>bN!3P,[mW@*&&tq<CDl)C;HV*M
91cC!odrj_F6ZY5QdkBX/8;[HC\6jm*ais7I*1I$_j#KiQnWG(G?#,Y*Xa>K;quW;
UWI<H"SutIWXt"@;skrFHV9Phc\VXCeaQ-NaF.mjl\_3RT&MTg(1oHJM'*1@o:mq1
ZUGD7pVLq/kTR`b;M8kKl`3bpAfVsc\Tc-?nF<2@<tf@.0`_Vb:fsFL'1!C];Qk\,
b=`%7A3I>5;4(B"3ThC$C<A,k\W%t^g?c>DD18M0kBuoPql^7H4kBpn!:uulfuWao
c=TP:)X(=)jScA#qQa\$S'S<"`&'n@#%e3F'd_#M4f"^P+nNYfH%#(\,tP>,7F#ls
=A>$"2.BUD;*A^a"M`e)d:?[II#`gai(,.i$EkaS)TWLk^BiN.oGp\=7\(H:he=lr
+Q3flhTV=b_@VWe]<sg8=ce;ZRaNq0$<nL?b>f^n>2=;#<u*eD6I45Y3P2F_(p'E[
_HEHrUb1d-V_*3[iNeLY*"8oU(5e2*MKm[.AFEN(3/a+[?J"n?H@U*%dg\pLfLWZ6
UpS*jY5W1l1.OC;`cjRaZD4>g<i'55O`P'rCo5tr-\g#jdc4>rOKA8"]*GhNRl%"f
A13ua+m[q?UmK<9;>3>u*?`&8SKW_&+s\sV4:@X*TS#3,XsF(k'.lcP&VIoFj#F3u
?<?2-,W$6>a%_fjEA4"Vbrj?Iq"0k7:rKdZl>\ID[`&#Ra1F4<l5dsW"/OO.0Idr1
`mZG:B,\Q^2h%i4LinkU1%])=Y%ZfScqdE@]K9OZfmI4jF-tqBSi#iYW.ufVN[8s+
/n'^>r]+e>?r*:jS;WJG#^F&IABr"DS5oE$P*Kf0+!=j!ZT0C$BN8P"`>YIuYNK6C
+;Vk<%$K%'9."b0jg#_fB&^X5N34/`3QF)j,0'JW$-$qYTj&lXNMptaSXghS';uti
H-#t[IiQfj]R*"/%drsHa:=="B3J1[A^T&YQhn"+#OCl4UZB6;I^J))F2<MsM*sX4
IOW>CB/rI>fk0*Z(tZtGS.1\mq[>*(?uN-46A?j]n(-9Y'*fh]kG"7e.hAN861X>h
RtHX)bSFhA![UZd6kRMa$hGk6f/='(kDQ2^lQS*,"VZV%'1Kj&0q*B)4u+AY%'4b_
J%-?,=igSC0L64'%=)LE(%GZ9*[G)%h=bC.P^8hEnN!1r*>i@365s_<8:l]bjHKu@
or$9/$XJU$=Uh^9cOP$ljO6?PJb>7p7!T\+9V2mlga*VtNh1EDNENj=W$/G?/NHCV
H5WCVL)*-o^8N3sE2))hHD`HE@n"LOkMRWK&iL9GFCP^7ACa=*I[2u4cZ3_OHBXGQ
o^*X/B&B;m3[<8T0kBu=l'8SD>Tl4h>%L3P'.52j"R*!M@VWmEJou8&ZX_9XcO_0g
H-0,.`gR;$d5LrImpr?AI3FAaV8Nq_0k?`AZ[MA+_4YR=>.Pb/pegjEd*>AGKp\Y5
K^qTr-tSK7c55Z+R2(F[9Rj-.;16MGV/5ogWtC9\=O=n4f)9[t&*R&8_+2Y/PU(Tb
3J>Tl'N/:bBTJ^2BGTC7DZ$J&lR_AT.%>%0O!3Z`jo^UV]Yi*A[5)ehIo^d&KSc]+
P]P;o%r_I?f3b5fPXO@7]%U/V;,;ta&^t,]&n0`UKe+VZhQK'VMI1]mQ$]DE*VUq4
@'OEEOVQ!V>a`o20#X)BW>0+nK=/OpoTXCu[3XCh!(a3/`2IHTs#9D`S`ZA0R$bm&
/T,8TKe,^NcIJW`Q,dsVGAbrN+0X4s0I59G'N?uS"+RLr:hb!e+^\#e:H:pqbC]+l
J;K+pU`Pi_jaZGW@]i3#+FL#H3,tspON%(*o5uI1jfrpok_q6o27I)GaQ)(/H?^2'
XN;_.-DtoTn]r*aMQP'k1KYZcLeg#YWCaC2OZ!ktkV=Q@PDQ<gl+cDl#>EDM\<qMM
&r+qu9dWf[@V3LTohRsF/!"Z;\ueFUU"WVTc>iUFSd5jq*%Z0,J_:c3%^&%WqNQ%4
a.2RHYjPkJV)LQcXO58sqXVC<0+nE%Z0pC=nFN>-A`=E0(k+PJLZ6o,RBCW"L-+=(
-8`&TT%?8MYN)2SO/bRhr6o$m^0qr$HtT`Th?M0bl'-70Al:`RManFTKeuNu#0FP`
rLSDS>7<UJ`+a8IE^Vfu;TOI`mJIZU?[Yo%/t$Vqm@TrJLe")M=YI'gfgI5HObT!0
o#Zj,"H>2aqc?N0D4ggODuNX>eiW`O0G,3uN;]6<[Wm)E$SOB#m1@Mkrm!2PFW>d%
pD,An1A`b@O8VW538QMgG8,Gpcq:<AaJYn1'1$>?QGL'Oihd--T7_@13VbbIcFg,H
R.q6A*"M5!a?Nu%5S'6.;jW'6;s]ND-;5S@iOAE,.":eJ\5!p_/Bp@rY0bFJc9s%Q
YXuG9BnZ6FCfS"sT)k7C^!1EhVPetPGF,rOQ4)/\H5D=L1&RGe2MDH6e)B_0G'._f
<d_JLg!SF10D\^0:+qYR8'b)S@d2W-4qtcoW9V_M?#t&[6_pW2!e$(/&5a-uE_0Sd
D1>WKk?@MU'3f2!e%i&r`g*T?RC?I(_>nZ):HZ9XoBh2b,%rOfh=K5ZoNSGiAr!'0
rT,i[FfV3=RnOt5ZF=m`."9DQSn':LmL'9HjVSaJl-PB\[>A4pjH`0^7$q0C)@[mi
CXAnq%#r;l#$faqN`<JI"7&fd;VKJ@5XKBk8WuFdSYS]HmNbt.7Kp'9Z$">]0SM&[
]UdqIn`u4t9"KCVoUI^&^sU*-fI1S]1jALr'3:UdWmC<TbEOjV=rSL1i9I+APD$Il
N/E>8IKCVjr:A6Z0Tj*a2+.#((<"))j)K%ni,;9-@HdQO'XD-?G$Y]uDfolQ)kKm^
-nqJ'cl7_HkF/[F<l\80V0jBO"m9?A\RTBF7?IdiU99tY_K:\LlMgbhPit(-V^=EG
^Y5f;qM'A77f72:>&IdY&gi(%@G,_DM5Rs7AAR<nr"k7Jl8XP*E+Vr;FYF3`*5fhC
]<j^uT?D-:,OJNW'PWX<]M[Q$9#@mSIW@*X(/H9Grpmcbp.c[C9A".)'Wsb8.M((G
MmKk0A_ONl\U-$Wa4fVM:'t,X\Z'S0?l"XWl3LJ?gT3L.H4*+!/JF"4Tb/aA@dotN
cQtNXAP"tagpC`s7=9F*<QN&@2)WV&@)<)h[3Pg,bcS86hu7[454']T)?NEiM"ufI
97qZhCbLRfH+]]gce?+?N\6WmnR9]KT,6@)-;H41flS>hQ^]f6!P'jt)[Zu]GTrD,
MkciGE*,#7A^THc2^/XQ*hL5:n5hSWK!lRSj_rf6iJ/64Bb;aJ@RiEKr%WuN\\)2Z
c<FYY[$'K%6p/[mSs$PO<j9q&#Eh:AIa*f+<NjZnkG1h..Z]9gj9uFF@7'p5.0`i^
>?Z&X>RiU*:5!0uee?9;k=Ba3C&jf$im0jPcM9P\,^6cYX,qT>0^)$DZV=X0HTSEL
>Bts4JeIX$iN:+'a_V9sjhW`,Z2%A!^^93JXeZJR:"NN\c*/)Ui;nKEQ*HU,0W5^B
E(bL4dA7Z]0>k_*b`t9HlD"^Bi'h]fUqfTq]2oO9$=Rl75Uq-%i$6/@cDi`S>SSP7
bPDYa*et%Ugl-Y,8J[oJWH'T'Z"dAPSN]@qPm[ab@El?tIaKgrP.@7$jma$YJ6R3;
]CqFE=qF.VE]=])U2J0"FlpR?`kO9Ql9aloQ/g$:/XWb8G6D\9-!:M3PKOWo_3__8
"6e/;fq028cAOMmF4YUE-3>Kj@,&[+Qk3quBW6sskcWsdO5K^s\'gmD;pOLDn'S<?
2[LALer=,4qOe9;-Ghb:*hH#.%L1b[KRR![LZ8b\-$c:q9<)"JF"":kj&!S?@S?94
p8f4!Ccp0hVs$B7.q,OB$ko;oLmlhjD8:uMJ,P*$#Iea<0Yiko5<rgt2YV@sA^O;d
R.G4_JoE&eA]W`RMruYK?:E0r79b5-$/YIp?+PR<Suf6/VAr+LA23=4[/grfY:D^.
-94"[?@+$6\1Q4''#of(0L8Or#TKk^R;Dcr'BP953ehFjOV&ptkpcF$T@Zr0H8,YS
3RI?\nW0Y'E-Q)`<QZ>k3j#>j5QYd133>$hP/:EApCG/u^<a!Ie^$,''-!_?/T$e4
mH70BQn;ssL1+"Ha3LNklU-0IKsAu2$9F93B,UerJdI_BoVSDU.%s&a!$F7%hKYBl
KaaMsEJXS1P%.qDe.Z8\H5H<54gR:1m*kJS/69OU/\I>P)GK(qWA\i\>>Jk5Z#-LO
\^=cGS!7$tT+/\)_!*(](JG2d0GDJ'#lUE_>QZqT'JL\ML=U72D'gUA#m(.<F&fMG
?"`:6e(Jq)h\i^Cp.K0ra);a!%nr?D=d=OJEL\EO`:$g(<i7%'R&N2Dk*j"*D9?DB
Sejbsba-_P]I<H21e=rSGP1HfqFLTZQl#c5m3Yr_E)G)+YXt).m0"J3JG%OGfA*\N
UW9S0\[bTs41AU.m.Pic5>6\`G]@b8.W].Ci5k^:bSKVFs+RD3fXmK9am%)G4tjQ+
0FX>97*U-kl,k3[c?Vk@KW=?sP9kk8`<C]GJ).)#!rE;6LQ#hOCbS/FTF!S7M)"7!
#R4o3E8iOA""%X2@gqb.^B>Zi1o&\f!&3F'RfL`_WJePUH?$aKQFY7q=*J7"qs5Zn
;q?4.<N=3Y>@RdU-a:&#"G[:)MV/)!8L"mEYu5q>8Q[h7bd1$]k"?2CFI:FLRBSpX
4e.T?*@>5JC:nNP#SW4%nhDiX#@N-3!MWu,m\H[^KoI0U#&f?J4['6rF8On7d4:dt
NV*(m+O&KgqS)I_oj4#)Yd^utU+3f5/p3Q>Tl?B^lkZ!I9chW=9'2d9@?SZY1ulSg
%MQ#,*0X@<5Oc!d<eBsMe%k,<.J#5PR)G3$Rg=>Oq):S@8:bqA9]ujbD?Rq'VS\l.
Os?Dc]JJX.k`bAJl*>BnK.peT-]@H6p716fX-fc#U?DoAe&#<f2TT@1/\g^]L0;.:
)51:@p[^+B.N-]h_-i%,6$h\WcR'd*m[OTidM>NlKYc]`U?llaCUqX38:`j[I^=TC
UGlQl8d&0#:40NJH"U[sC_8Z?0Rt[,2k=,<M:%5Kj@9HHM:ZRg/7bBB%]1E'bZ.Yp
c\ZHmZ(ai-",U5->+o=QEM>n,N&DAa0K8Cs#[a5]m8dTr0RtO;b:l54TJ^(`n8U7B
:EI6!i#g>j_$#P@IV:rS3sp<i+deWuqC6ghJGp=q-MJ+CKj\%'ElbgRW)f=tkC^g?
=dX8VKEH*Aj#R]E='M4k8+!tYes+Ni,%kpOFoi?KCe_8Uh,t5I\[&TRcCl859b#p.
:6B]A#GlAp(M6kO(dRQ+8"')tp'5b^_:f-"1Cl1T4,UJG&@I64+Lj]2*=`2^'B>*<
>7]as`5I,AS_K!1Z>"@Nc7Hic/V=kO4/bOTnN);RgW%>tA:O4F-CC`XTrN-<iN4OH
f3><(7[Y%&G$Wh4PU8V#@4TG`VH%J-lg-=,d2qYAT(WqrjmZNB_ZWNH*,\=lIU4W-
'YeM65b()F7+DAApgjZ<%K&sXDE9I:GX)@LqkOcOYQtm`)]j6>@1EAtZl`_cpV5OH
pHQG0k)eY`eBM=t^r27P,i;n\oooZI)MiHJQ:)UOFM5j5j:'ODmW_UPUg&7C%DR!M
lIH$]lcI9H[h7s]CrtUpEV]bR32e2>U$l6R_$$c@]J<.\,T9AG$O_E%JbG:H?j6]O
CkDC$"p?%[DW"J:Jod.69?--&SDs8c`!>$O#UTs.0^s_(*,LuWC+MDL!4+Y3E5GGG
c9o/lHZ>!m>LPVP+kiO5_OUIq3R9)1[W4#)F*WbRnCF*LA\lR*Q=$#Ef!Zu.k=si.
Bq:$0@VY!W_rdia(_KC(B#8oskKJXBkiY`@1S.]0:Q>;3?D>8h5AgIh:k4YC&gn=]
_u=XKJ]8#(grFsC&<8,-)jS,iD(%];d't/,-1H#.=OK>ml\Y(Ho]1O;I&50p0+RO@
MjT;^@^Jib#W)%8Aj((c[Zrp'R%!UsD-C1h/'XsZ&X6DB]M5RNL'_ji-I6SIP)VQ8
jpDIVK1tY]jsr_#7*lHf\Nrc6iBr5((-g],d*[^i7F!^dg/D\4c]*P'6-*`D+mTRa
Zu^1Am3aT(HO<)jT5`Y:X4@f?iG9ea`cm-pfG(Zs\(p01&@)cZb2L)"7_M*TnN:F,
$W,a%'cR]M.>>5HKHj[V1J"-ei]Tr6lP$=#eP*p@^mKVl$sTsF*bN^'@5ic'RP)b$
M)hhil&:tq0,2.5GPRrGK^C,QM[R/Yi,/T2$i:>J@T7k#i+UjO@>H`%5s@lS:K+p$
i$i9GahSe?,mpYn/Jg$c'bd*E-!4AVbe\GWR*&c7[gfn#PHAflgtd`U#%=sO;"qAQ
%NA\*?oD*H_cYm"@9t>@KTGQ.H1!)Qg./&'hK,NWZqVTqWOiS.S%:I$-O:f100u6Z
n*At7cEKu>k82gE/HC-(q<7n2&OQUH\4h)fg,h-Mcn;&0,Xb%Do"4?0L^j%gdg6h4
`Xt@p0G5K.LrhsMo#Dj"m76[n9d8r1#CB'76rl%6VWSMr(B3\@hMPGr56s'&K=3n7
]JT!=TL,rlW:8AcM$95Ict1g22RUkB_TeLd0ELj^FHUaX%%E`t2.A2b0&kJ9*>W&"
k>]Q1XFE.q-#a!+i,4/hp5aQW0,1Y,abAquBc@@EKD=((-IWjcRb,)mB`;Ybc9R;k
A-3f*MQUP10j1/hd.OaHq\1b.@NS:FhSUI,C`f%c%R/e-9%NBTKk$Tghb=?CnXG\A
R.+ARV!;$[j%_Q@'?WB_@(,g$0]<Si?t)ALefe"5)VlS?9FrMs-OQLI,;/9R&"N[n
6.)^i+%&"KJ6k;HS^P8p\ek=a5p51&,CQ>.cu9Hkr3.J!5b'?4_?8Q6<]a2nm9p6B
+U83sE#[)XOL6U%VaHL3/c()RA%6:,.o'F>#=N'gIg^2>Ko6a-U91puWTYESA6W!\
)gAMjF><602q_!n12Ljneqeu>"LMeTaSiQm.PZAk0(/bM76p[D!c_`U<?CPeRgGZr
P1(\oIm;T)J,CB=XShupB/)e-d-&,KR(ri+!4)F@9LWG2L_("H_N!4.eGBD$Xf)#!
l]o5BCJ*Z`b,4;ZG(u*dn9<Io`7LRh_MhX"kR3GXlN9<sg?7>0>BAcCNLpS3:REXq
T6.T[\WV+=-CV#Pnh.iBVJ_F@#n866UN@JlTkm4N#0EKE?^U^W,7'sIRp1hjCQ[b=
o$Sqg]EpS_E,u):+A*JK5eMZ$'gBWA*;CYnD?B;6C7Xo3oR_Z:SB[E")@M.&F7Wl(
VpG[I1pX7IPt[D1lGnu(:4R4<,c:o;@:E*uq9icN$u_%@K"]G]][cfLNq4LQ%MZ7F
ML=FR$MRF*7-hF4Ls9?"5/XsgH[AX`370S4RGe9"B5.CUfN<N1L`#X%Kp1@]Lq]25
]+5OYI9eP*:I5=_fE)cRKP82-M3U*ET-[:Jqgi$j))+Mr@aqC)F-m6]D&8,`Nf`60
0lBl;DOXh]JMBg<O9m7gONp1'M)$%,2)#BdP&4"-(r\*pQ\`;uQDV^m_HS79SQWJ<
R2]7HZW-F9dNOFl*'JS9T\V_Nf'P;q13Re65-XF,"'K"4QdKsjjR3CKr:rb]5f4QQ
_,*C]WaC\d/jsYEYJC<%r6L8U5_5/9%MP3C#_9j$Jp._$q>s1dDn?1#EfCtl6VXmF
^ZFE[+mlf-BX,^&-VUV]@eOnRSU-YTnmb\W=.C6=g3]Pe0Wr9>ks\ZuX'0GO9`XIt
HU!lO'=t!1+W;sr3t86L>oO.V8<u(@Pd'Pn:VJK9Jo@F8&Hq_8_d?aePS201=Mb$F
aFGJ.":%J/NIW-d<&n^Mro`EoUY7^^,V3Y8ce0H_AFK%DcS=fDnB(8BNN>#EgI@A.
7^7XQ3HE?o0k>=m82(Ru&G#Yhb/bu)KS>_q4g\\To$f+T(#CDd(j!QI=)X3\8gaSJ
`kQE4/&F]An*Y^k*=q?m?GTY.I98Wr_=Wm\iS.B5n8L\l?gMQ*S>;HG*$]R`5/]L^
7,<(n-<Tfl:5gkMW`J%/?%WgMK_?<GWrG=0'eu&cKdt6?&I$0Zg]\@&Y3m2JKk\X0
94*<nQ_B6AmT'LPDGLCnh83ARXg(?7mgg*.iZJU!83eq,mP_.)G@B"._C+K2kT(/o
+D_J!f_Yet/8^F=J:G4E5RWre=5`'k<]GjoOHf.,:O\rLr=/l6K*`9jq<E"j*J5MY
h_5n,&Ai28JS!6JECj7XQqT?(JE6+b`8mtuaYt7:VJCZF1]7i$Ul5/<=S)Be$V=M3
dm<le3Fu'4CJ'c9.4a14]+S7Mg1Ltf4Mma<B/bab$O7-a7]uAp^:RVJL'A>E5gTt\
Gh8Y;`_2VP%Y=rrJH7t-7]&D;#\;"H;R5g3e^SiA_10<0Im.;4ik#`V/-%;sKaWGA
I!?frfW8Ssid_e[[uWgi4-klnKK'JS)nuqI#ST^H[O8p+nnebAN++)1M^`n`(u7,m
YaU<ZBtIOBSgUAj*FIu,>T&PIW.^.J3,$r.DqV#4C$CP#Mb7?42TS.]5FbPa?bTA4
lLb[g.WP8EKaEo4ZP?`*g:%_Xd1F5%,HTaY!507D&17Sr0d.`iD:uB80f;1!!;;0k
:kJ3b&C!5t&_N*1`8L>DA@(NO[Q$9J"f!cVbNcc0^Mq&\L'hk$8ntm:58#:u<,BAR
;LG\B<BPVb6"e0&ZgOc#X&c.?/;%'efROsd.+.lgj/?"D^$PeVMH@9$+`?>e!Ya;8
mSX\+>dT:hoJ7<R<<tI+</V3XMrLig+b]53SANAA<3[.d.LOn[&t("A]u>\E,NoAF
:+u*U9_/(_]1%0".f64Z\+[p!^VX3u`0`j9Ui[G^6JI=3$?n'7ZT/nKhYQOY(="%7
SQu!1E_EDS2(U?8h3F-iK\s:fB[EE4S_@A#9)]>g!'%g`3cL\7CA7cO8:@._2tl1S
$X^Qt](kll":Z:UG.-`21OTcH1\N]HcJ:l>g)#Sh@+9_4K#R)d#:=INGK45I@?DWf
-!u(.YH?F*(#E,(lLimE#:Z*^_'+DcnF2Mh8G!bV4>me@PTX@#4WYr_0]Wmp&NYIL
re;h'cN_"Vnp-,,NVn>DY0^ijbYO7lM^C@]"6nq]]^4in%qjSq2M"@5fQ2;0dUO+a
4gsEG5mbK_l`K&*M9W[@WZHBVBISC)ha6(L$/Tg--0!Hr7H,u!qBEiWr?)(7a8c'U
^]3?oqT&X,5?t%cSZnSLiN9Mqa=Zhe>N.%ORNHMbXc4V@dDJ"mjIo%%m5,F(M;hbg
1"i<C1i1G#KfOI1^5u"_.j[ZTq"(4H6'\`P^S:_Xj1,`\O$A#UJQF\UD'tmCCJj8<
^l;"X$RA@JIXAP-p.R^R9/ZQ(0:^r]5tbPEf#1CKeAE;*ea_g@4po[GH/lobKN,;[
G4H`J?jPGV;.=j,_\h!o^<5ZSrf`fKkC<Hnn,NC%\kWWiH&(?%1u%p[+&h#-(7HJ%
&]g(segAeL>i,c"H/1qs\Mca1.Lii24%,4>0CU0&S)OSF$+Lod9Ji7F"ON:`TUc3.
6EMDbdC[GD;23j#VIoOUrVfIp+@ROhkSk)C4c_<]/DrN^(mE6[`!M/^o9o5*H1<Hp
FqVjrW%0#)3^6'W<ac'H%L(lHEKU%(VCs_$TE!5eUF-$2J,e9lJ,eF+c'18*o]ZO5
[oRc'<UaEG,@'FdTna<1kNJKf8pHR)Nm,kN>(BTmWU[l76GhP[^P*<)D$11[2=&Xt
ip1'=06j]3!eYe]3)'++;orhS@=S5gi])M[A8F5j!`OkiE!e35dPTZT6+1g2%nT;5
!).npL@GRsY(he`1q\:C8Gp;BYBGMeNIUldT>1F)s7d\Ns5Uj*1&g9AroM[Pm.r+b
[*.PJ/nAZPTpntd8b/P;NcL\UK$KW@@EIf,Tc0&/P/K(tT4=1!KhU5*S8akR/1fDh
bJ2kR#U]ljG1Qc!!/9?`*I3S/G[^TF01Cm>_hBmrCQ'+f4dO<C,B6bqEu["dHpV7\
,"qta^0gqC?_m@X\fdp;/q63t3&.-(gRS9?s7Y?!@n6(hiPC2`">%;//GF0E/db`i
2oCRc;p?O5aPaUt&)s7HCfaR^r[_nJoq%al8"%QV8u4ChZ8$OXYg2T+&&hq#*9[A0
VD-uk8&b)P>2MPX2aOOl&.$q+JNU(!M*ef%n*uUj<8M4`(ai@b<TKr.7m'>j&tN(_
K=_BdG!,d%.qE)WjAo)J=ug[B.L\_PjRG`oCe<9Pi(K[>lTb8a!X^!je*C\.Mdcam
7$RgI20UI\dB\h$/81@:QMPn'7,N'DH8OXk\Yti**B1(i3muu6Ph#gG':AR3DSgia
Y(!)IACRf4X"hDCO9-Z\B,Fr[S21Zc'.:GH.\<h15QpUV#TDCZS?*Rl0YrHZi'j%.
nHX7OE=,'P#-]nPfdFY4jUj-A4G><s*sou:g*A3bc'3UdJUdX]Rlm0j99iT"!T^D#
-O:F?9.9B;("p?pA7Me&o#N=,Oss9['CP33V1$em-@lNt/ci:A7Z'$YFL^RtG4?`P
[Lo`=8"FC,KF*/H?[\Z7(Gt+SO5)e[B#Ad(4MsCcD]eIcYL&iC=s67$,#E=?$L))Y
apV<\h!>#"C<Ykj6k)&i`7Oe.23oY.`[(e`L[>!gOYJ:aB\L./LNa^;q>^HKJ,\("
o*rFuO@P]eG`k4D#rn9>2fD5+cZYucSq&&ZNeKe+W$MW\bYs*^jHIKA1=)]OF"XcV
%`ccSf2)?qBA@;g:Z-m@5>"<Q'e+O[$!bCnoYi1n8Yb.[$&>7ce+hXnr,kZ":m<L8
%-Om/N!l<N(EZ-))c2.n5,r!8'ReLk_7428(]e/d*YPd"JjS*E-Tmh9mnN^UG]``s
mnK15O]HmocReC!%MF$I9pjis!rIeW$U4>q8ZP'UJD;'P,cV[c#5Amo&-:t!-$fZR
+q=*p>P)(W5P6%PD^PJ]djeS+Lb#H5!"bE[ec;Pb!n8M+"9f7@W.H4T64Pf#W'IrS
?nnkIEJB>9(rQ$nT)9.$h;HWu2Z>H^=B"J3@3XYu$X!ks/Y]VfUC$8XQ(fopelBJ/
YOL*QOnqesXYd@7k:hI6<*g#b&,O<KpUg@E$\s0;'<2c;2q!pt5cM13I2R"LYT:/2
'#%)YRfsZ$AUi[N_$!D;Y="u6>PVJ.::T4C$[m$O^]>JT(D+D,__aB+2h@5HCGt%B
e,9Q68FARb)Qnk(j9I9IGG+MAJ4'I7Z"+Jhjp`[.%tD'MV9h,=hn%9iFiI_#2sGJ8
n(fM,[7;K^U/!?'bLdd]lrUeBpR+t(H8KTo)\Hu$OjI@0-2EF^@"S7o)0"$.4iTPm
?inl/*B-VoO!HJS!#GG9!Q?5gck0B1Jq=Sh$4S![O<E]o3O:_>F=c55Zo'o?nH/,,
j>rN@X8AF'"E=KX@dd\9_,!2="?,2O;,/6];j`rH_>Q`eU0@oh2SD[8R<.P/iN56U
=cIQAZ&ZlE]dU/i0S)ltdLpiOXDtQ)H.Zk^#SJ>3kTRuE!C8:TE71sR`]K11]G:#@
-JB\<bj&=6BN[;u!h;ZR*U3W<#W>,(YLJ@@BFD>_lERH_g]Bf%!VgJ@(>pNtl=8/m
XFNSB3oYk<Un5g:lU$CoP_&g"+\U37nftMgRq"5:cJ??AHR'do![]6QT<7hGD"Vd"
iF=rU[If"pY,7T7]a(]+9XH80?p9/Gb35!3qh1o\>Kob=BUE0Nj&1/ZD`V8I[L%+H
RiNi)3tT16?:n&DH8.,1G(?^/*O<A3^1Y*QR%">Y*<^p/d%f'hIHO_1LD'k*KT'N(
hT#dVim%Wc6:79>!Q53ip3CnNC/:\_L?:$\o[8bh:Mccu4C6YOV/7S.(OfRXGYhrg
5k$Z5c#RH[V1]G):[\U5Cm8Wc#M=1@@"s<H)q)Yr_[^sW?Y^kc\P(<,pkFX@#E8I1
#^$To*$"eU;g-U3Wm@Aog-r?OL0.eN<`nN[\]mEH#$s*'Vg6bSYQRcfV#hrNPl*jM
1]n[f5aI,L%c-0+#[*?l#eQ'p+3:8rF8&GgX^*^Xgl"1.q/!3"8ta)M8$aB),8#4E
J]HW%'Y"H8L&rZ_qaQ@eT`Pj#`"mrp;2mj`WQ$/^iBM+V-<bB>Y[,g=U7W5;ZQA&@
<<'hQp(Dl_;hu@P6m+`/62=WXpJbK\[:6EZH'Q!aE^q>^\7FSENh1#eZ3h)s$MDMQ
#f'<Ocl5W6#f).-I)6iR_O/>!a0)uD;'C"37=I)lhPHE`GNWl&X^)PiR)!='%Q7uS
=0iDs!(;3?\=F1)i&LsLi53Z>.sn(+c;VqWYfK1[U`^%@rRaeG`eDR([\:$^"fo=,
<jBP1gI:mL!\iS>ciAqNN[u[2($c1ag'`f@f#Y>.E5e*Mgt8Q;oqVg2,!+>nKZk;b
_,CY04PC2iAj<Bk+Ct5^(AZA5o.HTI3I3hoiN6BZ#nus.mj<?XbJd?2Wc5\%FM\!D
J-hkP@=f#tFIeAh6rh4:+3B0F8Os2`ir6b.Fhl@q_DW,I5ASn(lOsk&)4!i[h/WWd
nAsL;#E905q?/9<?]s&SYH:i(`!psm\*ahg*A5^D%j1/So."*1'ufo)"r#VYKMpGN
aTd3%-\8tgQ_=NkC7C%c(lV"76rtP$N/\N14=g!_TG*qnIRA<qYU[;nZ,3B?=LFVf
2IcuSS>M&O3nH'l*GE<Jb9),f#5J@S:t`>-Z.6ZInaaAMI=l:LPJsgF)i)eY($8O`
pDu@[CR?p4IDE1GM`kX&=WIk%ZepsL_h;#=^JV*OTEC16Zdp-`KRi%82YGIm]mpE1
\35Mr4'tJq)*L6JH9l+p$%0lN4HOU=i%?d0#7r#<d5>huAE1c!-laTcnfnirS)\Lh
c`S\/[>U;O[-@_e)V?`ckOsk](c*2*+F$.Cfesco]\2`!5=OjB4"Ips62'P,`NGmE
'.bE-g>KiuNq9T3mBSnf&HVQf.5jgtS1rIf=mRI:)i0qOoA?3VT&WkJH%bs#dSF0G
HYC,qaC'qAh#o(/eRLuOKC$Pi)s`Xh$+_SRc:<R^iX0,=am[YLBmAfYiN6AuXe;d+
rkp%<";C=e76$dYK1s<\!gU]`"Ug2`nrYpB'7*[[H?$oCcRCVX6Bd&:3+2D&['B!c
WUO'.8nMjk\6d#nDc9&sK;N,b(33FRU6Vf8Q'(ThO8.dDJ-iuE0+]u\^2c'Nne;!=
4=$R`"[!>c<PG7_2i9H09se+TZV',-8@&d>PJ+lO6H3s[_H-U.RT"!9H/#mH>It$r
;?5</9IT4q-i%;YSY3mU[tO;D_+k\I7@XWM^;-X@.CcZr-Y*8bA>!,rpBLCU+s2[b
1&VK?9&m74<P6o'/qPfkU\\qr/0@t\nJ6hFP7E6P[0..N8n:X,H3&tBfr:^#F,@C(
.<>1]oe<(5J>R#8=f'-:[t.),5RCmflc[2WSQbd\m:M:S#S#\RGWTh[E@SW/[7'VP
UiVpuq@Wc:SjrEU@gE%DQ!d5SJH[qUB\6B".$2<!M72&D;t@tGS7FFC!)E'HVHThd
=i2^qlXR5[L7h:LehTMcN9L)br5',ii6cjqcbp_U!]Z<[3oW2F&1)]k!Z1I)-f3%k
)9bTS,h>"[B%i[Sq3)l)(+^@\b[;W4Vq0[PUY-hU6Gp8mhT-EnfG*2rYmT(`o;+4W
f<q2C+u:R+AtE,,j*-h,9^kV;H;;X:4hTIO].jN[!Wq<`QXF+-!#(g>M1\4>]0Ytn
L(-h"SaaHA%('jb?8BC^?`RS.ZGCu<$4'B<8gKf!_dL>H!h\Tc(^uDJZ9pLo*JC[O
0,#[W*i#/c`6l*be"X]MU<0eA!A!N4Vo1>+r-VbjRMU_ZGFRHb2e[]mPI$s>X$18"
5)h,O<gGh$M47`+Hmrj@hsfGM15h(dQi`ds'/EnU0ZJjZ'J,1r!KkY;&JVR9G%V7G
mVSp?0S'o$"9?s8j<MHmr\,.n8)"I;Gc&K-/63c2AT+(U:7//jN!S+,SGOl9^@qmG
_?<B>?fSoR9amhg@4^.sG!.Hbe2Iel,O`Zd?qZ?2ku]sURRR\fG<RI/D4CE3'R+^t
@UF@1bq=2B-KmE9JiSqG(mhu);I%'5`0+3J0;a`/*l"2a15HkY,a^'=^U$)bIm!V$
!8rXq0ol*M#b=bSXXeeMYg-ZiY<`0ueqjsA%EB9[giC=UI0OFI!tAfuLC$s$.h<X[
:H2c^Y`)*j<R(AT-X_fb,Dc]qA-W.T"V&5E'!J<CS5SmG""5;m`7BNMSF8F\_:4[7
clRY?>nC.2jB"Vj,J6'g$(a=3ACR:a[_ptR+phW5s&aM]QVdZ)RID*",J%_2S%^8j
22nO6K+NTeZ+COi.)*HuI#<h8\`R^.?%I_ad:=r-Y_mO\-rHhW0#J/47Hnk4dJLHZ
I0gH]\W$e[R.9rCDA12l(l"q@Gi\o?C^;bH#sPgm^/-bJT_;mUTNqZ_"VPc+.M`1\
O9IfJ-GCn)n\PE45@*Z51/huc@g9k!@7!fO0ULgRV.i#b31eC6_]e&l6J/<OY;ggM
n5G5PDscO/Qp<^ZHPK64\e:$7DXoObR*aA7OpIu<HKb)LqITdfon!M$LSZZ_K56++
NlWZmcXi1ddpSMNLP]4!""-u2F\u"EF,]+qb9;;l;B#cA6U;+qpdV$K+Q%I0\[fK8
_%<.L<S\%K]*1mt+bX7?:r>bU(D*9q`q\MAr28Et6Vc$\A"51lmCobu9%gq>0RIdO
^ib3tN/R-O_GHZQ:X$,N\Tg)E>Yk]A`k4t-Pi8MU(#IZ`-c8@GC0^BaIC$c'"A>;P
RjaUVFRTh0rUZ2,k4QV+s,"DJD`ttrMhfO5/pK\he5O]"\^"gsRrd:%M:,aa#sLq"
_o'dh"-5.@M.i5X(+YB"S+)j73QS=ho"7J[E1i<Up`5O.:_ULf!#jf>&>(33%uK7%
!HDR4G^a\]"`"0?I.8;'%un%<:u?nm!sSsY9%9aD*Z)+cfYkYY5Ab+UpWhI=j=_dC
cr6k%hP(H6hsDpXV@_Z/29k)I`TAPX.d;54:)b!l$lbS/8?Oi=S2G,BB0Fjb-&/l_
m8\"j`DqI&:6Fo+4!b1[RSBe_67!Q8RDq<>%X$R-[1<ot\=rE3I0I5$`Zn0CZDPF'
c]!D</9&A\@j]*T#`F`rNQ`8FD']T;o]uZB@4('3-oUDT&k_/G\47Wh@&!/^lB&[P
OH6`u1r9AgIqhdu6)#K34HjfB@$p2T;F!NrM%0[PlRM38P#tjV7>e4WkcA2C/G#*m
5DN>L3;rHp[O:(VY@%2qqZ.<DQ'mVP_GHVV0fm=g%F*\Y(BVZpGbDsFJ7!`JRh""S
O+:Pr^o>5*SRVI]Uu2H;@RU`n^f)==/j^!#qS]@m9fkYYFkB6hnJ3@;VQiRSYWF4c
1I0q%'2o]cT$L<sD?FOP.C-lc@Bt*Pm,F:#PW\`O%+=7WF8St:rP2?-cSq,UJVUP?
Z1?'JbH>3>H7sX0XC7O;EaKa=2!r[DV1Ak.X:Ki6TCB%9iRd_^b)N;Y\?Njp]sl++
njg:S(^8@.0V*m4$$b"E?\4,f'DctlHTo9*K\^h`,(L!P2n7$oG1mF&WtrOc<G4b+
:=*r#(X!Mm3]<F!'"&l\Q9bM-\EEYR->$$0(`:``SnD]:WP\jSQtauC177:glnL;=
^G/G1DG[mtp85teY:jK!;E?NBPXnlK7GjUmClr.up_if>)R?ZaNBXMhY.<*S&"W4s
!9j1t(N*WSJrj>2dNcJklE#c4qj7HSm$H$<<+fu#!LF*ElrVeIT:l.90LigG&eC9;
-D3!,9ed!BBIC^;7&.^k^k?,!,3Ten00&QU:$<04*)N@mL],"ViSAoL6akeCjD6]5
0Yq"^=OqWq)FpM/-M2!i1jnk,9SjtKrd(^BI7Io(o;hu4U3"Tu[`G[Kr/=n`J]qJl
jR8#G2\sh)FumPJriuug$'l".r:jDt<]g`ts3s*qZ,`S/K28kDpqchDmEN9;XiC[#
+=+MV"Q%4S>Q=a_+oYLW\r\Lnr`&hCR*[6G*9+S\2D]Lp9'@0:^lppi6*f.3EVP"7
QhKprN&KC!H,l"Di7JBFUP3W*2Hk4KZbfqY`'ocW1R/i$AsXl<8;o6XGs13\QB06@
L\t)c+,(QLc0uM^/$?rE\@<A9jKs<gUZ#@n2L.+EKa)p%Jn5hn@#psB%GOO+Nu8D5
`"Odki0=T7rrIlDL"28K(IbXj#o3C'=A>$aXF";;Cc0WS88SS+V"0+&@"Q7;iXeAO
iE7Yf>+`*o/te=8SQ>S(7Ef9H^Q\JFNNHJ#C,5m4)'rgZEU6Q9>KA9!(W$@ahr1B:
lTSg4\+U)rV\,)EF[5CNA^NG,,B[riNXM7I!uIGs8B`Kq'*qdCi7!Sm'7/L_`o<9T
CfAH>L2HLh&f"/,.3JZ6JD.h]s(/mH-N4kR"ZGs"_8TBgN^8/-KNE;7r&LhnZc&=#
'M(J+3RP.pIs$8F,>@%!Z2klR#krAP@6kF(nFm5Vea\?<$t),8_AQo%TQS`7jC?'B
J\bCn),iA"P=O=M@5KbW?rGhf_qN5G4%4TlNI:QnHi'c50>,g_Q[9>+mR\`3&q^9[
au1E1i%m2p7DEFO_1Z9diS$a$iGRGSe3)C^#:[To-e,G2D<@X&D>dqa.L=a*/%lq"
lQn[QgBM#A>7f_GIP\ap/.a1.n3TV:nLHTGm"*';31pep,BTUm8LBg\!9ct<phCl5
%L8H-o^P%qDmVMu5XYNI/RTdMZ9*hu0PNijV]hVo"9TiqTE7K\TRL#S2][:31^5TM
%&8"S=lnF*=BP;Ua3(R^N"t4',:LF!4j$I'o*c:'6L:+ceRZ6@K04R(5a(*;LMId)
pm]WlC^hceh'!`?=5l=&e<ZCJ%GP?M$b:(T?-ji6+Q]9Vn<F0K^>c]"Rp\5G$\8#+
jVL(Jpqdf)c2M%bP$Bu'%ip'7dU8g:-`@Hg7`d'0&aj]O"mdB8'+lid#Sh,PEj\&B
0pXi)]$Xt:NbO/$B*=pj#SXkaj;;KdY`UBFN)Op.=lnF*=P3@+a3(R^N"t4',=nfO
*18&i4KRpc^L/dQYjY#lia2lqe3?`38B>IMPa#8G^4<[6^L%X$Ic4]<Y+`',G%!Hu
qh,R6/L8ragg@g0L0EAnJ.d'56jGIi8??_VoRN/SJEk['MLYh`/F&RQi#Ar3\hd#^
8WsKF-9RDsd6e.u])1lg%89!3=4P;9[4TEtB.er[$7)kXNVrQCNP7B<S.]+F0Sjfm
QtWWcdg:6Ts*,/'FE=MtR@)#L%!@rqp#JcBJ]isa'!k0['1Y0Wi7&R,$gE?`iZX2<
p\eo!desY9CY5Ke</".7b1aNAWs/@E@DY;35HEd'!@+kgJ3U8d,#!O&B-\8t:7bJ$
%t*`EVY;/F9X'!A^L1LN$B4Ognp0-/T+6EBGnNujg[Jn+(Z2l5Hke!4N7WNd3:]JI
:W)uYZj?sY>9<Q<4tmN%*"3W<,MLN$8NcGWZ7;`*0Ji9Z4tF851KJa9QQT(oR88r(
XI.k+McTc2K_kS2G%;'$*<u9+4@MV<g&beG8cJYH0G2F79>CA;X$[9blX@PM<3;i!
2.:O.#[JpV5<hu'pp;t<JXNTB2U09J#9RP[9,7RN!4kQ)4e^f_$&&d&VL:Ni\:N[H
%><,*c[Z=\kk54pjaJd"r!PGVI=@0FAqD3KD-BKX@ZIiqkR.Xs9DB\:3OVED2#c92
,\)-ZE2&DdG;^6B-@8Mq@G1"VkjPqPHFgst]9p$kRJIRGP_ODfJrJ[S6-:D%`>?,N
oT'j*&aOG-e](iRTpln)HmP0L\&#!m$Wr-K_;mWl65XAa6(BXX<7C7-$XX&rl'WkF
'-DZlTk5$r\UY"GK`6UB-8:!Zgu;`m_8RhVk!OA*5YUCmQRtOk'X$OMSKG1+(p[dJ
m>iGHC5QrJcYl;R'?QKgQ$:Ze\n?)(b%K=O+Y;u,S)Z+gDaIEJCDYlo1K0q2lK=Kd
qjn6g`>%<eQVHp;*T\_VW:<*XSCsjc1P@GXf72FgeGH=U,F@EV#=1Yu&J1e5>;6[.
B%RNpj[$bQ%UT&(]"`\#(h>DbE3%ouJ.[G@<htKG-]n8#$V99#6G!Q6LQ5!#^i'\A
6Y#IMph^C@:fH=3%c#514c.bD3).j>*'R;0F9"6T$lq3PV&!@h`s2/QSC1.Hc$&6?
]7k&NM!'Jr2*\b7>\2N8`X6YO'!qiV9LC[L3$2WRPu&M%$830l<-37VkF>J.kt;0Q
5f%:pe/Bsk)ets%CkF<GRZbZ=&i<dKJob/e;Z<sRSmr+so)U0D'):q=2^,gY!CG]F
,qsit!N,rV8:cMlr5Z9Aph_`hLC(j)Ns+VBocEmJ+ZEg<($1b@&#u\>2t4ifadLj]
,`bSMAguE*.>&Y4B:'-:3Y6k%>=M*k3<t:MVt<1.P.+aUEOV$P\\2&M>OoVRNd#:,
h(-.G9B79j^o)_rqL(6B)c`"5am4f*jJ.2Yd?n?jMSDlPWJuWk/SkL14AW"X7F)m\
b*8*m.+L\O0G,sLVPUB.:cQ@GhE(45&rKc'L]K&Am3[Vn`!Uq7M%f:Z=J?Y\%qnXE
@a*aMPRE%-i554Cosd7K19cDni#>OfW[""u9IdR:#S.#nf#";u_$$AUE<\09kN%la
'r-6C]t8u7-4'd.YfcC#*inY=cWK/.?%R)d(9Z/p7+p3JM-+.CDb7sLZGuf0W?V`s
0p<0NXcAk)V&Y?;)R_*1CB\:B*_O9k7HTjbkr-?#\qkj0\c<'7T,3"E6WelOW;mP#
JK7e#D@?6]/&$Ocj668VQK>Q')MEJJ&KiDb_2i'$H+P6`:GfVUQp_Jk6FfIY$=Pt>
`n9d1+$uXQnGOrp_(L`f/E>lNRX_tk[ua;fn[oDkf_Z.+Q!O,%/%i8_:sR.M7p4pj
/7=&hTp.luI5.5@g>bmt"]PfB(L[ZZNVP3'1=97B168^_L!_@QVV9W=M0odHp>%*r
LUQ^d"bcGjAC)A!3.X(QMpP80TJ5J2K*OSU5kCH_gi1IVEJ*U<K1/!Wi*cEu^/FC'
Jo<SeQ]keYU]W.(;h,=-5Z./6C=l3Me1f5$R2=63)1N-V7kN85r<1UF,_)e?[ua;f
n[oDkGi9Z<._G+)<d8DHTINUZZap^Bb9Y!?[NAmTWEK3CQZVqT:P/tFH3/NRaFA^=
)9'*YWD%EbYfrm/Rn!@3:LGZPEC,PFr8*YZ&od1RSf)djZO9bs*]`/.K)k<dX=#d+
5i_O/7o&WCLT]!8!$!=fpHT$9JP0/8qS<j&HiTl\IMOC62[r.o`eRsj9aXun#]beR
\-p=p3C`V,KiF`L!B<d.ihp6q^XanKgb!&>8G!9u@HuSe_j:0A$ZGDFMM+Cg<Xt,V
.^F^]JP9'E0U:-3Q0_XT7gMh8!i:NLjY!).U9fR`9WAa@#+d*Y[8j[U,/iMtfOJt]
&UhspNJLr?1jgMTPQ2Wk`uG'mKEqLo+EeOU>]@J:)(\H<!=+YT;FS4^.%K1&Jh4>+
0E3QjJLZ%P=tIlbJdDi.+FTW75W]+'61$?,&rS6JJ+5>f(r0aGT@jD$Q\t6JnnoVo
U8)'$ldidA05S3!Z1-=.U&8M/]A#c@>*]19=Qu,0W":5B15O&+Ne7P^E"[MQ";?8?
2>=(,:n9L\i%dNJqY!R\Hk64oT/u3!``qT3hV/@)i*7se/HORZ:F6&_-pF@,-8Ats
T`GSTP=lL<KJeh--h05kOF$s8ec6F!+/";e<=\</Y9>`nOLRZc0`hi4iaF"ZVbZ`e
LI14bS=b/S8,.EkL6p:EI]niuC)"Or[;XJD%D0ekiN7NKpp8+MN:tn%C9afKLB.Jg
!VqEaa>P,K=t-NAaUS:Ro@&HJfVd._[G.pZRKjVi#unrLaJ^#(,11;\8!r4ELOh1"
JG]N`-o63+6JDg@"Kq7t!VWTT9&P.fA&8KC0c>2cZNlj+KYAR#Crf<1#q!ZB/Y?0Z
I%K%XCV):iRi+UCG(N0hF*[M99a-"279>,X!M_H]\X?1\%b\qhgfYe:fbH/$F3a>4
WsWe4@tWTj>t7C$##+NTL)F#*$VM=f8eD1+%sZPsA?ZIe5^_MmYA@R5IM8B1Q]:\f
k#A5fgQ2J:=baHJkB73!=B?9]]_9;EjZ/P+DGn[e+q,5*:p<`5Cq/uhJYe@[`]s,!
*0)'B9XoGUs1s5u_,Eu9=84V)^Y1#@]Z^aaqa,7ON^5N7,4.$#:_0?mi!UN5[c0jL
nS<%s1,qO*BceFa=S;U;al^m\G>;3QhXg=?)/S:W1CgX>HpTN<X8s%1$N=#$#(Re1
gh7h:^/0FVf3Ujans=q7>Y+CJ1+Se0HLtLbp/o0uL,'dM"SWWpK/2"!!N3j>2,kac
AhA=Wf*BBTh#pC.2J^G7j9>28JIJ%d0&5tCjmG2?A'/.n8XB:mr?C2#'0VE_,9s-W
V(r9.Od1_MRMe6fUi)g\7#Ka@mbG/C)S%_!0Sa2G[[l^RAfcq3&258(5TVYLKG2S<
$PF%3q8H;;Tj=n4ifri.%GR!<V8c40D[-O^12?Z?kStlM-A40[WM^ErBK$I.d<NYT
l>7O!pS_[AJ+RO55lFV0+nZ`ih4Q/!o-LF^\/?K@nX'1EpL+@T(c9p)pI>s#N18;c
^fiFC;80rUpi(h2i>^LMVsbA+W>qHF_H&hiMNalFG8VsE[8TiuHKiQ#M0?SL'/)1f
(HKAQD-me2P]KAK9j"Q4KOneSg6\SR>J5A?4D5SHGhCPkpQ&e5pB^$i-8pA/"A>8u
QHL#)(c@:e\-&?'$2jDL%=P.R=qBt-6&&qc9^q?qZJfs:32X+Yd+1R/Hna;Xm<IR)
="+7c>g?9'$*iPl_eb80K*O5fB7?[\o1'J=YSmC&#/Z:TpHd\!T02@ekAK7\SIu#O
QFt2+NXHL9M'Y":UBdV3GH(cL!==o!=bQl]X>#5W2hm^.>[72-D-bItL@%G:<&Ths
Q,m3C;+f#S>qcZ/T]+K<^'^6[WYR\3"?;5ir;bu!O)Ug.4!im#DHO=M'1*#`"nAHI
mO.5^V._H?j2idZ%/Lb%9;)DZ0Q+2M;$)NWc&N]t)VsOa?:oWR@`da/`s8g)od"SG
\<%/e:e!3IphNarRgF>a!>_mR^A+HA!"'L2jW<ZJHWDhBP>HqCLsF;hr5=2^L@(<o
[F+J1"+.&7jVoG1"A!>b/f"26<NO&L!mVr_i*%^-@SE"O#9LG6OGY(&1/-U?HZqb1
5J2W\)*BlVUNA=V%]s/K)`JHm.`("n%\W@LgVlE](`>EBm!a:gNZ-tUn%232md4]/
$Kh5@$=Whto0k)%>C.r5iN8Y%rK#Z+4OtQYN\H%^dUPpVLt_<Odgd7lTJXPtCB>0J
*)5kNB0pduYR.)X.>h;YO@+^="[AdQ!>L6SJ"o9nZcLe/2$"ZU6ngs0$TIR+7fqIG
Yf[V[Utp\R0$lo*J7oKF!'e!RcsgVf/p`I:$.g5cpl.e.e.E-o$30!W[iu/aHo1`m
re*:E%42_$GOH?R\ZFr41c=gJl^oN[n(bT#1r>*K0*<P_4DC/JO1Osh`eDshc%MZm
TGVW:"Z>a9OGLJ>d8)*^3'`+>c3'sQ.kYftkl`dmF-V@-qr2,:p@D1Q%q$S8!P^3b
>7#=j7W\np&TS)rK`rJD#VO]pf5:CAi]uK/LL<GIJdFX,^m$=[4Zj)*bp/N?9a40?
TUm==f\$L!I\fkLl\M#W.b)^\4fMH:F&\FZ(>ZW%jN",B?B*n*:0D+0G\`Fb3e9A.
3=_H=F.dQrZO-(#0XG^einbTc#sOjZ0Q7Wq%q>_K+pWSnJ;lMS//4+,&gjIk<p.+u
nrdT*[$NHs>.dUAo<#GeV73VH!B3%r+&'JkH,:"tE#%^D?KedI]\1dA5"eO&+V:;)
nt%K5<%T"X71n'%Wr4%9^,%H/i=]`VA@Y!;S@TZ<$leRS4<psOHQ3dB27Y]ffQ0pr
g[C7@U"j/@D.j8pm:NH'ffZlZNai^Tjbq_5Jq1`A&AWH(JdISg^$LVfA,Mm7gubnC
r4BDn8d402L'<Y/GX:l1dJP:kWp`iQ(P:*_?:4r\fc^A*24-(f5QTm<$Y[]_?p,FB
AV<VQ$S2mr!!+,!Ikjn=S/<C/%1as'.k>DGHPWfM!HR-sr0'HDd5Y^!:`m<h."B5I
$7)t.2/IoLTM#Ea(Xr:V]7mI((VJn[9c^O^XROdjI@fMpp*c=(IKHJoR%T6-dM,Ug
*>SkE+&0KDr'TTY(;;b_.8i3%A;LQff,1qK#"@"BAncjC&B:`e(b3ueUa")8klFcj
mr8UHge=AlOP;B_b<oWQ-oF,a<98bZ"cF>]6k]pKT-ust$o\kT7g<A[ZhCfUp+qOJ
B/kS*Jd05K*W7SB01#d$QWo\=@0.@cWS;>POnWC<o7Ij-_;,TTY\s$$o^:k3)<8S<
1Rb-@UgC*g),)11D5Rc.o>6=MB@>hoaJ-J\T`c2TacL9`&P^%Dnk>I^,^j2#S7+kW
:?AGNS)%-7'%Y5=4V48C%4KRFY,\KDZ5!C(:sjq&_aV'YY1dubRU(P3j`4X+L'!H=
Ebg[k%4<9L/`f0$T$A+`AB!d&0$%D(LISd&Wg`B2gk1V"e*Vf;%Y7$hBfd-:.@6Ug
Ks4!1]^!F1;f=p%G\]Oq24+@VFI:u4a&,)<3WME4$/u),""!K6%ogQ&-)9i1<p`t$
TY/FOJQ$\(p%kS'$\%]F5BBa`UGQg>Ak",!&I]7AcsX"o)>Iu\e`7-b_b^ELqUV*"
_.[JKpASD*-8=)l\^CIeJeP2a&':=XDf5"0kldae%2#IG%tRqU_?O]%n!@^V9au;#
.o>63RokYA0ff+(SnD,);hBjo&VQ!Sg(iP;)d/4)e7V)SrfjrO&mTu-7'VhI>7TEs
T="SI_mX+\:)IQlC)m2H+##E^-N`(eYZgfLI/)j4WZ.m-TV.eLZXjU[r`UX-*E_Q(
CbA-8B^YSbM2gPE&):uqD^YJ1F+e1TUi8/-8-!#tE8gkH@#s3m;Epa7<hQL-%O=C^
-RNfZ[%*(jiLN?%PXDnk2YY+IO,Ok1o;qH4IW7n@08Ob#E[u]jg`Qk&E3KM[)Uh5N
I,H.PZ^d9XKl7gIeT/DgRIViF18DGLf6*QVV.s;F$\s&9c`:*&-/*Ra2)q9_cqrO!
'0lQP+66W4N3FV]ngVl538`EgE?$;LSAtSeQiMNL%tYr[N/LM!U\8-Z""I2)/0EiD
,Lnbk?Fk4!`_[Ad_WnTjNY^IBXROdAEV<n:Rr5W=@`l"Iosas;NL("W0?Cg7hG7aL
l\.aC"Ll"H#ntt62\8NFl<UlW#C:Gl'0\'FpIS`p7gKpYXQ'%$_94IQ_Al&*IKU>R
BhW#=#Vs1`0@J+$"TeBa'u^]ueqS.in$?Nu?ub9L6`jQZ.j4io'B."/*0i`!q7%=i
g<O*N'?D@CR's1L!;8)$f@gVT4D3gHnYRpmWZmUGa8DA[_'65d7:l&Bb1(E]#>bm&
_c8nFmVHck$#TtBm>$,GR71Q$[q%3c'SnrM\Bf\\iBhcr_&8h>XG*_$Oe9GmP[K_p
,#G5P'W!h;W#f/$&,01co<@iU7G$X18D\VCKJhlJV6eY#)itfk3kuJea0J4dDg>C8
+f#R)?iP0b^XH#q0`R5^QpFWY2jsL'#Bn<Od13*uSRJ">=G0/^8t%[D!ZXg5RML[8
H$i()f>+*P&IPSV"GL#h"ZD_E=F;-@;bZ-`DM:T'kr2d0/o@Y4Fi`:ohF%M>5G)EU
pK$6KLINM-kZ<I^>H&a7Rn(S:/ekuog3RrQ=d,UU+`*K8?AW@&kalF@[uQ7X9IT's
pE<Bkc@!TC6MK3tWrOj75OR$n@A45sj<]QT2MiAQ6L@V>9#J(_7)dGd1Tos/Yt`IL
2R3JQ+_Drrq<7V`h$+,S-areMK=2HlI49'FjB-ekc-S:5I,M2u@kDc0=t3JnffXd@
BH.PU#PJcuFC55&cnHd(Z,L)1ZXs;rp9Jl"K?44#<)L>MaI8IG.>2P!j4+E)Msbjk
GjC/FDC<)sRFW$9,-<iCK>@\R7k%4p%bYIRcTajKI0>bG_$%K#"3&B/Np940&]6M?
gIhhn->4'-.Ol3HEm,^P&J!@..`O`+$+^E8APN=_>QC5?[UB4JJb^ifV+f^ti\->G
fq)!6"QF0Hd-ieREZ4'FDANPF#aFhNl0'OHSsq`aba#^uB=Kit#i"C#Q_IWhn$[:k
[gi^0fU$$`E<E1tKSP2*V[]/0Y1?qajDo`s)cXmp^[([+i&#WNLNF1![>(eVZsQH>
26.t(M?+J<)D#*$1YX=WK_4c[nJ3O00tpQfKXgN:/JCD+]nOfmEX(rdn*!Hp0_&8L
_Q.og\%B\Z&8o!8q2;ijr$G6fZ4S;5(oqJQ^KBbLfPWV>1?\riG'e[j0RN`3rG/I5
^H,5Z1kQ)]>b]+G<lp(I6jdDKDG0V5,CTh"H2aft5ldB2Zc`TU*6UG5Q$@%"_=%XL
-3QE_NM-Pr[?dl75C'IX;eTYO46^AF5P357D`b0V60"eh=M=;o^M<mS!"^\hFtf:+
Jj@*_.UEY\HS=F\PK=Km8ISh%jGn"s0sTI#(;b5Uj)rGOXh5B;iN5JKj-S6a)5a/q
G@SG,"c[pURPcHYG4E"n2]JLLMnfN4\9p(%Wh2Z8WSY%;Xbqt([%hBd9o@[8<o[&A
E01g$i&_U*$.YsI'**RNA&=!#P;Wjslj(((_Yg$+X$sX?U.:D3,(b&ETLR]_`nP'4
cc3.e&B*Wc_?<Vj#Rqe&H3ke*oWB@4JD:K?h5P>@bP'`#?[1n(5gNat[O9YEc+j=d
3DAp.K`HZqFl=*=0O[0f$+r7p>_3_rD:k9rp]*)k@]#<RfrSV_j0b%PjmElN>D73e
+@`R9P]UTAa&AQ;p)kdC0=oh9_X-.H"@0eJd8FA&!'K2UJ#t.ABEBH(5gV.:.)STl
"9DG<"$,fgZE,#BKs9^NGNhe<]&.elX[Bs72aPbZ?Hp.,*:lZ5l<TpC(Em+Zn3;I*
)eD]NJ8g'#N,R/T.29_P)A[_#UZrI6]Z@SQ$ZP#h>e!Q1KcD6XM@J\:;95u28D$<F
cs3G.&YIt_8)dqY^)(>u#>XVS$1@(0OF.`L,X@S*0@p7Mk\2Dq&%l:=rWT=>!=f^S
iE4o/Pa,Hus#+@UIa%BVeH^!PM*5)NDs^\nBTtJs-u-DDLB>dB3_]$4(77D?@&ibi
+f6NJ)L4oA5Yo.eXaQ\)K^J57DqLec[ZB?.<rR_OFFYN(L5A>7.hd<O$f@U[7<?Am
MXSk<ln1XNp`N&1JJt/",S>V;9CT#[^Bo]eiAe(Y-G[aiOT7S_ACrN;"WgNM)poR'
jOPV["o3T_)i5)!7)Wtd9`DbIpBK0$>.<939Q\VeB/&Loj6Gg;^u<4>6H$OlJVH`J
,$_HnpOS:<cLMnk<\&]IFB0\+lEOhcQtp)<%QX3$6BFHM?I4?32XMmg]hXcHNjS>G
%KcucZI,ZH;AgIaD%kNl30@SMI.XG)^kNH`/hf6]?3=AQO("#CHnSp;)]Sdd>KFBZ
]iPK_/q&Y,\)uP\_HVdaEbFWS<T0#-A0O*XDqc7MQiU`:@[-tPK6mq&La\m\1%>e?
0eBhg@0=D,6.ItjTG1d5R,71>`s4Qg,$5>qJ;M:tSdZGO#S?J[#h'JUqCpDsj449Y
#h1h]bO:R0^@<4h9[=-/0WM5rem912hbsM$#,&b[UR]aAJHe0_@nYWqCu9d!/S&.h
hCF7R?1@FJh3r]b$?$q#fjLPf)3l3N4@"ALV+fnR'.C,9$)B_5<N]7CV3TH3$PQPQ
:g,9p+<fL`%CR1)Qc.+2nQFbfh0QmGC\oUl&9NJ%KFmMlA!!Q:5/GaImb0')n3FW?
\DSGS(WB^Ji"c>5nGWS.JdjC8O-&kcmW_F[$#C(@'U*_a1ILQG"DgAnQs$!:+r;cD
j]E[BnEE$)P_S"*Yjg4P3<g/>jh.'Z;XtjP\BGDR8+(Me5i/1Gp]Qe)*gYT:eJK+X
_D$##-MW;KWT$mA<dKC03XM1XSOZ`*eh6BUn5omDiH?L3R<N4]$A!fEj>S0jj(VE1
ngD0Q,mc\l!E5/*DlRiN&"`u5,1s?SFU*J*m?8WS$dlB^!#P9Xh/hdU7M@V;@/-`h
cJo"#_*n"4;ZBc@>N.l+(W'oW]^Y,mcs9ESDk3#GCg]I&*sjjO13q:=>se-@&r_7U
JT*s%+cp>MJ/"fPAc!>snsUL82M[._CdJobaK"`W/DfLVRW/@4*uTG)M_%t8mP=,9
=GLS&Hh_GbGmFqN^pY*6[ibsV@Vl;DUDGZSf+33QWn+U5l5feiL*-\P\=Wa8>ki[K
?VP5rJLL*#^t14o#e^dFOGpX+[0_JBamd13X[9J3IN0tnFlVAT2d1=LZbfpZ`$+T3
O\BRt$DUTTU!&P2=f@r;[js7UN/:#g^s2n>pStZFYr=FSjp]akb.R*f((/BF4CFnY
JeeFjArM-\hFu!EJaJ,.+:&W8cc^_2)*86b+Y8@r[t@Q-2(MoV_IW!\!e&e^Katji
"\XFN6%D5:#94-bDEb:5JMR'E>[X-HSAGDFdW:6kA&n+dKl!"5B8*Pn8%e8/C"Q\q
$ZDSuK-Wkmi<&6;a6$Qq`:%;<:30pm?ii83a=lX6\(+/ajr4tR%npeRGpC5(@T4:E
RO4Ks6QUp`oQ5]aYh&U-<:nY/R32bPi)\YO'*,6F+07scGCJr$2_IHW`F)55@:#dH
PrChjMf:B7Z"eaS*-K08*Q<`:^^0J0'#-5R&:t2fj<Jh/:ePJrY=QQiG5T.ogrHlB
BhlBhk=4!TN9')]\]R#;"JF*@4%pcjQ*/cGdS3CpA/OcaYm/=l4N%fOQ`mgorGa("
V?3H^'UG.@,>+@NWPo!Q1s(;jO'rM"WP60<ZH!Jt":S\M*^F-H"f(HB.mX:Ff#<4_
0nN2QJI4@l'(@E]iPqOc`"&.gQ@s&/?]ZXOp9u<o6^769..;g+3W)H=CHrD(cO?Ne
AqTclSO0bh=EET9FDB"e0m]VA+C.,"<@1*8r,cGlF65<C8EjkC6(Hl*O:t;q*8,bV
&G$GJFM4Y412Nrr'P)'"\#iQ#_*gpN]lrUP\1n:Z=R(Mg1;=dEK?K0f%+B6[,D<<4
R%Sf]M;Y)P6PJsU@"MBP58s"*m)u1t7Z!5p$YK^FGm94nOq@bJ?^Jrk')3B0!\fS(
">g.]qWa7=7fa8oK!9[`Gc-YR;@?nh?bH5#D:q'A$ZDRK,FHi]U"?.C%TXT1,fnkh
K[5VM^CfE.LJ1VboBqt@G+6`Ep!3Oc_^:;C3*8h*M3UKohe;<;,i2/[0S/'k]]RG/
L@3!)B<Q5*iJp0q[\!OS)BGWO'3<?49A"[pF85@Dh#>cZ.UUWIZ2'%AZ(a%O^lQ]2
"Bp]C]ag-U+Ml&]LB/:@!dt2G>l`Kp?1sQICp4tj<A)kX-_lC"FiV/Qm)5\]Seg0D
-&q0`e,NSTTA0>*GNk7.k2?LX]'03Rn=kS@Me)fr$F9'UV64NY/&N\hTUmXM$43"N
B$UT,i"KT8#iN/q]K#eh9"92"2a*SsAUH^n;)D[Z9=KOK>m'NGn7!g$7irXp7L8ZE
]W?1YEgS!98>*j'IS1D^Ro#XIZT,Uod4UQ-!5kJZ`*ItOg"=0WSO-@M.tfL/nl7&P
bO.)gGjCS2j<(F,BnugU`Ui)A$WF)5ptE(*?p\5+%5<?D6`.OZ9^$5,2t20&6<@d6
n`UIfR`20_'Ds:2iWMGis41(H4\h[_839QX&$2EqN,``S\:8ReBHRo%*<H=Pds/'?
TF,r75CW3\Y;u)$OMDkBmmcYU"tC1u>d&GDm(VYmf*62s&k@ht?h_PJcIS<;A$kaV
3AF.op;aA$:=rA#3C@tn'%`ajntL6B^U?#n<!3*US(TYnDe@WM`6/2S6Tk\7ZD!d.
:$8T-VQE_7ncNb2;#GjUllcM8p:^C1&6:@V'FkkT$ot(k9Y[![+KWVY*@2=lm)'-$
kPGl.E94u0J3LCSp3k!5"fO^M>QEWg,.R5+dUG.drP[p9jg.%&X;4nDP8iEDUUKM1
UP62&M<Q^f*6'q0^]=?[R8t(3!&BJ%$oA"g.(JI6FMgP/9/3n;YuXi;R:-aH.VmNi
'[6eTP:!E!L1/mY"r"X[lcrjU4**&@:MRr0r7VLDU%sN(XbFq`X'+4!TZceoC6U,r
9qDaX#D3?NCa_`^+A>;P^)/Yb@'7BM,0b>>WSYR!38GV"H\H:=&k34:h>T@tQ%n++
Yjg4(3Qu@fKOkpVSUXcT3B"YU2@TE_;1q6g`a(,2.c8\+,.eM(7FdkF2Tei2_^\d>
b',#.$CCh!UfDLSq<;Jm5/?8^NVp;o$GNcuh`]]FSjX5-YW!d`Qsa9+]SNginX^ap
`1TWABh&1=9I)2eJe3M3".i/Y!@%#)aj(^Z^cA8X>en;W@,<>C@fYPj&D$2tQVQ1R
s't#iF$c!dJr.Q_?<N@c;jb?@#K@>\Uma/'m^,3O`<rp$q_N"jf:*X9MGOKH@_2p[
)%c)GUTmk-rmI%rdU&,2]7fY\s'Q(?!aCAgcGRaP=6CWrf,sQtf6Y5QL'^%6;"6L0
cqTThpnL_F-pheu#Sk2^*IqNqcf!WsM-r.!`GT.,i6'`D6<6`1KS:f1k#bi2O3tgK
-cI4s=Pc#>.Il.L5))lt[[KM5?3Cq[#pc.V?""rQVSQ&'^+`7EV?*NHEo"g6=WL9%
!=Fi"qY`N-ApZE:#OpKm0#:]hUpKji1T%OK5c;LfQY4ZT7?$LAR,@rFL&o)q:2dU$
'W>;8f@++8TYOp]bue,dEkXF4:>dO:huuDW`JYE,e*2%d\3jjOX;h-c]cC_ALnsOk
8^?#u#UYenrqP>&:TXSg^Tmf-Z8'K#i&PO<8C9[',JR3,D<.KB>]r3H"sj]HW;L6W
D,CiXG\&8*&gPbN,=#pRc*h5c#c"cND`g:9C/6ft<"9PV&MV-:"&uXP9*iq!hcuo4
P6D'p2VU[Q-Y45I^^A/bn_#2g!k4'^UhCb?M9u\KI!-/TB_Us(R<dDJ)cdXCNbQ^q
*E.pC*O(qs'%o)@"qqfh"K__THm)i%"-oqIcnN6/jG&D#OXe=U-o!iKWDZ2)JdG+Q
Bj/452(!Ks#o%bd.4F.rD8tpd=K0%!HJgJaNZnPXf?mcURhn1WDGnQs)eH$"iN.AW
+@6Xu&M#ct"%((@3sg<*b8:,$%8,C`flQq7^W6r=r(\?iRX=c9D]KYY<K4ZW"f/U.
E+*5TqB_Lf[^Zc4``^#C&F"=oCdReE_@+56WFVjU$>_St2Q?=sM,gp"-hLLB%[aGa
#;Jn(:uA?]Xle0(FY,PA2I`W>)83OlquK%9;Xh-TK!OMj"G1#3![A*q^`,?<9qf`b
rTlN6!WVp=B`*Z-n3]hkJp/A!BlQ8_\OeFAQ!4MuNTM`dm^;_6]#%[lR7:3:HH*Q$
m?[.9+_7oEJPQ3$8)_*1#pu)PhIs80G*nr_a=t=%j<fV(@?+p!Sg^e%bjcl^VWojd
g-l_a+2HYO3*@Uk240Jd<M6Ufi/'T0ME;!9KC9o7lS&>gW-7-BlmIHA$l[fLRem?/
csQpJJN\j-(PNU>"$d$6&isb6:3^*Z2pn2+dCXD>etj+u-6@[8drc%:3Epao3;]Xh
'S_'"%21P8"<EN`A0PgdMFS?'6MM+5AU8X\3-,bNYhO0#G!(?h;2!-G#!d^:cu@p>
(gm*cJMg,_%9s!XIV5$5D6#c\9_]8)Y`8S`4)Ho"R,AU+:MNGO@"L/0&*DOm!e:jV
)#W>GrqtA:%jqVpCmt<TAG2PQ!u(=\j4]mjpH6&^27\HlJY0]=1JB\*Ar1\6K'0A'
jnGG'mB3/d*`i=gU,pViIOi>6fngEKWj9s@%((37k&_7T&C=:UF.`ZIW)pfg4>e;5
Bu#C-ped<2&Hil@Qpc7-c!eKgPY/h"PVh9Ki:\I9!k]tN/?mKh+q@ZRr,Y,N#Eun,
;r<dP-c&:bBR%gU:OL9D)\4DS%G6e.hC<&7*Qmt?=QT(>*\.]3b@';2ZZ>i)?S$/n
."<NDDD$/MM[]f;m4\R*Qoq^FMW5Yr0*N#j9iK-UE*iP,@DY.EH[F<`mlItR=G.!R
LisH3B[Use;7!1>Ze^;07;OUO_cd>*NtT#5+LDY)bQ"3J\*od@8?Vl:7b[)Z;6qLr
kLcQWNjL^jZ!DerC0'+S4B`3?2XR?M8[k&OID5__naG>U9I,,g$E+#`h'6P+"6=es
A7jVU9I*Fc0N=H`Qg$?oJ?iA..RebU#Zc'm$\-/@^5,GuD.u[P@TQ&@3#8EEC*$-+
\LB_=b?V'R@Zo<RQP:[3+`<ZToQUSW>`I(p]CD]uN3jNgjs?D9^6Z3kXb-c*_jG4U
T87p+Ef5IO3D:\9].u`BRYb_o.pVF+o[u(GGKqm><uja:)\b/"n.rT>?G3K1d,)En
T@kVH!F`*NkV+[pFH;^*-"$eE#7n$OoQ2$V6<j^Yd#13s0`Wr2$KJ"S[)\R/kt+D4
`NAlKCS)D,8=Rhrjs*TECre?pAZ4lQ]XkYY^r3f@BHuH@SnCFU0nK`.7]$;OGVi*e
B=&7Q+dHR6*S6A?[8@U^Me$B(8?EhX'/dr=-@D>pD,F]:'PO^.d(tBYS]-5i(lU-b
6'!*qCOnfjp^diq'K@cd@j5<4#GFJAJ;b0gIY*F11M>K%W51c&NmX_3VS^85I?c:r
Dl:uI1_>9VICM"RaMB9P=M/,H1Tte4g=n_aY[5<bRD?q+AtLRDCs3q(G!66<4=2c0
J>0lu4*H.qmY#AdRgJ]Kbos2Pb)$iX!o;5>`5RM8GdsKg:;F/X*OA&sn!^M"?MJ+<
8<;/k'aNlSC`[WD4Z4`Wf9sm7!jeJh7BC[u0jV4[@Rs1K9tKNJ%h@$Xm7UXKIZbbJ
$k67;N&tlJBQgE#NG[W5SSsH-_8K&!\]s0.JjF8SLV[%<Z]'O0-$l/dk3k(P5!i/L
l_W4i#8q*:qGhl/T!r-tgYQj&Tc-V^2"=J/+pn_9"JK9h]Eq99W?LXF#)'Fch,TEZ
j!'k`%uFfp#XImT_dC_&Qkc8j<\7:$%^UGm=&sA^h.:qiNS=>0#cnAXB]>^kj41bM
Jl0G$iaE)S6u?n\KZ<i!dpW-a@3X*KlY.*@gllR7*6J7:(^;ZAUnD%2N=-4EiR5*<
gJ82>S=3\d%88a[9'd8VrZKo,'dYh6aci!J2]sdG%hPCO_J8")YCdY4U7=K%f\!j$
73Qm]9Mf%qX)!rQch3=3R<n(!]L=CqV?ZsogasD)92AaWJ]cZE\*81cf[mX](Ra(L
?j'43E!n#L0e`u/gs!@HlEPqp2;o!6/s^0m.8l2cP&-ocR-SH7'c'K9])E?!UgPu*
U3(sC0Q3gm):I;ZWjbr<A"oV!8rb,.h(J"!DH`&K:(6p6-63Cbkj46$.;VZp9eHDL
9,$<Lf8hu^0I*O_$mp/khpG`<1-5'?B]d=Jo*L(^&tB`"[+6J/Zou7`\9P9PAZmFO
27UX@&A`n.\a@1r35L8jnpXmT(<fs=l@9IITe1n1U@,?3:(I`)6VK8nEKYQO&H*O_
/]oHNibt>i27OQ3U)jD)?#m0a+AAFeYR=9WT7Vtq$[/*bV$ta_2C<6+#k,l/):F0C
jPZd4Z7!Eo?03Q?%MQ1uUUt>bn0GqAXo'UN<WtTB0kmbFl=XZ(=o!aPUm;3#imGD_
jo'A<Xnm;EM7p"Xr5g\]>6RO]#7G.'$al1S>6[r:Fc=JR(:B?j>>on![;klXNf,bT
Kb>Vti-c/WX#`<q8W"B_DX9%/-UjBe6b'cpWn0E+UdP$HKq@3gCD>Yc?pu4Yf`Dqn
.get+n_GnH`2K8[]<#&&h\0Io<rNd7\R]?k-EZqX)9m0tUAP!)dGW5F$sc?YNRLm(
0/.rq2W8K8m9%1kESL.5!_DIYZ7!Q8)%''1]3:n^Y)Q)KJ>9u9iS"jK.@S.9^k>>m
;t-Koi).AT]3k[GBUbKC(2ZT#HJ72^,GTPp!sB9(M[U.`:AIU]Z#a]T1:cq(CmWs#
RLj9%po/LULj3<JdTR14?=;bM@u-htK0HD"Cn`]\-p/GD;h>q_!>$=h9V@Pl@]r_U
V*T5[94UlZKFTeBUNL=2ERCYl5tMHremr5<U<AQCm;)#U[2Q%P/6kS15Ytm@/dVr"
;6iQr]?+MZlc$0n0L-2KoccX%:)&Yk/J166[3P/Jp@e4:nRJg]e(g,uMg##OY&gSf
MFh";5uJ.=(j)4"";;1q)lq_$+q?e#aMsp*KdQN9g\Vckf$,`l_k=SJlb.Ye4Y8\r
$=9390L=B\)/j!f5Aa/K.P`W,#h1Fb^]ZZRet:u3a2'q#"82p2TL!aS%Sb$g&5M_o
j+%JdRa6,6p0LR_p[=e]2QqQLP7VNSpSiDW&tKn4>3eIpX=>&AN%N$Zle\\>+IT4q
<\Q-DA[f^DcUXIagNf-q4]JX^gQD&e!pR5+RA4<.E%e5LZItbH#"#F-<NKNp;jbpD
0@<ZtS?q4QZ)Pnqe?86V(RPJ;lp>(o#Qk'Ij+O">Wf6qaV;rnF0U8C9l?Q$>8q7b0
3%A<(]"bF@+!0-I9B2bd-cFM^T9QC^S:==<lTq7]J8)e)(]k`qEB^2Yd=bZ7U&K4;
4#(;*'N^Sf"g^NkPkQL3gt\DJ2&)#--:PD?0WCP-l\@-t&<.ehLu/gi$;;S+Si"D&
XE<s2*3]JL<!@b"]%7e72+<'&!<A@0j?\Al&/'5Ob6^K@3V)s[](CS'5qR1q[7^W8
_?s'&^OEl$GLC;_G$.G2MbJs"D>[!#4)n$h-EZq``<m7sI2[qN.LZ]^._UqFTt$fq
ciZGq\9j)o<%tB?"=A#\^s*8g#!GRXR&CCL10Dr?Ib5u$6(8K;V[#WOf@SO)Z7rYf
TIL?iT)9$(dVXDSapdJgMmDYO#8SC-!!\",Y1N.l&tI<);_5l7QA2i?hI0m#e^0%G
Sn0phb@\.X+qe@5)unt`\HN*L,2pqiGlTus.jL+;aT!jaRpLh!D(0L;T#OMM@[1c'
giJBtlgTE;=uN$e7YK<dco/^:m$+q.P1HE%l2n.KZq#diRg,?M?3C>gNI`K#,WAC&
+7uJUbGtV0I]XXn7&[kbUg/:.9>(]l7,LDRPj+eaGIG9iq+_>FT_]cg`j"U3157Wc
1jmI(@LR.Y%jHq/`g@_6iTO+SUm>"@UFRR$]j"Q\SYA8@8ASsp_1\Uk0,hhG4.5<t
6?=%TF9/.6G4aS&g9@?:<*^jqY3kiY&=4Pkc4fMS:r:e:N="R^"\SomTL/l'fH9Nk
EBu%@k(YbPaEr7"fQH1*%[-@ehO>Tql7Em792AaW_9+,Z_6Wj1EMp2L1Y(ffESXKo
,N%3O<2*%BjulTr.kTu:NKir,0jS8YNe(c5NYWG+9DB(\Q_"O-i2qm%V0mD0DiOl4
C^-68^^Ej"E"ns>?f9Eep%pSomWa8u$(%\j"V\0b">]N_LIEE"&Fp2V<#lI9&6O<]
Vh^eCp"1M$Cn23<$*eadIH3+AKfgnRdTR15NI&7>_hE$%?%@a3`Y^YS>Qo]5A-*p_
k9&6!TO?>RTjK`n_V`CUM1^"0K4,tN+]M4:)DH^W2,l@*q<3Ja;V$u_2,I^JWlkcV
[!pLk?c^)\6o][e?\EDEW^8d!(;lS;C&;/NAX,i4[A4Bq(trd_epafMm("4jA[fc.
`9-IbOiQ7Cnu*O"CHZ"3?m<Su]3WWDEXXh]G3su&+[-[/n6)SGDMf45.PmJodfUr0
Q=gC4:$!1>ij0)p-2$;3!/\(Is(R7>CA`j?bQiP@#]?:J:IX(_F:$biC8&jG?DZU/
i@Y5b"!eR-'$po'&3to$Ji_"L]75Eh2FPjbU`FqWj>enkG:-K.K+;=pH7=4H9\_)j
EIrIFf;7*SlEBrY0sR$N?p[<0[%aX8?D-=VNK+5jF=/jdSP"H":IVZ?WpL,I!g+KR
+CIIMXZpV%IO&>eMM`(!#s^cn+`sr\m(`an(BG5ECn/r!"H+46L36R?=/R(jAK/]<
`8%YjdUe&u#A$J1l[YF@:@M?qlQM;d1=U9%,6Q".$:"OHKJd&%?KJ6&hNp^`>.Sf8
p+cN-_tp4>BV)l4T-Z<pMOFaR9NkFRaU&.3i6VH9%k@]-Zuh+F'GI!e%/o:.TF!e*
"Xi[@)HYiC&Ag+%_?EV0Kj!S&@:`s<S?]Rh4<_/_LECC2JnQN"-`qLk(!Kt6_B@B2
@pj#4fkl7ralI[o:)kXKop(H;ME5::&iWT\);T0+.gFoO,rj1blj(JQ`)]t+K5E<9
msk]rUo@U^5)[Pe'50H=c(bt'\$V[.d+UeR;P._75bVl/7,UHuKM<(3r4`A,^bN8#
J(hYb`/:M;+4k)3`g(m;Ct:loHc1ed#:Ch"FT@*s'CYR,6]Q0,:t;l3k3")46LJ_u
m\>:=Tu:Wk%&(Kraq+S"f(I0:UN[2q5+>Q-*ZJToTQ<QdBA#f*hhDI;&43]M![`R6
^k#o\Xc0<=SH1%n>SM$cGNTk'"nO4@k>b-O-GtLEarj^,5;IK/)2ekB-,`7^r$_aa
6ouPQBrrVYfU1U82D`p"^;q3[bkDSI&ji&G1^k7U6Y`T:LtL]K:,&aFfTmA*`elrM
'%a'l1A#%iQaAe@+Zgl!MdfJ`e19l7<MH<hRl+%t-eMQig\![t]o;Dh(IG^YdjM,A
I$1?/M)Xk(m]DM"#oO?U4k?;f<?239Yc<@p'E8@c-GB;0i"eI8-I6\cPk)`Mo[*/*
@otKmdsO$Y_*i3aggs8$-CD1Uo4ZqH?*Np\o<^8a`A,USW$%Xp7\fGOHEQrjg`4f0
PKJRnb2Ur>#/8(teL^Ao#O(MRd:O/H^kA@p3/(Lu_JZmKk#1j*<F2@+Fl;mELl<BT
##%GBr<*e_r]*2J[H@Da@G6sPb1JXHBL:1:is&1j'QS-uPF$h[TL4!%+XaN+H^J3l
<\@mam6eS%*ueL5Ge47CCG:;hld\gG[!*G*Pa^\$CTdZJiDF4ZEDm9"&J(@-me0$N
1IB1bNf"h-F.MZpm=c&T#Pi@]$\t_rAZ28'"VWN9BT>G3HAC[f0&&]K+]_h?PIYUo
F*F3AmCK#`CNZTeHY)Itk&B1JOKl#jVadChJoYBRVR.2dXQm3^Z;YqIq%j^HX^&kL
3sprKD3.a<<^b%ac<+LA$7d%s-fqJB'B@<=g6&;oBhd,NTk\T".*VX91d.K77Y%Q@
-1W,]047'o@)=gpcpFC6BMa18#>DL!NCHgr[(nhrPK2[MV1dL"AR"*kB0ZD@JKK@>
kMOk#pOE!=ohOs+8^jc%LW:#J'>d.3.S<kpa`W)tf%l&eNArIli*rN</N)Ha9BM/P
A=#18^.Y)ENtTZo.#f<am3jdueD;99ej-o1P<K5&!ue[QV%87dD'4UlrQ*1O:d`VF
-E>[*Tgr$_)\XtN5^4N-3^]q^0(^=b?8@npC$fUflj=ibAXeK&`+mVXn*`L<R6]a0
B*1hd1Q4Ym3_V4?ZT1$[X\Gq1.2.$1&R$3-N6o`0KQmnb?iniFm!u50DPDQD?rh)L
7N+Gs:=:t<`_e>;4L6Rg<1Sa1Zdsfo^#dA)Vnp:dLrLuZmr\D9G@>8(8&F\Mf?Xgu
Gj/X(:iPe53$S9tCOd7Z&=2)#)k/T'eReIfRl5/;hgb?DTB#h2n,>bkK\LB.-(imK
^k@fC+GC#m`nRj:R@+o4on+TF7DXW]BZZcY_6feRpaEt/Y1UL*)B#;_*#s`u@iR:X
#2^\!<*Li=/7$ObD<.mGo(FLL_!FkoderL2kF7&8JIhaEN@69kWu%:)5^&f%+lGb]
K"=?G3EU?eFc+<^jGrN2:$a.D7P3?rmm$[kIf&NULG+,f9YCDleZ2cD^L/hLpZg9F
0->Z;lBPEs;;hC[rgkZJaSKl,<m;MR9nM5aBg.uKf".X5jWZDk1#1i!iB,=9ORT3M
d?R40Jrq'5d6A\Sq/4uK&kjtkDVWW>5tgPi3/)l8H12<XERf`l#V4"KJ'Cn2D;6O;
H`8jkXQ?&O@0($t,+S.s'iL9s%[8Y@co:6GqET]D_5(HP7>25Z-.8,<)f(4UP4?q'
Fl[iJg&LjAIscPAX8hM3^]!-Ckl3S+s'o27I/)MN5`&hZ2&I6<RujIY*E@6(i:'3M
'i+.QUpXC_,<XQXLd29_6o,cSm@'T13ZI:g-M1XO5:0&ToPIUTP2,M-&iE6$Kj.aP
bXlW(M-@funY1$NHL(h7]D;C\7`>Z]'q:rjF+Xco9i+4_/S'\,!m(EUAB(&TTVWBP
giN0k*-%>WRs0KohLG7<2da4Fs7uD=rpB``9h^rfZ%_uYd,B=S'#oSQ9l=UC=X3X9
lU[[9".C)($Bs'+P99MiLr3_%(QCQ^gk\.p'$YR&P64,saIKKSN6?%rl6sIqqVO?H
C1rSDKgu1,k[UX-hJ3k^h=@_EQ`N'b;Y(_PG]csS9Oi8."9q/7?")cHGFchb9(;b4
c;?5oCI1`+9J#j%=4^?9jnPU^CmdVVOq?s5^[n2phuD]t%po;M0/)4hP5&12$#BeS
#pO?B]s';Ep_$_Fr$hA8SAW$)*_[D#(j.'c"<Uh7-3K4!'"e8Z8]mud4HKu(4QEQr
Wf!"#SjndXUOW`4@S1#B2m2!m&*^/2`p"c`3@;g3&kK/!h;p`7F$U!`4*72igC&%-
q^Ufr71AGUT^2TN+'d*6djlX]7g0CgZ7QJ2`6ouu2=\S&s6nkC&X`@Pf0&](f#7<3
!7Iu.>eIpAc'm70;!\rXO3*TmehIn0/M(B8%LfaceJ$?X+<u_+po05bV&>>?i6dPE
mCXGefV#?pn'5CSLsFb4N8c$8MJ=$r3=I6J0J!9KLfi@K(ZM9OlNKNZg_e^aL'd;a
d:%FK_VJh2[QP3c7rL!P_k!/9eK*7Q9C-fk$*eIde<#t.s7lIu]DrUR:kU\<..L2Q
27#QdMiO76-(NrY`&Z[9lH5p1NhlG-_m*[(JV)&Z-4CUQ^ghaI,k\bkj"agu4AN+c
RqK"^l=?4#(`C@S1l`K6UHlhbiJ'4phB%,?pBjXq'/C][Uj>(*b_a_d+IVs\[*[_n
VS71#KZ?ql*S4]Y0'$>OoAeZDr.:cakCs9\'-*d/6(pFIgkXd$K>N@s_[Rqb<_&a(
\^d>`V2rX8ES?ZK'`4't+g>0`0N$u5FPI0Gi_S=r9QE.Q2"ioFR^.s"HQJ+4+$&IT
;j:+gAKOoV!i7n\:&1NY&5:i]CD8E^BP0Va(E2#Je8l0!*uP`@,RQMmRH=uA&N[u^
/h2SH>9l;qgV(XMf`mlOZ)f1_KkVJlp;%j'RJ;PEIfU>C_gqu;+?H/`ZR0G<]Zu.=
2i)a/QMQoVCIhXprgK%6)I3bD:J5$Mb5CYtOmM>td`'>oJQPDeZPg*=`p+i$9(4ON
Wq&rs[V9[s+)u"G=nZj<nfY6g<FMU;94=PqED'q)XY&(9!JjaMQT<h5ZmV5<S%,o&
^3N-XnKn`+.7V-=HJM4@0pU4(=_`)kmY>r<(9.\Gf(u"rB8`:(kBS[RPZJEaRQNRe
]OA<m@uT@cDH.[lKRJ.NphHs/@PS?]l'hcT)(/pl.W?IMEEUFpc(RJ!CeXJL784.[
R793J2qtt,9Vl3:6;!:/K,(oE&VQ@=@hp*GrE;^sY7uoVLTnEC(<+`:?%O\.;?f$K
*nFn,kU"0emJ@3C[`E`<Srq-^[+=%JVZlCSh>nsRKpGXK@<5m7eE;J2^LYX2*G'#o
A=g[A>L:kNR^f2j`'!oFAf2pBpsB:aLL.G.78Jl<qVI@QJg`;rF(10A?CAmu@+?E>
i2d=\f@3YQRrD,CH6t!)Q^,(u\nm'i91k#J[b^C$LGJbga8S\SQY=7+i>F(QdTQn)
XE.HkM&BQ3[],%cVQ)P&k/=YbTlI-\S*-0X*[fT2T3GA,Z%F69dG?X;4nJGo9NRsg
+\FgS1J45NSXOiT"sr925QX(!VeH-]$59fD*$qsR@?;TZ/P]ZPjZ-p!XDiUM4"#m,
\&?1MpuAr%"1<eafD_CsGCu:WB/ptZ7KhumfpS39(]jjL#Rrd`U^!HOr8kgKA1Za[
N*n\?k.ePTP$sGb]G[4)F,_1jEfHV!Z['DMVCtmeA6aK'0Ld9R[mUcsT^FWY)\dfk
m>.js.nn=D'`.[6bmFdY(4jil4/Jmigl155bH8)1\u_r\adWk-g]*K,0?JBbI*u1g
'5<(s35M>U1!>*qQj"e?Jb;162H2`sg6G_NCq/u]T=Krt$;>Op+`t8mhW"a^osr)&
BDWT/)eJVoEQkp2B(+.lB^N=40N\Np,&=`'>H#Y0Ll4/<!=Sq-+,c!Bkc;MReq@lH
$>Pbk^VI\7dD,aE:5OQj\1-h"iE"WO?$;]Np-"RY6[o02%:UBCjV_>+3n3>e!/*$m
dgdVL:Y^'kC&oXuTSTS;65Hab$ko'pgYc7KLuSUWlZ4(0HX\E[cT[B:8t]50I1[f@
WHulJG1%_cE1$q#X2F/,%S&(C7)92!&*0OMiin,1\\N_Ao0lcq%DjLZe_kFQ<bksN
-cEUis"qA=iZ4PR[+<&-W/fJkb@+)!RScBb>PRt:%qa$Zko&#2MJKS*nB-u'N62]m
r)p#ArGdEHN?!qKeQB)4lO(kBO(3!H%J^r:N,oGAe)K!5TXG$]RY`AUeq:Fe&$QhT
2$ZQd::R\dp95kpMRilP)AcF7'Y/"#U.K</QW:k'mKp.lq*,JKMKf@R-*;;D"]`T9
"lV;=@7.^,c7#B#/R1oS%SVU:08[,KY=b%QKeG#LjDfc/N>rD![FgRT%nmfd7eT5-
'1R*A;dO(26ncgOj&X!>n:h(h%N/lG#==9NlR+m9RIr",3@k_M"a6NV;%2d)8_-bc
>9CtakU9@BprHkfiAcZ4NK%QS&jB'J3_l0q)$D6piLq.3G(^XO3\kN<(N+;oOsaa=
lOFdJH-,Yd65-t6+0?;FHUFZW?t(P5VX,?OhNlLS[REkgZ))&O4@^R;[O&MF6/bb0
f0tZ7,Z$n`(uS$%7)=^;16eMCf5fY;He):U)[WcS]5KB/P4Pt,a)5DSLg3Me*Du4:
%W+hZnn!g)aK*;a$YD&?[gi('X\G!+nI?Tf=KeW.^DE7SY8.V##rW,`Rt-bbfknkm
,8i*X2DuMi>g*rT+/B16(CSuX!6[)_[,2Ek/e`kjXJni4$V@4IPmk-bNpEuTPXnT+
Fe.942q4\hILN]F[3K]<X`[%>o/[9gZ6KJd^r20*14]j#UN;jpU5LbH>8%nFXMI=%
*UtmW7PN5NS9ZF@Qnd=I=t".Pjrm'o)&%[GIX=r@a%aQ)?XSHpal6P(LntCBBrLk7
gI"MlPDMSM>k'5\!X1N?g)#"f=;4sGZ+dsWs#(aLr(ls%A*o(W8S]>DD,Nk@&.C`I
7JkrM#NOP%9<)`(%,^3>GjZ5]02,?9X(.o[M&PRS(_dZAM4pfLJ;f2tJ@B>(n9&c^
0hge(*#i=<o2ULlnuH+-9cC):!<ZU!$b`C=%%OC*r`ZJ87piL2([t_bI9eaDA5c/g
/6[=FS^s[X^eLQ$V4J<kn8MhjBs#j_0oF-!V3`9T)tMQ#ao.Hjp#J<Q>i3%hBh5T'
]A?&?le<#(L552D*-GES:-]t^)+k_WJrR7`iAEpo<^0r_gY?%PBm1f>l[e)-CBF)n
)k?7P$SKR(;<*>d*EskjDtj:2>8-GXHKgonG0<hQ4TjmDn'e-qH1EnY=R@m2i+uKq
*R%WBG&AP@i*XQMY@(k!TQ8AQ1:ehXTSJAi1e30h9&c&5;@U5M)Mo1UD!W[o_mAF?
Zrdl%MZtMU[]TK4cZ6Y&=)<*m6tku(f.'*=[-E`]Ok$YF$ZDD0E[c9$r4QCEU$?oh
KNN*Fn\$Ro/^^_,d^[Mb666#g]h*"18+G[]O$Y`%FL86AZdL%.i;rpp7TPK2HNfmR
+.UKD@,^L66Oj3kK8EId&/]d4,\1mI&c29F1U08^8LhX,RAOf'[hV_uE?OE[dq-&k
.6BaLF9*\L)Plks_j_>!@#5NlE@]V[;Sa,uDjRj=p373Z6\"dCU!a,UK;U$h-(a7;
e5,faX`Y[ZL]J"B5f]`**qW3_jt,2cZ7^<`/n7'somgGFM41.,;'A@Ip&A6V8qto>
d0mOX7;$V?akH)/''5o<%90b`b4&B5AM)53j%=)+-JB]*,pSAshCR2;'tT96"B]*D
12?G)XJJZi:]<r'_uL:<YI:n9jQWf[5QC_52XP-P`#*h05i:68A(5430oYKh$@9>`
-c&26@)OF';&M2-p[SsN!t5(kLnm4(rY,t@`thMp2BIATc.o7.ZpqicF-PYJ.W;dk
QNKc:/9<967$fn+$7:.j:$8@7po7i0>'2"f$;BZ'ksK6Hm,>jH\)Y?I^lMfh?7X.G
psWG=SsF[p\?^;W4__%iL^(+>QnTlZe;XLQBI'6p`BOj"(cT67cp:hZ-'5-3Y_KM^
&Olurr3408i]W"(bLhPA!Y_NlGcu\B'deT%![Fa]m#=9^)*CGimlkO()!mPh`B`0[
`(?oU78VQjFH`Y<"lb8=1+*JDqq.@ar=R'/L]b'NgsmrnqY?s5cc\HpVQtCErC?2m
$sHEe!"phN!"+JOFl13/Is,R@a<)ZEC*gU(TjJN][,Wf&Q4nSo&Q+!2\-C\NK*`o'
^1HkUK93+1EZp-6;i`)q28B?6Z4g"3qA`=jh?.t$[q/g,m=OWh<Ut0F6:eY':)HI/
<4nU]TIsHMJ!?$+laih^Q;[/;lk8PgJ`h;K!hC6#>3e:s@q)ki";3[s'Ddun4)eY[
h(c$c9NcJ]V)?5("FS=Oi4jO01$/NMFkhdmBs77K;6\GhOTZuQ3b/F.?e`M<"^GMS
ej:bBUf)!?S!D0dG8URWKGR88:u\%=O<4g>NQ@grDmY%<-ZWsP$8@X@Xi<7,jR+X)
XaVEJ+dVG<P]'8\pGbNHp>jj0d8#Km>3c;@V91MI.@`o3?ilt0#^=UY9AGPA/`iGA
O&85U[RNJ@_4El;#1HJ;C.iZ$VQ:Xto.#&',)-D*d`7?Q32'?PH!GE84B;`,!^d]2
f+`#GINIOWK/\^"Uhhe5";=l8%ZhP?;AI$7MR/(XV/^M[2T=P-AXb0AAkIjg^!lkQ
?u>c$mL4N#Vtm5GSJP%)lY4;E2f<+l@%hia(#9<49*O`"XB.`S(IeUJ6"gl.E^P&N
4X&o6ot,_\%3n2NqMtY%Qr)IRpk7>J+omlV(6nq7:iJ".L-3B_0X8BF=D__a6AiJb
-<Oc.=@K$T0VKNKT4"C9lM7%M"6&)LpM84u'IUgUEb,W6;%YLeF)S4/WB]?Q67^0_
.8!NRkSLsb'FK1G:JbJ2(-!utXR2]\AW/%kBds^72+hFbap$mn%dT-FQBq1WbR,OD
m)6LW#cNS5"l5KgJOt4(7PCRUs-b1+e2#-JK0fl.:KE,Fmg"!g2Sod*kb%+ie[ae.
0$5n#2$q%t-,2Bb\D&@p&\4(U3hk?@N[Z\(b%pdpP2MC>=OE6/>b9P&M-VM`V)9^0
29>M-?nE'$[?6jW[oYSL)Gg!_/BTUVmcEH@MLTo^pfb^o"8,PaL&MmU#ZNJeOp)Ls
cmVZ"n*Yf7YSaNsC&Df\*`<VJi-:rSRQt1oa`/M$!deBdrGs:qlEY]S=\M/`G1$*Q
_J8j7V]=_PZd;K%OnHOWgpCi*'*a=rF/X3t[!n^ge#eIN=?Fan-jqiEe-/ROq<hOH
J-g=S+]Ke8JV"T[3iR@pGF#3?:5Rqg%8eO:<-]aG$<6]Va"Te-9G+^)dru`I>GigP
`ulPX?SS`AHM(TP65#26e6e+WJDu_-lX40@%aAaV%ZabI,9mh1[?&=O'<RgkhN]>.
]`6Nk0-@q+lA&`]in)?1s6IGqq;6YkU:;#UKO[7ENYm4XeA!_!-F?!ZA:(E0Q*f+g
JO`UN`+2S5mp^@T>CF+l@Y(3jXbD/3U88[W=Wd`>d2-*r9PE<MqHQu128R^;p,\L9
/'Z'S9[o;QB4TpPj$T3oKT#Km_A1E#2?a^.-Ib*N87olEqS(c,R&K?o@\<k@8AMUW
.SPZq1rISZHN^r`ku*7h=K\R)TQXF`=,n[:6jOS-nG16d^X,cE^O4@GO+'im@"MLr
i>^3OnZ/ICIFKjjG'n\c>/q;U2.jc8&cN!+)f76#/:KW=UK.-BF6=\I.Z9mm#4^BE
"qra0j:!-]&hQWYQiJA85VBi[JV*\?.koq(jgLB7ijrh9E'c5j'h%*;,oQ2qogs!6
=_rWfQ&RJ\JA-7rK(ah'54b<]&"K<#G/6SuiHGToo5ZoN+dQoGX.&cf(S_tHX?b_8
+9),;QQL\J7p?P>rUq?/M/pE80e]>Q,5f0cnDnS5>KW^],cu2gean)b@VefX#Bej=
h5Ha.:LY0(FBF]fdRs)dMIOt`RL\dQ?o'cs81iA7_c&enUA%q>%L0OSV,u:j`(@IV
A6&((->K@A]l;@c".5aU$e;Y?5^,f^ce/Mejm<fM^tFe"+QUG!_"nV*bFfD?#k`4R
igi;kAMe.%D"%l*mP9ta:rosgXlodF]=<+QRe3a&V:bZPr?nd/o^ftPM%<tm_f&\!
#UUbjeITFjVr.E-?iC_+n[Qag4!QXtXY\$dSI<B3=2h2r]esdj9^#JW<'I2%\B9E4
Mrarqp?&3Z#R`sP_D8=[Q\tE@(TH!d'?+Y3O=N#Y&MoA2UI9Y>[O2Ish[TI;$a$qq
D4IK)?a,./@br.Q^gG!4G&dKH#FmM95$VDV[P0=a8Y1Aep+F1!f"-qd+dVGrb7C/-
plqP<rUAp`qpi0])fWZJQZ)lKWsejERX"YG^\t2D?iL$@3O+";$_j1'S[?rS<(`G!
`4Y`h(Tk9jAMYEBR:TQklZG\HX-i2^.F8tR:@s3X!#]02$P[,;RCr3L8o_l`*TKe+
;#PVh9[pm+"CWAPD);AMC>q=B^&$S3)/**F%MF[o0M74&#6on-=<XFt9=+b'J;H8D
Z#e1;F)mUTI0Fuq$*d`*UXIj^ak[hLfl(0t$aC(JR*^"&:B$&tq48S[SN+FPOnZ,n
8S^IiiEGJW@VA]M<9;`s>Y84t[8\?27mgg'2iPOn.GT5aF[Gm2m@-%hM$l;ZT-2!'
@)=lh<@D4*$k9bmLhJ$[mnut1<ZO5A2EJ`^,\r="SF9$#7&paCR3W9Y;,UidMQqqr
+J8_T`R^-#j>2r)ig-p0nkT?XFkO.Y1n5-#'fSaocC'$LTp@Pen4_kTlt+>.q!e%&
ZA@ZcnXP4:+U>MVYYua0eiJL[[,kcI<MNTr#m&*U7$\;;UBG)t8%8BA5,%t+J=ln%
..C)7-&.17#_K&Z8D(A4k/;qS6dI/ek8I5t.g(ckm157'_8/\1,2!ep(0e3mGi<.E
08jR?egX90e[0HuR$Yl%jibOQ=],NLMk;R!W%Q9YT#E"oElF$$?%5S^cB+C3N;0HM
PQToX6CemS[+8ruf(Q&B8rXOZkJWR^I[ai3@q!GVn0l-FOAcMfc,DRZ:_T'>E2"6@
D`h+UMVqnCB[JMc3!E:f\A;&"ANJ6`>b\XgLeRl1Ul!#aZ<;S4=u3p0QrkKIat.[k
kZZSV`O!m@rU\U4WIQ^[ZET$siFjLX+O3gDG2H/&[Y\H[/6CV)>M`pcd_+qi2cpgX
\P7YsOst+I6g@Ar=X-s`oPU%VX'kK$,P8`pb<p`<<aWa=57kY=5XVcT;0MoUadV-p
[3iQAYSK5N1)/rYAl6u1_*T@<BKkbe,=?T@/^@Zpn<&&8)],9Vjaad%i89T'Q?2_!
qmCZc8&B$=d"!&8g!]HN2p@Np%@1V:&U@KFh4WfhKNPD'[Bb(53Mn(bAP\>gXIXi:
>3e;FCW&Q;VCKu<@IBXo6qb`dCUCDF96#mo*FgLEr$WK[/iE?0>OT=PF4I;HnKae\
"XBNJBVCgcLqCq+FNgGr66m$jYSlAXg='ULF3IjYboFc@#SeA8[7Pdpg"o+O9W/h;
anh&Y"^CfKa6QFp]9;JUd[Eu_A?N;raafIShtPp:rhHi7':5c<oF!n,:HEqmQp>f%
WQ=p@\pJ-F+X!`<Jt/]7:la5[l6?8Y&Q-pEi$qRU1>n)uD=Efm2$8l#+8q/,0@e9j
_SfZoY&'d_GLji;6gh,[-JfL<5W7==LRA/imepSbe`!dWo6i%oYoC:,qPj3gid'4@
@k7*@mn%;c7s("5#Dl<<C^;d(P<b#0@[:F<&cAi\g**31"L^^7(nbM2M.0(b=&b[i
-"LG/h,/8d62h94.d0;/`Ap5(kssI3Kc.-XF;3<)"N*npQ(<^dWM\gs2JE;;Q.s7j
4Xn^Ld>SeehRpD7<EbhdWn)h]F4*00,*2#p)e:-Q+dOYO:g;gk`SV="Z7![NlDJul
eiJlS3\_tn'IL2P-5GQ(Apq.^ZFBan_`?:^eOj`:+b%h5*rY51-\DIh[ka<+#pR.f
5GDi&(bhX(N)J/@NXJk"N3%g>'4pC\R\2t]DZUT,8]BLtH_*TCQdkKmcVq.e21.7@
gArZ5,0R#E8)'M@$fi?EO6X$8^M.4F/6D,N@-OA2l]UhE-c^E&:\H-;FWSME@]5"<
J=P'^ef0HD06F9*5[lF)VjUb6SQ<pWgB1,?[07#RgL0gQ[>nEO7VHf':Sn6*N@?P`
'<tW4Ot%rhG=<14-oaL.O$@BP*!F0J(p&L;2=>@Ld*ent[NtOE4iL*?@.a/0/\1XB
$,a]HqI*_R\jU!Rrie"ZU!]#9@_#CG'(T"Pn@_W>bFT^.1N9K]Bs$t4XqO1k).cb3
RZ()t470Mt7*IT\UisV8$6,1\la/",DZj3`aN:+6"sQV:Xo,hJTf^;U'O1LQhLs7.
pt1\X&q\Te\Eho+S>bVX"UkgS[o#WeA5.=%!In2a-$6=JJN6TY8;lI[_8Nqq-M#%=
$Z0B[KPkc.-OLLm?]\aF%.9Tt?R@n*(d(]cDR-fJX;kZ;eDc<bK+R4VYi%pf0I/%A
CN,hFc*cqf$%1YLGQAfR?eZ;3^#kt!gD?g!U4j[C$9/;5[,1q6fP)%R:Rcu_1l:@1
UXCA_e`ap$c9ahYoXNA:q?ob((0HN=&@RGRi=,gqiDp\JXa9mJY8a*,:/B\SQp;'C
bft42`u`oFl]aq7Lq0p+Q^]im_lVKH,.=b"7'<>nNi4k>A"?`0CWC!(FrK1WAY;Z9
[,B:O<>oLgTljNjgGTSCH@Wdm,hNf^#?Pn7XR<9O"pu:uoXYk>;BS<GKOd@4"(j0e
XfrK@-8_6W)J0:0JR@nUe&>fkL]YsZmd>f9VEl%X5&Cs:o4HN"!Eh7/?<04`'Uh@U
=@.;i`RmPiClq=]8;NNHT%n3`'^:fJcO"K!m>,"=CE68h?H5+33a[liL?<1e<g\sM
i@rWN"r$I$a+YSa;)`RtKa%sehRl.R*=8])O\54K_hNiQ)/rnJ`9r;lW4O*[GW\DT
C1BuA#9f?'RI41!f^OE;$pDMH\;<+u";?rLW]$+bhiRL_KsgNV:m1fs$6i$.)I1@s
&A:7i((/k:SIiteHQ.OKm)cNe=?@^.dTT.?S(Fo?XMVp.?tIua2B$cS-8#F?)N\kT
O?':$%5+IENOCPR%pVp4?pKVOiIs3MASZOneVZ^XoXo!3p^nrX%;Dmk[-TJ?#UEjc
JMeTm#q'92'2dWA-6pE%^N]li'K3td,;>g(*I#@'8%/4sf2?*WCMXScl3e5jn?-q@
+!/%o\t(i)Q7MXqWg"_]HZJI2erIh:[+5i>k&oH'Al\_'A!%AFXG9<c4*X#P32bMs
\(76j%*4sgi@n^56?<;C`VFVQ?I@]`Ufi'9#$1+)9N^rs)!52X,#a&P#)sZe^sGeu
l(U`d-^_-5)AXp_%eA=q3WLM2#\Zc>Kgm"MgR)Z/LR27=j][X%SUcR9[GZkX,]IOD
9X6ku9She&]o>]lp>jkCX<!ERBrrV[c0Ml2%,I"Jb`6t:oJAWa[Mc?-Op^J,j.\LI
m7pi1Z)(P'Q)o.I7?k>ihpBoA-)nDjiQW;\k46DL\tUGNL=#$K0OVbM-VTAQ`(q$6
l8'*j$J.e$*9(_"1WGriAVnU\GcFS?12N9+I8kY&'D0*hI0cc)8k;tsiiZAs$iNNi
S&8a/pp_t#Q7MVd;L-rZA%/^d7'<>nNi4k>j#/X<=iLTjI.+4aaCpbX7:?2UY7mYG
!o7#5otO3OkA_YGR_Y`%5Oj:'&qEJh/kWqf9JjCY"s\dRL_.jseAn)b-9rX[1R_9u
nq8I>Wk/ODKT_CkKQ\VLFsftjAcuA-AMJ$H`+mFJR.,";1t1i2UNJZaj#I`]\Pd>j
Q'XWoFrP3ej@WVALhcNBDA*C@dT)'R:a$pLd._%H.;5Wp6MTIf<bqYH_h:^:iX?LQ
$K<fT)dTXl+\]L=@1#P%8d/)f$59]QfTmX\Sl2ae9`Q`P(0`I*r;`40VrOSsqQY^s
H`2u7W\oM`WSZlFh::Kr7qZ#n=`rL@*f\>&SqNKB@ICRdR[8@fbVn%4aHa-`&_6#d
C`p_oeh#)<";Y[#;#>pOP;R#N3WPqk"BuOe8@F$B\Ke_;<gW]\=/t24&$/>/`2;s/
9+^_N6'agS$fF<)Tj5GrQ&q>)4FhNY$@mq7@]717-7IE\"M'4;\/9@CQ8WgAjEd=^
M^G#;?Ne1)PVcpVc%>-fL1tOoAme1s>Gu8=gYmdsCn4s#/6D32C2.Kip>jjur;:oi
>3?LR5YQ*5>I45GZfXK,[T4Q1EU+o3<uR^YWL^hY2k`.Vg*<PY8m!g`"?MSNqt2S6
O?h.ZYQVICod?4Vj8nc^"=.Y!c^I4EK_$@L'$6i:f(V'MoRO<[G]nE5c32!"R'6u<
A.Qg7j+%7aWd&3B+UU;,]+]\*eq=5.DNNMbP5ui1I_s!Z_1T.0S^T1/e--7;N!+ka
.%uLM.h5:-dSXRpX)SYs4^E8JTs`253)sMV`'aS@*`a%C"]V8GDeA<.39A[NY`$aK
'b?[n"Gg\F-tp+%AB9<6r%C%'>k&C5G%&Jk&5;l3P`AAQeQB=61c2(#D`M9X<3880
'YMVH=uuB.ZHbU'GM/KQ(R#EbTSr*Pk.98qH6Cp#`e48dCM#HP$!6LYpiNd"#]rg;
ll!(l&Gi5!a]Fi`@-$Ig(0WNR.hQW;TO^r4,6_K5Bcl2BCSN)m$G\!mE<+l4rntCJ
oH*/80L9i5Ld29_"O?\QGsh;@8/3YYFY$>S/*o>HZp$HPaue**OOspS6?K`(&5*.l
j,`W6AP/aD`,<I\mDX,7#ioPmNpZ&&lqL[L4GqmL0fH39'C8N9?%`fIFfS0sN#/(6
V*+\#H/;#+?>_43S=n`9Nag09?tZ44ZOHnrU'(W4CocdIJi6idNWnY5![]Hh3C'9L
7th7uPQNTR:fNfI87MFtM78O<V?ZDrJ0fbXHf,['LP2fcXg12b8MHqV?d_O+4HBh-
Y3e\,+dOYO:f$>mrmh_RZ7![NlDJuleiJlS2I\'N3bE./1P1a(PgD,f[5p86@;8Ed
oG_su@cD:#[9_?=31q_S_?d[Z'7?1mPNW9!:iGNNJ([1KpdO4["3I;a6ifCHKR&(L
?[o*Kb&3pWC9$]__ZUb/_Y5T/borJ,JeLL++9G(+ItB@O7_ne"75$grgfl(Rrr$MI
>30uR0m4j*N!0E?#R2fM,BOc1JqHTLe=QpY54Sl*_h9n]]jq1&B`>Z_7YQp*4jf^N
=W7ZX$qLBYMad-lMB]2&(\4M2%l%J/)]Nqm6=e2=7"$%%W"2='mAQ0r%_'5AZP+rt
Ej4c[879YpL<$MU1/9nnP`/%T_!FrJO5Zdd9(K(91En;akMMKS3fiK*@[Q1b6A%+r
#s-$P]_/=I!4.u>>'+juDrlEuXd]:`>pBH/r:I2583:bs/GMel-IK%!m#rllS<spK
>mYI)dSZ($1JV24D%b:ll%TW@5T=?XMG+IADmNI:D<AGM[,m_l2k?j;nCX#N]HCUA
"t&3?P<H0?TOseOpN7?827"3E6mT]C1J_nr:3ZR4;N`D]SeJ3,SUXF=lTCn'M$YH'
K+(cpN,(NiXBdN3M)J6^pH**>@V^1_7+`0Or"[e?j*NH99ooNEPigC%>7-&]S-/12
!['e>),-8>R#!&H64Zo#Bo@8RdEF)@mp;b/!#)AZfp_,iD_"L\P69BYHjc%jB!.(s
HY8[.(FJ8E;.;kH;+Ec"0Q+T\6T_pB0imu\/)O#U7*mB*0gFq,6\fu(_V/="PN$ja
MMeR[/ndn<$X<MlSIsm3'p0-7P9OK\eBD!p5O!JnUFHI`JiYQB-nrKD&Lu/Jnj[X4
3".-AIM5Cg:IQmSN#LI4TOM<g3S$SEJ*/s4+4KqDE7D'$?Z=;PQT[A&:=8MYQF,3`
[;7D"QWS\);JO<]$q$R[MSAbc4$#9J*Aasef!t?=W5+)Z]NPua!a@+mY!BZ('70CW
Vp2&(G1E)_&!-s,.nmnL,gjkWE",lMdE>ZhieU$Ym?Ih]8(!V!;<0Rl9SrrsOGu\a
)djP=VA6K-.:(M>T6LuXj6!M<.(90gMKX`Cql0=H81+V*eiJlG?=FWr1_O@n`3:i%
J*@N^`/@+aR.%_q`hf"g`X*%U[(Yg#Yejf6Z@*)_;ZNK[_pGo.jWn5q"NhIFLl@+N
-H$1Wd%Wt'TP#(/:no`]JfXq+D/:js3Q)/`X6,'<F9\G28nnV&oth=;U#s:;:7!8[
'U94K20TErH*u=WF,$"ZR@[gR):t[lc6Krf=B3)`5=Mj"]2POjMY;^GbjIp]IP7g,
m`&PnFBj]_#ObE<"e\89$!sg@PO@Y!Oml)F`jR7'RiD\YN1h<YTRB6E^qpHoO9T'u
0-^'CR#!bP:!V=GZ%k=se0[U1Tg?9*"QmX^&sEZ;E(?6(*7huRmg68I$^7&1?9j=&
<fU)!^Ht,`i4RuSRIAIo[+>2@h(#t%=BYZj7gmm,WRe$(a"Y?YJAT62>.8`0kpE<R
;l^/&].E=#W/2Ytb8ZZG+2k%j-mP=c7:`Nn(M+1FRAd!="'u6[W)B)uER:F*;,92^
Tn?l'8N&C*OB1`RYp_OV:4/04K>]!:UgC'6P5.T:FMW;"$*hmfC&o+X4BT*C8'1`D
9_<1LVa'F7eXFi?Zk%:i]!fVtTPQb>:P"AfBd^CadTU4X9,'NtKO=kQI*1EUe-Jg[
Z=8oYCSAQK73EQF>f'$`4:2?6MP21BE#9*2:pK@#YbG?E:dLB<))0Is69QgT28Ij;
?FPQ*D0os-!Z[P0$D#^Y.D:C:oY^=ddZSUt.7Yg5R/#XlYC?Jk&&8#$jo&P8p%&'R
Ilje%\8WqM.?R2;SO1A^mNj2ni.lBTO9805?uUIZ(EML3J\`PsM7p8S9+?.`Z:;`q
ecqJm*AM7gs("NjlI$k^).N9fe8J;c:_T5JG$9D&W\OcaPbg/mF@'6L@RrWg-7#6g
Up@P\4Q",h$3k4/QDsJa\D*UX'k`r0;eOMP7jQ#nrABF#Ler\DPd5mt5C>)&pu_17
DdIk^_X0I0^[ukG-EX\bMXC66&js.(M"+Mu<6f@i'B"Kfb*`V44f%f"g+7qdU7)bD
IuXeV`+35*'.bO'rhojlN3Vj2fndiU_*Gd=Bl%tVcZ(Kun6G=XC`?dgO$AYqFi60o
]dmUN>2[=.R*_i>f$mR,>u]sS:D^)[R1O/94n?*Zl,*@q*2Nopn\]9!./s(DpV6Ru
++O<K%pscCWpJA'0@.3.Up\Jm\<g<'X34'6%aE1)U)^bEfPs)K][M'Ki$b%NJMWnU
"Unk,"FZ3Fl4]pChUKnrCr10=>mN_+r`>J+'(E]maP_'WDt=9,&75^Q[h\Z3V\#7\
'tfc#?`6@HiB7rE=NId2qL$+??4p_X%_GF,i5/JS8m,Og"pO5[_f,P=2uhj'rrcr(
k;mTXp*Qna*lYh2:cM1pmN)!-M]4N8ECPa*->ZHDV6r[*Pd[^2UKC%1$AO^XB0oW&
+Ab!PY1dps-7I/@[mCL6!tPM9Jd/&"O4,"@i'C%PUW@SrFtgTWX&ss$.DFOVdV3\I
,)>b`1Y`!Mk6oiqR1P8tR9j02!?`Ri3D-9eRX"YG^\t2D?iL$@e*;r%GN,.Z9j6jF
ML11OL&;TCgA>eB0m_8F7V^c<Mn:$Sm%q*[lBr"O`#(P(ojp[!d!/O)39,WM@p,_Z
d1Y#`J\p)BOORhU=b%$3N5TIEQoK:M2)KkM_OnmYg<21dOtZSL$AWQN7ahe;E8QQE
e:V6D@^T"OpRk_P0tBA5.3hb8p*O+[IhfR/j4XtP*S_njeKq?*P5E(k]u1<m-lm^l
K*cHf`":J;4L-=+=EH3uLICHb_5uqMLHEn/_#OO-"L]<&aO&4C%hhQ4U.c&p(d[f;
*C:'LL_bBfUhqH*@LmIl>hC!ZISG"j'CCWt=;q1HOigg6iP/Wbn<8m!Gg>jN1Y3W0
$j9?pI8A"8%]LnB'&H7iog+KE'-KR]Z!g@?)?UtD-j.2=#q#6c&LNC:H<FGoBbCC7
LtZ5&[$^;%!Wijd$/OHE@f<"6M#n?X;cH%Z2N$;H<\+[H\m`SBST$jqO)]L`kR7iA
83C>GYet"eLjtgHdIli>]XtasCZ]><]%f*]>[q_31!d_.Anc@H9"X9e@=uA3$8mA@
FshI^C0]WS8Vk&k:Bg>4?qtlspFcDEE8d<@6.Q+L!(um?.dihT[P`WC(_Hf`S_M^2
NOB4d#nqWYNJAN-53t#@L=SQR$oe*#AGtc/KT<4t/t+$)jHHdL-VjC]"8k9M4,G[!
.o'c<eYn]_O:Walk@sTaB20kuNsubO3$J6e$\LtX$,M;^"lF,aG`ro>oI%5j0VP"V
+>\[(,P&JW)J]!?8:cV<,V7]eZtP@O0iYR6[rZe1XuFUm&Bg?OQHhdj52XK*SfCs;
49(nZep0Z-&n;o-$S]$f)GHBN"NCVBA+o]I)[.R1@o)J:J-kT8!"%V;;1Y'"$kpEY
6u]g>-$kgjQj?dS#ZRUO(S0"&:?JDP(rjj%]WXE%?XupE*Pk.YCc+ak(V.BNUG4@n
'Yu9HKNPD,[=Gl*IOWBafoonrCZjT=eiJlU:1?NrRHalJ!#5qS4?tuq#lXU%@"LkL
0G1aH/-@=`:,!i5!"+h58B>s_"r$3p^.!V'Tkin[SZR-,G=)!D^P)U_nhPfRJeGd$
9#.#;]Z1Q1]45?&;WeG=[7*D5=6`i+I5ejhe@b.iZ'G+[pS>4B,J&pQ,;D4_R(uq-
M:dndqeL^SK<>;APf`;;YU4&%$58RiP/onm5k&XS:kSt5$uAM>)5/oW8/'R-:*m+n
&UCB/mVBdgH;bZ"0upOVThWa'^!rr2G3Xq;VlK_A@3XHtBW\=IGe.\?:\UADjuO)t
&^qlP<3*o+R(htjU;kd&#U]3)6V8,D*So2XWF3^GX--O+E)hDj(53]jLkd/-S)fBZ
SpU%EWj[Ua;,PHf<%P/O'Ig;UGfX/18L[u`7+oGI^k?`]HRkD[3)O+Yn[s^\o*+I4
8;O64k,p3j"c=pH?LA+S*W;288SakeE>L?!U#oU1+?g5l1qR,qk<0.o9o'o(`Tcp5
/m=<nS.bE`-EKj_M':Y!!kcku65pX"dJ5NbL'b):'T5muJi<DlKoODk_F,B##ad"N
6mm>K((3FX$/0Qnr$k3fM:iQ(ola)7EP9HlW<ohCpZZfg_U`,.oI86e:C6b(SEisS
lTBd2LbTP<'Wi_1ZAhmh^2.63C;AI%8"?;p'S-r$=c&Xr`k:G50\?nQP"/4:GdRGq
&`DT&U&kg4JQ#Wr'is@uLC'X5`Pt-/6(X=nS>TRG[-C7![6?,X!P!8t#q.u@STU+(
<P%8RV+6u(Mru5![ZF*?6L"Oihl#!>OI/Fsb<.41iSh<)XQ+crY#uO"JJ_U?'dh)M
1`WG9":N!JPB)<`HtWN/Ps;-RTiA6432*t"J.Q)QP62c"L):M-!=TGoBa5<reac$K
Su<Qb-tM9;ae3Xo87q3oDLJAF2orq7)SX+G#S&QYU@7sO28QGJZbb4*9)SPi)]C$%
DETHmk,t+XeuPdLZXV7:W5Ob3:E)3+XlG8h)KueB`h&FZ'(93)/0Mt`je<.B"sAR:
;>Z&E/=;e3>'W*h4qVT4'4tnd',PI-oFG6@+Jn!M:u]_=4n8j\8a?):m6RXmi_50a
-]h27eXiF?Z.N<X;rcZimL*,=i<0cQo1q&;a5fhdg*Pq>%iKFmg"\qg@uiojYje%"
hp#P8EiAYB9<`J?TL1HVojjR`"bWYOA+0Ro<;tk(-kTh"j7bY]=ntrBBZP@TEC,A1
$*!%-W)&7em=Leq-;6tN+V!u$C.T:gEe8'c]BgWW"J+XJf)Q6\H7cMgIYV>.#kV@I
`&)`$XtR0KT9jmkbVD7MV^/Be1l7p?*Q6<G+':?nkXe8Q<k#aIB*/>Ij;&l/TJ-&#
TRl((^.^4HS<]%+$lLRFnH'0mgR(*M'G/1fFnqTEEph?m"4YD^(s.pQgWF3QG7u=q
1OZnk@gSms93I39_T3L)S/@KsmD5jp(OpsBH(P'M4)q2jO!eY\kaLbD0=:)<Q?l/J
R@U*OP1D[_`),?7@R:C7e0'upMoS@G"AGm%%HP6%@L2i_k^i<H^.^6N&bBmOOI41h
SpeP`7K=!-O=Qc8^MG0R*/;N(0G14ef:#,^d9@9,'9b;:UP0A)7L=N"OcFCYeH[0\
_*m\X475?2q?rSbIe=H)[I-+7/K<Wg;WqlM:/$rVj7+T$gl6-@dD[7uT^TJ9@DYt!
8@(>u:@TZ_8SJ0W_RI'mM?VI$.C^M^@YIg$,!_oU$*8ug/.&S.KS'&8Z%.Zb-YsQ`
gd2=hetb#on4J2#35=ZcYI!Y&F(>s^.YeQ50QGNuD+KXK2cqKMUETpG(1H3ps4@;E
^\c?2^c'c(aHa-`&_6#dCaWg8A&d&/JEEqR%TU"eJX3'a22'#MQ1K'!lpri"NJ\/Y
eRf<rrO=)b)".;\:.Wn*g)"0\ehLd$I18=SRE.--G*iR,MVc(Z#SBCbC.iNAK#S7e
O=98AHP("7_&^m/SpThCM.[-,;%mEd2:Lm(@Bu87WQ2m5]W,lGorJ,hn,JH8s6%-M
[:bGg':6)W3J:AtG%(kTC^G:V3jTuQ*S`t+R-8k7`^YpG#F;Lh)djp.oVo\'AROO2
p,UhQ??Ic1#+.Y*P3Uk#4!TO<(6,U`^--(A6u8B8E(J_-@RJaJFZEe=-qG0sRd^ff
Z>nCl-^[`:4R@q_0rsK0s7cQgnmDBortt:.:JUXHDp0BISCiu[1ZY>nQf4^%1^jJ0
enjB&Oo\cRme"M7"@e!:0-kN0J#ShXa(VYPp5p=sJQ%^OkHtC=Hn&DeTp:Cs=BhJF
NK-.H@cO8:6SJobYsC)u&Z8b5-,cCFXeuJJX]gHWPJf$I4Md\^&0$\,)Tk%1a48sX
huCn"r1@?qq1&9++nHM"nJ>gOqe57bR581IgDi<a!%CC`3etp>@PF`\SY+Kp2.tE6
M/*qOFUni5X'cfVR'9@X\-r=J9p!Q<KJ%uc5P;/9WB#[UeOjstUH[4Yc'fHj!ok!2
QASr"8Gsc?dc`8G1]<FtU9]49I0p:L^2T;"HYZt>p\ltP4/Q5Ls"><)!>C]fn8Mk+
M52m0?^P_;o/)\qLQ'[\"1#U#0oXi#Tfnc#N#A)._L)XO`2;k#T!oo6`++h3.EnT\
+a!'d:1ODCA<ORi4&Oo=R2Sc3d;)g49tRS#)n@u6Q?92uRhOclF$c0gXkZbd7G+9R
)E?/eBS+>%elU[7'MN>M.\7uS,Y<gb,AHXKZ$iOB#1oa]q2b&optb-2E7fR&0j#+9
knuJ4s$Tb!f4Y`?SMWj+GoTGn\8=,,"136gi2\TD.t\&1@03S/nR*R'>A9=Q_9@Tj
JKd\'6M:8iD!h,Y";CI-.'a(O?l2V-kF#Tk!r1LE:^H3j28Nb$_Lri^n#jS@/!qqp
90&CT6r7bNb:%b)@-RG(<LX4+@d9c"l\c8b@:,?X0DAS-!2=k8HW8D-e@g]TWo4QK
23)?c&YHqYW9o=iL+lfP#^t*_k@`blI*?;;,+Ku^pgE5!5/a)?NW;hU1E5ZM5^8b]
+je\PKVk>`:sOpJPiM5P37ro9TlRCYS9sufX9m#4#:#5e"qt0_PgAuG[1)_.h_PGJ
a-rBGKS#K^qE#___aBr%igX<!cV=>hJ,d:]$[gBr\R;9>SDu+QO6\S8h+;F[f(D3\
7L3,/*k$A)7W@\Aj#uu7/dNjr+Zo`O4P)%u-Rg6Cl@q0I^j<$P((7htV_Cf;N\bS9
`+E-^MKm=n:VbP`g@6>R#RU,5>?Q#</p<F(GGQ>o]`:C0Pqo/c4T55(JjD7;At`h'
`aOH3"&@'t4W<hqA&L=4?Rl$kH>[1%'(=[3o!IJ>'23M[QjHHN0ro2S#"f'H2eDXZ
VG$7>ZTQ?s6R;d\oW)?c7IW-d#oB-GQX\Mm]CO%30MK8:0JQ*N'-oS4RLhPP/tJCs
os'';$;M`=kJ?RdB-l&_@47+U7b@5$@-7b=7^Yp8?;6r%IQX.-U4o%A.]F+.g=Vi/
HSg?!M3gH>qUt.0OB0rX^F-.+*mq+.=E=nn,)'t!coaZKN+(^t%LOJo`U9=/RQaNA
;KF$!UV=TuE.MT4bR(Nj:>1Jd"\a.[:lbuDB,.I!!@0?RHQ!7-K\/it@LcWE,61pN
$9J8-,MLpS=VE!_A6]?fFG'D;YC`_aSL$'5K6qWmk;h.i'o+Noq^O['L5DLU-%BLn
r-Qjqk7QNBN1j<l6Dc5lAE,q7FV?+'P,P)`$9dVZGFh?&F!?uN7Nc)o<M7\2Z1nk]
aR#$QYlgp5HDn_WMm>>d:O@#OPm@mGVhZUlQOl5M51CP^iDEt7Opa<=Li5l%6DGZ+
M%h;$c-*]\.&[b4_6Pf2,@PjP+j'V#<76XB?uoBteY+h38,BmR'4N##KZt5WXgP_+
mYkA,TdqN+99(bE#C'@%#u0)rg]Af:VH6X?h43maO9d2aN<7NV<YIG6Oa?[AbB.P(
;?S(l6gS5r#QcVbD/$lh'oXe)N7^^XNRA=H8-FBX87.s>gSe9gkta7*2iF11_`Aus
@L^_I(N4p4VkH8mb%Q1&KE=pa/0U<0G-EtoLEXMPo!3JZo(.I`:!ZOmC(/[bED9X&
4L/1Jl+@-;0"YAKV?%aFON=O1W?Kr*c?%M[ft#Xqg'uEe4kXCuRItTO'7F4Xgu3ih
ETp#Ioa,7f;2;/$8m%PXj3Zt(dp)>lN!$J$b0l5dA[T%/e6fV^'+BJDEW22AZOH>b
;q;toAIhtH;QA/>6,M['0)ZK&dUaX<Ck87^_6i-jTk/_NkEL]m.ns1tc$)_><alkf
Lo2od">0*<a]f8HDI@]t2[E,3g@_.g.3M%f2VQ44)$7s+L]e*NA:eO^(S$[`_d4Ee
TmI"Xg5OBJ%.;8^mUSK1#9>ioOXj0rCk8e1UBM;dCh,E]7@0uPP$'mM`!Id?@D_(t
Z,))<Wd1:5$<q7u'<3e6U)#unT!Y4]c.iIQlG3Ye%.eL8LcN58.YX\+C=;YHc,=,p
TN&n<#-SQplXP8SC**>4#G76n0RNsX?G&!Y4W:sObEmEHg*\I:1;U%^7]a'3"sr9T
\,iZ0I3('/@mWWmiskSQJ`,-r9]XClN7dZK<GE5`C;g4+QN.7'&C%m5_[Wl$"Eg)O
]ik_N41%iBKKI@_-BsqgXQ3OF=V44U[W+4rR"5EoLhPle'q#7c:\k!V-i>mu=`#su
2efC>VP@TY'4XiK.%qM,S;3Lb)JUQ*`Uh<N(pG,Z_Po84.mda6G:>e6PFd)rJr.l/
ClAT-.:F"ML[>0oG2c5gI,ZM8"")aRBm<om!Rt"V7s34d*l.tL@^.6%p4S_tV30=#
#UJWAAB+:?JV;(oD+s=GPs%fgOZ%gpa,eK,.6GS(P?*VS28,Gho[^lZ3MrWB@:3OY
4t?%mC[>j"UpV6e^0YtE0f0,p2]Pr]h6:I4.7.b/35t))5P(?7ag;jDBLb>$X5PUo
3!Ug/_$V,n1U',l"D=0M#r*rg=79,r-r@sfj+4/[9ae][O:kc9q"n"gPKAOcT\FCe
;HF2=/>"2-OHNC7c_]<nLohsuPU`i13o2Su0/?J3h3`2j@mWa;`e^'i9ocqkG03ZS
IJEC-Y?lYV4b#+<Cd`"?P1uW-NN<F('`@W,VR1N$+)-Qr"dnd).tuE]WJD+:dZPns
2!?-iU83_L#1pbsZlu-633>>=E64K"9&W)VZYKVb5`DT_S@-c`8F4HCpJZa'*[Z,q
!iq)(*N159?R"UM:68(J^?'Ji!JItnnk>gX[`f/pm2@mD"Nk*r[Ouj+K?[5hQQE87
2<#OjLu1.?7ht@s,d!FaW@M8o#Z?n^Pl:*`?bF&ON'AG9=#)aQm5Hh-oe=d)aXM+f
h';AuH'?g*XMVBn>D\%L%>-.a/V_iT%7,UZ)`L6h4Bu\o8/#PEqgoniA[np`G\:24
=KleamZBa=$6^8,/nI:U8$FWIFDu-WU3X>c"A_O1:dLW6)NtiHPOi"t+9odCJ?oj)
2OK;;9==.UXWJ9IGA,A933`T"28;dM9BC&rFA.#/MPHlq![bAo-GKECjTBusr:O.h
J,/%^J)pW&lqK<PU1J$qmdqLJ&mK*B>&-d9qsnPLL0ArK+e>o[1Ie<Y;3Dhk0MBMp
_g""LF#G0_Fa2.Sjh'H_O861]$\Eq5)IN!l`s!I)(0:Pi[Ru&VR2%bh"XY?"\p0@f
ToVd^.'rY<!Y_f=pZRcpF+_K]%=?q1DCBX35mU%*[.$u@*AfZ'>/Rod.G#choH[_n
%B[ok-Ie$5:,toI5t$D5*Ide:<s"/D5P3OFOJS^mQhS_tU$cgn-*;;2nZB`Gc"`o2
?p`!o>'O_1OA,XhqdM#jNjZRm9`]*-BZ".4qXDl"3'e>`oD52s"LO.+(NH:JLLGcr
57.[/`!Icn>\%QAFSNFrl?HSWf&\m<.q8!bY35RPA(L>fb6UHW($a$W0VJp_F[\EU
P-;I:/[QLaMqtZZj%3E/=&kG_V_'sk872KT!r%m9Z+Ic6Y"@sKL>QAW0_jE2HI^C&
W:WZ4$)/,27pY_?*ML<moI[Qa8G&g5;VH=`/d]P=d[H_r+4"9_?nl=DA-`=L$kmSL
fZXXPoXIjKZ*6>o,'Fdc[gIs/m',W&l$6m[KiTE8_W^(I4I</VI<ED4<BI5;>CL6G
Y!nlF8QrA-X2ur\T]_W21R(4s2,QRSTs$q1DaLLdDgotIAhuCnP]d<#DP,`MS@$l'
`,?FH8kc*B""#?B.hjRkfkQm^XEEnJA'GT8dQdbV@;'#p;_%9Y#Xlb5[r6;u1W,A`
64"7rZWRM=MAs[8TAYg(GVSKg,G^9M1<stTqKQD">tf=J!*diOi])sQj_`&ZoWaa;
imDh]Q4gQ6+3a%2.Q6OsDHM&<+K//Di1-JTkV7TX*.#Hm_sba3NYfErrSRP8j+*!"
30CT!;&qBpB.G\`<[i64)EL3AeoesAE7j2#^d0YOnea*g2dn#_CbE)f<kUYIS$Vfj
bbAK=`/p1*"=.[0JM:oFGH&!!K*cBcJ7@@_KOrSb&ds-@'3iQKQo'5*'8(dQS+I"c
^U!WGPdR.`n,q)%ZMn%mJsKoE<M'ol>HuUp,HUW-,+Z.&S=qV+2#f!6P?+-Z<grK=
aK<B5RUH(R;0/kdU.5N])iQhPJ:k;V9"YBJ]o'CH_-B#<c1<T<;r8bX%$`@N-4:%C
^)@iA'0]hiC]NEog^59jd6Ml+6$Q[EZR>GdR*^nSBObZdGj^cc2dmn<@,\)`HVKiP
jX8"=X]VSFNN*aBM0)M\,/%Q;VWWVE=f=)iXbE8M6uOA@J"S&ACuX%!'!m%#0[Ygc
*CmouMEht85?e4E-UJK#+:$!:W`TrDK)0Bk0PJ9hQkAHk,Ud\fjV."&P)ro+EKO@5
k<KQr"BY($6Yl@PiS-%`2_l<t(`!/j8fU6jEHi[A`S&=Q6ku.#b?RWabFT\X=ZcYT
[+9Lj[h>GtZprY`>F)S4MIY0,!=\YT@)</>UJG$.J.1Wk%V>=nLA9lH,K3n'N&?X(
*e[>+.kN7S=iN.("Kj>[PR0l0%\:d[Kk4^`MH&km(^pa$?u)ln7(gGKPGS=BLnY+q
D81?!(D20'Si'E$Ua<-&)Hn^hWR3Ym/'0C?1Hh#2;sm#6;16krV\"!I>D]%)qV6pL
W!oU3'-.]RML&h7-9Q'jm\Y=al=)1bFeZ+9*@^-V@%`)]:r*,SJ5BE`Yj/H<+[0jk
cl3q+5!)U_gj3R-H!D\^Aq)@0`2'bJg]SrN/P+>shJ(Z*g-@j-*Lmrn-9+j<,K:&O
H3-heXdEmKE6VB-B]a&E?M<I49)SU6dTYfGh+[2&7J`e:\LDD#'6Qb_3hf+UNC$Fn
R_ttrg(ZD<k]DERolMnF/bu\[?j#^$*1%'50HG8A=i'fi<_"p6r:N.';DrO)[Mu_M
lu)fh$W^`DU5jbHe,0V$S4:,6H!7mT:%9!dmclU[Q!@c.lfkc;NqHAf\lsloeGFt/
lGeZrM1(5Yq&B"U4\9F[7rp18^+bP/Mi,"8<>?ia&"m,FC*ai@/Q'@k)mDm.6R2Df
/ujE;$9;s>U:gfS\LcB5SEM06p):EQ[i,Pq#M>`23S=/'p?G"tARYm:<3'cP?oE>+
VTeHlbe3uiA?IV[o+Q24W:iX/Wg9%&Ir%LdCoFcNT#kh?T,A>Kd\P62JfXfR]h*"1
7r^>i\#a[S`p<TF:nN7ETg?YL$mp)Sd>f)LMeT/e+@/&GSZhu%JHS_`Ns"KK(9G;>
5_M!hFqPd&<63u@!L;RDN6rh/dn:`4]7J/D%[<nmeIa=1XnhrO0dW@%_F,t:\b@dd
5g1jWN05O,Nt->beZ*]HY,T.a6%eK%o!0X`p'dJW:Km'HK%l.HjTZ_^\<O640S+6#
@"KFJ`e:[s6dWC-(Fu4&!Ba2^@QOQ/KZgWW/+np0A9q)7A\j<2jT7XJ4`Mh\1b`#u
EQ\,FkI:,89S>$*$r5JZ-C/7n/92lQQ4D-V)\m*r1p;,1kqu,J!>FP_b!TlD_6FT)
@'/9&4O\(=/tN+XPNZ_[Vh?E[S/=q'lTAq:M.mS,'Zt`h#@rDk%F`&e(La'1UpRHh
!<]P>>DF$FP`54G-!qDr*jfX<1nYQ`+d=)P0$'F,q,$MCSiG0o0E8K,71%T[3Bt^*
o)'$;%`DHMK"A76HmTf*&6<23[JJKT]>4WN%LG4:e2#D!&nK)@#TW*nLt-8;Yr2;l
lM>qMs$Ya*91Pj+X`\1Ij1;Z4P9R8:QQg]7H*MpEe-@:%QQa%"JQagbRBcS6`MNc1
.!n9UoCe<qeV[`YY!3n&-c6rPl!R0J+AVD5.WdLG0G3!+Z,`tJ6S$)iQK.B80fWen
(e2\pM"[*2d;_0^dS[rUp;pH21Ha"kR-:W0irlA>Fi7J5BQVci9jPNcgeYVeZZK_m
dTT.A5H\c,0ho"<;jh5$'m.4k'8''\;RS2>%qQX+N+ln9fV`-V<e*QXpmB^?eb,<a
*MF4a?n,Q9N>'(D+h$mGrdc(u!tIS+lVd2:l_ag#P)FkXj+7T+6RIqsS8\O=b_^no
&LsaP9#L]@DGkW>e2^scMN_MpEnk4m9GQ_?^5ZZ0p>jkCX<!ERBrrV[c0O"J9H('(
QSG)-:,I7NU("gcnBdjrHdmV`8c<0a>W"Z;,otR`NX:.gQ?-[4`3'@mBJAG^%%Ld#
^rY7Hn4JXq.3-D/?[D;aP^li=5;!>MkmF\[kD.Q(6juqm/HJa_PB]L"LPaH!:*28G
7>M4"j+nK0"o2He_j;f,d8/RV8nl\Z,Iaq$7'<>nNi4k>@g=aQ:)Rdt;l/o46GPtk
$c,5^$?o%Y$NUS8D-BOP\JQW7W_)'Jc2?`el!V,!N-Jcl7r'MT@p0)Ni8gV_*$;*K
3K\gu"5I=WV0PJb`a&eTeX"R;ph7a]UNL;b8].-UYLD![3D-fQ0eK0=,HOt(q0bS'
R<#FTMbdjSZ7![fR5cji[+7`5$q9-%/K/D03(Mr,3*L_d9OL,9$N^[k/l_'A>[I@O
hgogN[3?._$j[^r$i__4^k[HA_?=gEMA@63H!aGbb_\2d#Kd`\9o0<5TiPH86r:b$
3^%ZC@S@VW-F?`i>kU_Q-H&l+Y123^k%.>Kh8\.\\WYN)U>!8?4iDHX=n[NU8AD^O
HQ)R&B@lpl0emKBka`1pL'bHD&qYrjJ(h`gdme0]*-k_7<NrqDeEe*8-eS#c+C+-J
3HDtK<)/o2OudWI/"]I9M<,1rJ*`\-0dkbdH8b@iXZ?Fd@Ng@-d1r/g9/3[uHn\cE
YW/=&.qEIQgb6[[jFimUFQ9CmcAQ9h?%M0a1IfZH93UX$6E5/=0a=9TfeQ6G[pfIR
6iX)=Io<i(5QVkPbj5CfX)7e;j]iJC**<j?#s_,;'B"NQ#o!`d,c;=crMgg+MHSYD
>pFNc9MneV%%Oh:lHu'-VZb@a$K%Y9]aEI/-i;.rE>p7Iq+D0XaVlMMM3F#F&Sr:K
]l.,=p*H<mho8i_CQ.%?L1sW8>15%CL%c.:;2/++(sCMX7b.\UcuO>D"D\"4Hjj'F
##dp9B>^@^#l:LTm\X0%LGcn5-9qT^5dt9$p`f-B28GFtCW(F1'IU6npT_S'Ba;&N
^f[Ie>+6kho'hN<n2r7i`XV<iD^L2'.KRH*BWo;R_.?lf8iQ*.9"HPq:YRADbFT]c
NO:!O-*;=H(3<)a8IFi0>bs-+$/K=e%Oc52"N<6+McE%h645:8(GQ(W7h36j_8%>S
8S4+O#bco(OppuuM?#iMUMbP#!L#'jP`*;hC"A+%,p%kJ-O)'qbbtZlEuP-@>&@,;
[CbFO3K&EHc,?,[c#R>j[AHItbE]Z(-m#',DA&M,4ZR]&_hl4*[@jt^`V4G;'3hD2
VmTB>_h9'Gl?s,d>34^4DbL-Sb[o&1TU:^F1/ktp5B51\p3n2,-GBYppI)1j-5j`,
'JUTSIYd;hPm"FEUW&=J`5*q(,Vb'a_]i`)Kih[>Ok<mVJ-d(Ds*'XSN>eOm;GCPn
J-ED_P1mQ3EF`/$aqMU3V60uLQY=Y:.='U1@s\F*od?ka*l2.#fHUJGUg/A@&1E?_
bk;HEq[VnH/%X'-;e/;L,/V>]a:_FAqGiptTq<RDpsJ,a@]ft@;c4fZ^`CQc0EV[g
PQ3Yr/]%8:9ILJ6PCNsC&LggB+@0^=bW$1&7e6g4K`5&s0LGCciAs_;FX17Y.s3KN
K(Z9>b0-@rgX/7=S$^al'R(.ihf?86iY;I\5'knu3@(,R"B5o(e;pLGW1gfL&UqM]
7"YeB"D^@4Qe9DjF5f_Ff*(^.Ej\%::8%bt"#I.m!go'*J;A8L'7)]l9S+!WEu*A`
jWtt(h+A*d._kqr`#@_<&F^DncS(OX8?<,?dDRnk2'eg^)YMQB>DL$<N9hgE-:uO+
fDp\io:DnmM>i<b]O=,R0+\aE&MRWXn581A5in[D/PfoS*4t?8ItXS>KF^ai]0S=c
]LjHcKYYB(NoVBP?D4$T,Z`Xa4'OGA@rp^3@VY4Z28F,"35lM5GH`^k%/d3b.@V!-
@(D^bQIJ>Z=&\^r-c]9IkMMKS'%&N)Hf"p&I02n&N#IC#0YnU=l=[D"G'$=,KJK6O
kaW(jX'9\Db?j;^jp$<G&AY7$6^r7m'nZ]<Zb\%,'NmR0`L,"!-2\kd+d0bg!?he4
+rVsF=AG8h-'jjA+EAte_*jpuK%pkM),?]3:*bGQ8mNC^>r9<\jLjj$Z'D`gmn%;O
kf3];k_uU"E/YR?\mk;83D-+n@Y>@R:!K,gMi46OfG%Cp6>=5gB(\N\G+fY'7N@ma
N<BpO+lS;'TPY<L66*;*f2GQGMa;FpeB;IU]jU`1S?%g4l\9$rgr/6+Khs_Je/[GQ
]NrN.q7a@,Y["/Cob&fq,rmW*Ebo=Sr-Qjqk7QNA$lk@k&;q$%]RH?iYAsUL<]^B.
<FEW`Gu^SNB1rT6e59U?])le``.1$Jc;h]R#X\YLfbA`db#;-,k$L8HPSi7N0usA.
b$<TFG[)P\'mM!A#;Q5[+u\B1B?arR&!RpO<Q<A;S4Ee+Q+A[.JX'Lb4YM/&Ci,g9
mn%;_kSZOi^4`-%C3?ePc56nULoAt#ctW[E_jp5AKQ2Tm/4R5O7]K$RkT%>PW)Rl)
;R\RDkKL$I/@D2[#psch8:ZKEU*HlC%cIj]\FfpX`\n\J@Pgn6UUj&K/+?*b5%<I@
_FeME%gIpUd0Z.$@hUX1/6D,p4LufO3^[6IjOap$H;Kp'[192sWFdM4l+&0L%A41X
nG7tGWJjHNM6c.1Cg;9ad!uUPb>WkX'3Cnp"clr0gfOeh.9qE2?ikerZN.n/"mel=
Z$I"[f*ch4k5_3O&bglo<lOdBSR&,MrQ-XC3Q^MZUo*o>Ko+b.ca:p/eu^Z`@(B0*
L$GB9k6uXhP@M)EqKT`M[2uMnWJ6t^;!_pi0S&dOU';+:]bV`hSDf'IdR/>cI&VZ"
'[lS-OjR7oSD492gcgmf"I[95$K_KqcS#E9E%Kqbq'rn9&8Y1q6F%"h1'-;7T<#o-
S37eI9+8NJOoo_5^A2PM5qCcQWQ"-cTs6C'&M.#KW-87d'^Z<SfoooiMYoa5UpV8B
m7,Ko`3-BNcm)=B2CG;5dIc:n5fJ,,65gT&E;W8*<REcl0:"BKEJ1=_BObM"JhI=[
(HY0?#lG3Gac'jjQNHHf$pWkc^KH3WCrNK5m;\1#dt<Ni">gW/kY^Na"YI4*./oGr
,$;"tVQOpFk`hj,IK.JTb#`I*?cd<Km?E>s.ns1tc$)_>?=J#8X`BC@2_U%eRTV><
jK$R0nQ5c#o:hh/<]jEi&n3j,(V"-e,"DYL!6jAV8CLSE.ThB2=90Rs2_f!n5Ql75
`>EX"\Jk@Q7RhB6)Q>W;eBdci9"'FmTL9NghGnS@9_:c^&DWX#&ZcDCaj'LXK,1"u
PX5I9/4E6IIjhg(e-!!&X`Zn2$WZO>7`X_(:6_W_-Ak`L!>>M;+p8OOKRP^M`uLq4
YnLMUOLg.(-ORo.*,8>P"k/&OS7$q5RhK+M^cK[P(IM$F@#F=S0T'Mp5#IPE@LFc;
GP&ekG`7Ug;65S9,RZ:,IZ1Um6?`em/XQg0X/l[]6A,u9UQg3,bJ/Jul3gf05Q(B.
TDb7_8jm"YUTmacc3l#%oaqd'LH#]BD$aBgJ;Lae#,rTI=:h0`4DFGKO&i=;o<]Z-
;mes'*H"Pe>BG+:6@02s$!'uV1n-Ts1WCBG-I$joD-?VP6r-#7/t7lm=E)3iA"s#!
U17BC8`?H[F0.<JTu!I%N`,TLB:lqds6&:^W;$J/T7']`nu<dk4fN.YC6R4@EZGk%
Ri!X"4R<B_1o^3pj9I#ZA6YTP1P2/h?W@)C/$"VEoIY@M6U@-8T+)If2%<V^GR3*_
K]?#5$#s/ja_9X4pL8NYg_1E^5Nimf`pQm?X7lrZ*C3B=KJoL6on^(j:#*_VhEm',
\^n@O(e+m7jX=\o&,bttLYr%"jhmEe'9:/7IPc5ObkL9r>3l11DO'!O9Ik;Y>6]Cf
dKU@KCul+_fTn3bd#V@4(_G%XJHZ'r1&cFME5H)pUg=]cll>$gGSeO55MugR66'2l
p^@8hU90gOFI'PPloqA7KY#^X8#@@n9U:?Y:S%S7!]bR5&"qHS\*d%Jj]^tb1l<'>
Eg3j39YCDU[m.^IH5A-/-=*sB2<(gE8r+A93aY>r]qW=j7#6\'(->&QI\)Fk8lA1J
>RD^OIKZq>;97#.p"*=cV61,*/.(.lfS#Y+J(d,<3Q":E622.P>&\_;2(2HN-Uas5
BA=RV2Y<@gMT3$_a7;AgX&XW'P7Tei-@W6IDYLt6NhgG+EgCCg?J:BVi!=93\FcWi
Lk-lUYT=,upr"eo$5:Q8A5NN#fk/\+]R@X$k,L9>7tjC&S?NuZ]aLG(([DQVOj-FK
*7tm!-+5[,<@G7DMgU+hGF-R!W]fL)X(%1VPCa+UW^7M5c4ZIP3EQr;DrRZ`a)"0!
MV(/UCm++99&Z.M4.(8<bE%8/q,<GX)%DHO\AIb<*h#,`;=+LZ@]3Zn<,XM(217ot
?r.[U0<c7g#aCEE"u,Hkirq'K[;!Wn%&h)qo#->!agP(6NJWen+SZdt`P]'kE>5qr
@V'4IDNR*"LD&bYV,.C14R)WB+5>Yj\@m)C=41869(1!8T9s^h%m-TaQj+sakmpo1
rl0nplH9o%5g]W[N%Ipt^2U7r9bk)M8>M%=G02P_^*4CV_#P:D)AQ>mKYUEqLb!`$
o?[gX7P^O=;R+oU-_*R&e6o"mQuCg3"NMkg"C\#@[Qe=\N^#!M)i#@WqJOqdA7^:0
X'e`+rPYMk<R7nhbGou(An_nh3r%r[_h9k)#f2.P#M/W49UphMCKm0EXmTZBa"WJd
dWIW2(!H[kTUtb**Gf'a*fd<t3eg*>:(3ifIJ^Wm_UHr%j)15DB[N(N2@QYC=6*ec
jY#!Y')$hMh5aUAqe?mpBZ-^G2[B5NjDBU6f%O0oSm;/L@0a$7-T(r9R"j"oAl-"V
dD@XN9-)-.SrlZ<W)D:=>'c8SkO$*4(r''_=YKl-STk]8aMH"fr8<ehVCP=_%3g[8
,2;9,.t&sn;JPD5pLVHa;%EbQZKCAPhE.irUWgPBYZum_SFf_A8oe83jOhW/me^ml
86TdfdEMjg'9g-EQp?jW^,ZT/WE!rr#?uXT74T-Z8WelEFieR^!X1`%OA/,L(6"=M
b)+`]3Is^betH^o7L*$J[Y46Y,VUm<CJ[diTNXlAM**Z*/D3);HLPrc9^(_?.qY.c
K#DT%F]8ku`9N-sh^cV0Nl74DELA2..VnqMUNYNk4DCo,V=)QJ#;J'WDhDhKp$,kp
,qWmq@:OogPDYJo%ZirF:c,ImXsSbkquJ4fB@Q@6VCT)+=RZJh(]hPl4Rl7sCr%4g
+9l2[qkCb"8M/:_\Kp_K'(gMsT8#3(+;baB@:Hm)\_N'J;s/(fpDLF8'4PfLNBF=(
p!_.8e5;?@"Y0$opF.di_s;FjXgMKnOjlIK?%icC#,r;?&td233WaHp(8k1TjQ:rC
$&,1#MSKhIWIu?(-H(l5$R+Lk(ui^%J[&XJ]3P79SJQ@M[&H'ZU7VQ^Gcd[%3.d!%
@X&;AV)L'9=VF"@9OnZ&Rl5?jnp0(]rH-@+RX77ppCIERb0GU1EssbMlj;njqgJPM
n\No*-6!T!>$b,0g83-O;8\U"M0EM=;_VUtPG5s1\@U6>pQtG,^,f@>U#:1FfW:K?
Hk^dFi1;QRV'VMm\.+hhm>3F%%dUl_=K^O%b>Y(tP4Gn+a*.)Np*Qna*lWJ^]u;)o
*9<pV4:jr6#bXSG`6r$>cSY$g=Ym9IK&s\)%(unC=3Yko$-2)R_hQjCQ'MT3-aI47
0EJ669jqD9(',B6_<jmL$%6@YM?)]YOjRq)P]Iok.\jebA><t)5hW[>as25Sf9)b2
m#5hk@LK<UE'>GrES>\.U8cV1lVk@rch$i=SEisSlTBcC&OW=hi\\AXJrB."/W0Oh
2MF#L$3Cl%`C0^K<E!s$i?0dnR[c)nc4Fns0QRqO"Mg]1E"YD:gBAn[]FgS4JAmu(
P7@U4ZLlor=DZsiOXL$m-!MU!@6t314.!cOpO%#i/^12(O?Oi=ES>]9EmefFPN]0b
o=P_X:(/JOFWRs&M"sG9@"KJ6g7gj/:a8"(eNjKD)$CN`&5Io$#og$B2jBEc%.TVe
'08E9R$At.Q=Wj*1r3?]#2;e)Bd90l>UNmh1IuJ1k,MooZB]UOMQj8I;\SlS990`4
ALC.g.T]/Z:.bYi>`S:-C)iRc;J7"b8*!9Gl\K<I3pn4>3'br!^W>ECF"`4/0l2@E
_h:6;/"#g-?AeTmOg<(K0p_%-<R0<.Z-.ahg'N;f]ob3rY\f8G0u*oI![:ue"TkV&
&X$ijB3cgaOKqrra8!ASH<IP=Z5"A%@^-5'HQ]>Q6(0C4A5*IY<d;->PRnf/m!Z>m
MY+X$e,7s&4!N;'>)+s63_KR[omDs&k+.$ZJeI1\[e9YE!0Bq6Ka*`_5Xm:b$l.D.
SsZWkjI9+t88q_92J3p5@K=54K8F(0]WiHL=F!P.3NflC4(OG7C4[i*<27&V=j&Sp
<"i^F'Au:%*LV6#gHl;<O6ON7=K^M?iDiZ[p>jk+NXec'>&3?;6OECM%E/+qRsn(,
[O/XBYGX(V7Nd6*LOan*juoA&<YVW='26^*XUp#9<H=;Y[LAqn=r&ZR_<[jSAd4WQ
?eGs.hWQrLQ2gh[+(-68KF3^*[g6_Q!^17[:[fo.[R0m[R!:!BEeX/JUdVH<5pO^a
)Fm5f("gO[&\2(\NJ@BD2(*N'@S,9WP]-]C@1SQoeuUNSTiBu#8dI.jnHrAcM)Rie
X&5Mm0Yq=[d(O/:Jk9H_b`##Oq,E<gi&b%PAHKfTf^Kh/p_<oY)F+.7WpCua]9\;]
m)OD>+NEZ%OgO.6)eV$,MqE2j6KZd\GXGJ(3JR;sYVDn11_a*ae_Es6Y;(-8>&16'
9meT%NS*(p[#M%B526*rP3<5sL]md9/KkYiKo,mF"%lt8>N<(tW%Gs2?J8WS0+2BZ
d'F2T-maEb>i>)Y)WYE4iP_`.!\(LKd_UT\4qSg!H^WM%<d3]Z9l0Y;["pj"(hd*!
<0Z%G2o4aY"di]ndOf0NMO=`.nC[VUf&R6fM5U0YZ1_i`+iC7dcA%2gZ!H.[i]]]n
9h`,!AW^<P:tK7F<Nt*JQRhS.8e<[M.+VT>56=MdbeW0C-H*S?!Dn;nUB:L080`g6
@]utjr]mH]6RqX5^r3gQ#U8L0"qq)6C`4@0K?Ti.G,T,mfLgt]HuGsA/:#p4A%/^d
7'<>nNi4k>irNVZZ=;'UN_\6.O?,tR:d?'AW^D:Cs(a=I/Ee(>KGPYX:6;gU=R<>$
AkZH=ap_%(H!==h"%s(`=QDV"!J_]8;>3mV0EFS]m_iVJmOPt%fg7jp@H\j#e/+<t
Ko'[XF!IeUR/"dl=QkshUGmA@j+LCL,K.qL/9_R5BK"h*'pC.F<W=OB0FQ'=0@iP(
jZtg'*!TPq'UW9<7I-Wr9OLZKLkm!V^$$qm87J"?_3R?O]]c!hW%+90O6N:4QG$RY
Wn,4a;g9.rrLsCQXCV(RWo\>PX*6^](@.0)ImRsZYkR7uVm1Z,Vtm5aS/4q(lQ[_L
G(9lJPS==h&5pk,0fRcfQh$E^#G;5]-ZoP9pm.1;m28Nc>@P,XV)7:aR.tMCkcG7<
E=2`WGl\OAKY$/(7TjE?5E9)6`2),2ec?Z_&t>GjC(b_3M,p_bN2k%_7U"WnDCt\P
/a]hO-*eu#j08,5)T<B'eX.to?%M0aVlZF*hR/r%P`:[_+=CZ0?o6fGcG.gB%0T4q
ka.[Q";Ce7>.YHQ6NKgK?WjcqERLP5A\k/OL'_Si'aDi(1/)?l'>DW)]>2#o*FU;f
NIZg70$tt_T6.Mk0/;O)!3iCT=;-+[$A]X8d1S77eMOVReVJl\cL7]tdT(;Q;t@4A
a7]q3lgG@s<(aRQCA>#[dP]eFeotX^Bs?kf[I@iK&?RZ\Pd+q]YhG4?<Z_#9Lo[[C
L,GZe!fpYW!#2^EfZaiJS6lh(KEdu"?8$kCn2_W^L'a7i+n#%^HT^KJ0'h&;=\6U@
P<.PYd`PragUjk^D*fVgEdmoN!Zp('9?PGL*8Ak*fpfgrBdAnFfg-!7#:<ao&@0d<
n[$Z:H@FH0nJO%>4i&0d=P-]>fK#<WZF;BPfeT>RFi+CZNY>BBF0[19\Do1p3&0*9
BJArsW:G,"fLBcQAD9an)bc4@Vs="_>+HWk[;%j1r3A7)2Wh#oL+4*(%%`beF$K?S
W1WKL>&.2Tmp[so[\pceV1W3T:HP7DW!qsH2=B-YbR+$9G5tLU@SO'sAscsOJM?+u
H4T\V]ZYn\g&t/)KE*lHPA'n;OMJ0[@[nh`+UP"onSSICfrB@X\&Zp_--PWQ0ju9h
BH]8G/6D@BIK5/K=&\^r-c]9IkMMKS)MfFD(otRZZAUn`#7;g)2%4c&/Pns1GNFsc
qbLD:/jMF,,qY?:C3?^OI'N64&s`^%C*TC%<IpSA^aRR]DZ_?!j!mD_[Y<QNRhugq
mm@MnVp%X?'3/:[b@Xh2flAT<qBkOI>0/&U@PAsk1L+_ZYbCfWjLjj$Z'D_&pUq$t
b*1BpLu).l:jhD0,rWq0O'iN6*27%e<)Gcp@90="gjeN/Rh0tk7aF.Y<>V%l;<N5,
#K//$QKaCU8oT?$_eKIiZeY_PH2XGg];?$U=M05!i64tNEQE@lOtP2hR_(UCH>MgC
-$`hb#r.^QS+l/l\liF0+_e&mQK,iC&o005H[/LFro7If(/1qc_6hAd$'`^G*3o#g
-&aF5So9c6+l8)a#u5.]eUtre[o4?L4Tp6?0f+(X'0:Of46.cVaC/PU.O8<^5+,^!
pumfJm#CX?Z"HJk)7oG%RE$l1QaG=ak!r>k,o/0XPFX^9X*hefGAUBZ?N_#t-)=;Y
,dkOI(JYMV>5"m+=nrfK&t!oJ@D^#]gM;LgZ&9/L&lbSI)3JIeIEXC-#eNB.lDkbI
.jh#O?$%@fB'n5>,fF_(UPsM2_)Xkhp>jk$S<LWXCRmuc;.>JNk$\7?%V&cdX*sVq
=ZKmL,.nI*n6al@M"/X!_[f,)EAgZ9,417qS`Z;H7SXbR\&!`A-8)L62`V*!hI9+@
(K>C(H8+m+mg;V8Pu\l.69]t^UFm^U.s2D,J-\S*6XKKIfLO\(HhjJF[MReio2/s!
9VD77$=EC(1!XVPeI/]H0S3;[;8Nh[]Im(Zj5VX'H;1UJ$8<+1VSrfq,Y:+^!TU?:
DU#%IIHsr>YOin6)R573LZ3IhMaMCZFb>,TPFH:b";B2&&,#:l_OJ/L=02ju+!h[V
+`ej!,I6lJH3F`0oQ.nN'4,<BT27aG$gCs%3rD&5!bW$5Y6icFTkm8aD:nD?r**Ae
"Xf\+i&]me!69_"ldLO>8_YhNM[?YI[ha0@8uP+2NSA/1h3qG#-Gl:_JW9N&Ea6/7
HoF[#-+B1)h6Xe1%UeBq@a[6L87e%4o0YDjmFS$VXZQ/Tb]ooh:4NlAB<mT?%O_9*
7IC8R8?,c*XMI<jE5fcHX6osT4##qej[oF>r5f@X8?<,$+=hG.gmVau&f_[V9A2eJ
l/DF2/spn9.SKugRC&1`_8JTI!/r(=[r9asVZr=83fi-m`#+8g7J'l_3YO/MG%EQI
30<4W^Y$#W25-ok1+gQS9R)P[)tXBV].2H,HPB=c,-7?>-Jks]nbSEO3<Y>)8"[Ja
&0p9:$'qTY&6m:8H:MK>E*!)60lPF=4.Yl6/XcoM67h<SF>h"Sqd4dKo&7cqIe`T:
TE"HCrP/?$TE"9p08dZ+ptJlRn7,FZph0WhWtLPYg`$&t'C7-=[+:8c40q+CbV13"
d?"+EnQ$AYTKdl,_d,hXgRHV>?%<J**TS@*JAJW9n>]kF9[rH'39Q)fJI+o0^5FA,
QXM'?Q3Ba%8$>NCeFntM&R'/f-4GYM<XdLHnKieKg?HaC[[&Pg&S6M!_879XJ,/4C
0CM.&ioU'`ocKRr%*tPq/!qILqk&::,'&iNA+,QW^+r8qh,i!i;NDHS_HC@u9^kHf
3,o[,?slO_f]t%;oedn%YD*Y(KDk9ZZlnJ1@&ks^Pd+2FKB3p-%c.j;<8iTkI_C,o
=AnpfW11`@W5k2C<@9]?"Dn7CLZE0''>Z.Gj1@r8+b\m@UQkQYJGB%t^]*N[LYr$W
VSd>erPu*4PFk)=P9>LQ7#X_)%5hQhpEZk`*mI33'pqg5UAdIZk$j_l@#&1-Za*s?
D"oW):Tn@D,#"kp#:A_lO9ji!&Bth6m4Z:c#88EJ>4F#38P#/GNn@7,)%9R!G27($
l.#n[9NpFc?[O&"cEF;)$5;lXoq/nZGkDDr!GM8tjZi[/2+IlbAR4k:_8OULbM+si
XaSI--hkNs(m/B+9"E;$rn-$?$EuD8Cj4jX<ORQ#)2oelM*9)Nah'%T9TAlSGfL)Q
!#!;1c3ZuAJY=@QL`JC_c=rT3Nn?[i?CG-H2T;sG]LD/5Xeg\QcDSY<$54Mqr-,pP
<X&Y$8FZ2pheC?__8MCN:#m_LF`!-`8S`H[%e`([9LCRi,q<IV6$F#:S!4@/:d$s'
%$V;sprF1G7Ihcb5fe)aVM`m?lpRNB7=Y^Yo-^8CP9[,X5+j-DZdU"^XWt8N=-LWt
hL4&['7OhFN6mDh3U\-b$;NQJ/c3dC?pWNXYn?Nsr\(\Ak[:.Q9uJNW(;'%Lcm,U=
pZXrk>,tUD8pm"nL1C]cVHsaEHO:N^YilpI!ehQV<.PA66SMsC&GI]/f*.Wn;@=Ej
!pB2ZMW6]/1*qTmEfu^n*PF<bc$=\]>r(V$@EdaVQeNV1TMl`ipC6b/dj0P,bX]LO
0O\)A@E-XGbEOmSiU<7I6!-u0ri;[b-DoVHLQen*PAg:\,e8/+"Xnb16<47%>(+>h
",tV&K<NJ4+M,O9X)r%7nY^%n*3KZ-eYH&EbXVe+QM#;d.klOAE3N)RM8_R:f85JO
<gTl?k1JEBnLba<:/T$M'#AT`UY&V7R+Cg,YGO%-%3S7?hPd\IB82T#3fi'k`2l]h
*;h5F&rs(!@/ssP3$C`^HGhd_e[hCN3eqk3%d"5F*Pm=k>1F,g$fT.$Y_c'TldH=d
$g0)5;TD94'-gA#Z1e!105XfbciD,=&h2Jq4I=o,`/.%2bJ&@V<AAY=I])SXESS7$
ks.6^r2AcGip9NO)O-0pCRW$:KF,J`,'Nsg?<r'm3lnF%Mu&-J?G@7LkQglLa*.!b
3V*]r7`mOp+:oY#O+<!n_OrV0MhHhA,/F^te'a;2f85J!n(uG5SZ6#0M#fg^9Q1P$
FesBPQi2JuO*0i]dd+eY:JDf!5"[A6K(1,R_P(=+#rE*$5nbs[(N4G(7'MtY=>R@o
.;k0^%2(4&\Kt>g%D?+X!.73)%N$T:K_,2\LlUV$]a"?]%MQ^9OkaYY9:iNK,VnVi
>[_EY'I;C*s*<:]@k2?XhilVPO6E@WXC;+T*>8u&KoOA8YQ6'@hLlA:>R_cA#[%lG
-/Q<1nHA0OU%eH'e_%I_[Y2j2R%Ejt&V,[u%jo;j4J3?YkL(;Wih.=9Cn6q$d!?qU
M40m"4ZTq`5QC_]k3h6u;.9P>@He+?oLUE]"Q.(-T_Y@+Dr)o%9!l</mGj20lSFT-
]^Epi6a2\i512$Rn'I'tZLDWNL5G`j%`<t6[1dnk2i-j1r+>)6@O#"sd#!:0j&QjQ
`S/'c6'VaO1dV]YIt,j8rH-B^0_k\&qmIhEDW=FEYp%C`hA;5iq0dZgbGHNNY]a)$
-J<]IBkF37C%hT,/'^i<"fP#nM*r+UW5]-a%LNC#jibm:TMTc+)lp/B[U^\ti?\[*
U_>E_ISH&Uokq;B$J-6dCN6Rq!Q@Q7rFs-p"LK5o_Cd*gN@+-i0DGYbF$^oIJ1=iH
cr6aJ.%\AT3mu0:JGAQsg9d=,>Yj$RFcLI#2r3)++:@QO5PO/D:]JC.#-I2Jegan0
'&R[(!,k\6oT_&_Y$>ZB^)2F%$.u7[H=#k73kr0>CnT$+-YS](?p/=qi6r<X#kl!k
?gWB!8NE4>?btX]<_Y0'JRuBEZngOBWffXIdD_V9G39a`GRjk@!DiK'pph48q?C3Z
B$e+a@BHg]/)cI?1*?kto=.U[Gdm0R,mCm65aqJRp3ciJQ$Aj(lj>XIkEck0!YP[u
&.erP5JY]\I:iA`2ZYc=5J0@$U=<?\"3Y]i8S,V?FVOr/M+!#[c&%t4ZLa#b]F.5L
$WA%Vq7.=9*c/@UO?r1nD7.MER_[)T\!m'tr.$>Lb6`B4JZFTfn<X8$S9Q+i?e9S1
8Bs6Xf@*2&pb`bq`SjMgJ2Hfd"\_.!@6u>JMh%R%76+qVhBnN`DUh_i?@%0\m'l1Q
rRliYNq"`<1Qi2rm_uk2MbHo%BUR!RK[hPnBaG`1\:VM-.fG[AUC!kQ>#,]&+F2lm
n-de)ocI$ka8C8;B`e!)?peCs$#g(4!;M*?@;V_Fi'KadV_!A2p)p?YGH8"nOS#%5
"QL?fJdaqom_ujpdk!sCBViYu<Eu6'P9H0Vp^d?uE[WAM_6jI7mbqp?"YV_%"V(B+
VX>48M>VLHX!dY"<R<()TVjpGr=dhQ5_aon$&0eB;5g2M$,g!]:U$]WP00;!-FMc4
'>P?*)4#:h4NBG$3tb;H*V"2(mYr)ohp7s,Y@No#WsmI?DD'ojl2`Ab6i7b(g7a=/
TT(4J$OM'gMilJBrb@AUHd8ku9d!6IpJ0YX#Rr*.J8951)kR[g3>W$=DUMGsmS$AY
43n=L!^_`3LbD^(UV[i^q4`mA#Ysl10CB9#\Fb;;lT0I%b(qAUH7UeP0PnW!4fg6n
7pE2"GQO0C:ht;1O,Jt_SFIog*';ROecaD&^0Ya`"eIFR?GiTNrn?K("f(S,l'#0^
&4rZ'Hs&UFGsjALAjV6?2.,AgYgLAsn,\gl\:jlI$^MIqlo%i_ScG@T/W6+nm!nBi
D'0"X3Ad*%7@naDO!BC&K3M;?@;l1@h%^<%a@5%ai*eGM_2jin'&SsE%&mR2Y#a4N
'/*Hl$VaG*EpNt1c.stedNb3jcBge:c8!)*p*r=F!1JFfiP-3,+!(^rjK8`th#\Y/
_jn#TP0&&SRI=4*0fkm;IC#^*2o`+K%iS*>7mSVU5ta8HHsEd/O!^O2YfLc,!UiuU
:eJ6XLI:oA-lh_6=)N5*7a<a'S/b6g0d&jA$d%f%(]'n5m'#lQG49:ZB$VpL>$Ea)
Xj$O_U-t(kg0A]<:S1a6cr<J++R@%Ee"BJ0Bm-=..PR3W<*F0T!pbdth4YAS!X];7
IDOIPSS80!@Z__IAE!pnM^!+ZJo'iDIYFL/`DrZ!4f&RdcL/*q&oI=."QPl?09%7!
6>/*26-DSG0;DD_-)JdYHlrJmK$"K/%5'O-U'%hWZ0Li1i/fJK7E:mqn'*lTQ]nI%
\?iHf";6B_$'>BOAKi;G5q-C7\aMU\=W9mFFDq&(VakK<aZ.;F8dF'G0CcMh/;$uo
^sq^CAKFRm9uLo!N]0"L-=@K#^WZ^O$)@m;d?1`RoN]s%YFLCq^d95*i!3F&+]H0L
<$>CUQEDO!fe+YVbjb=j#_Zq7)9:I_H)8Mq&B"Ve[)@$D#?E>/BnBIH_[!7sA-KO`
MA/?5!@N^Y=sY0(OEE*H'.ZYaG>X')Pnh=c0d3A%=Mj[10'/EaQAA0@&I8],AZ$Bc
l9+8a>NVp(-jD72Z+Q#fALEq>:LIElco8_$)rR0;-j8-92dT4oDbFn>+X.2r(O%;r
'iKl4+.?;M;OJOud+&=a3<@M@JIo.hgs7t2U!W+)MOgjjaIlNb1Ff%qfgZXu@c@Kk
-0WHeGV7`VB<3Y8$Oq?L4)0TEM6(4DV_3E&^Fj_KM<>l3iV'<g]q&/8l!72Tk>bg%
e#!9)k+Ke!g)lU!3*,?4oD)8HbYKp+RHrK.<[p2Z"C?*k:#N3Mi-2k@J/QqQqurE2
lZ39"qWf&&a1R!JQGAYcf+X/pE&I0GB``btGl,r>f*,oUb_3'CRF`qD]t(_nTQQgJ
8nD+?[*DrX'3JU,#=&s,3<<jf&L_/fM$a*!^?KA6]V*eN5SIf`I/?QgI3ja`(&OAo
16;?J1S/8hrO2'qrjim*=LA[A"^Hi.;)3dTEJWFjV)"bO$3fr&hBR!i7DD_&q\/IT
d[,)piW]>0Q`01#grhb@'biOqLFls!Zb3M3n<U6$hQ/I?O&d-4AY*+k,m"@f0':%N
X7@du)9444BKuGfHpZKp>2]J)UIo)Z:#MH@p+>f]?EdLf:Lhh^6slUJI^0<ln@"+R
ljQ##3p+uA/!'g].h2Jc_"NA^f.UT[ZcW[rg-ha%@;4K/5S3kVeq-V6A2B8!Gg]F2
(8]1n$sM9IXA_Tbk3<D)&Jlhsee5JM!TceETt@#f+cS^]$T/0]cI[>^OIUN2kD<9=
/\4>:P#ta!\>oZa)6N"c*NZ;%9ImHE$0$7*F\q#r2Ku):`u5`'NN/G_QHa!f.MGW6
\kX,Dg/;e/#^@j%$4T&\DfNRE!X]Cgnh9KmcW[_J2tC>6(pX5j#:t(<ZOX/op>lFI
K9+H):(rEnJC*L`OU2mC0[`03[9#;Q6*!agC3H.'T-fXBn=kPaD$$"5pfPfL]l8)p
9S)Md409hn',.n5h1E\`?uH,!%./fd4tm>np>0Kb_WQ@a5dmU`-(<a3PD^Y?"PG8D
dqB#>QB>]I9V!r3M.JCBP^rWC$VeFZIA$tWdXV[XF7:h^h9BU7N<HO0'B(DCWWKY6
@4AS2"9TOj<JMbC0\)Fh[W%j5I1]2HW(@Xh5Z<6?4dSnG>@%&;RZmSC1pL;-i'o&X
+Cl?R5(S3Y".LqsmI#ae*.,XN"C>r\63=+pee5?pNuJcu*cNMapeDtgjb^B)-;CR4
ADWO3@X@T?3L=p5]B35B6U%1#Ij0W_9hV,aW';I4plJ7oZTKa(&IAMFGb5*;=;eC_
Ylq-UcsjWf&XJ2?R@/+6A^7,G2OC#\i*c//'T?OuG'4sG(?MV?#-I53omf)7rb;KZ
KGX9b2hAVlr.+)>fTO$#&NGM4[@-+i-'$A>!d?<Vi@7t&I,(;R":*igAde9(PR0e?
LZOb+_%R]Ta;Z]K_)U#Zlq7eLph;O=6-D_O-`'QU6PE:#n15g`[e@1LNK;ipBaY(M
+4W#gUBrJ"j>M81ji;Ddn_jRhgC"VtLD\WELE\*#d?dd$rfj9=2]aUmQi9Pi*'d2)
,&YDuEbSp]Y"mZ$-BKG06[5@4i!FcS6!tkEA-pZ?"OY,mUd,#h(7p'B%D#LWP:#c_
YK8"i4&%P?#qfa^+l9iSZoF8dl7+_AqL#SD=\'4A&p1qj1]b'PU$@FQn-s%4(DUTU
fCaq>,8R&>"I9glM[q2qrD9/q(Z@^pi.FRgQ*32ZAi,)5ZX$F'RZN\r<KQfmEbUW%
:b\V=)+,'>?6A\J?9k>Qi?;D:@ph_@fMt(6j;?N;m"#*98`5I22ca<T"@gS<3UT<L
bOS2mfSOU3-5,8+VlK>h/3oHX@VM6]<Q^CLi;_nm>CO)@!1NZgs2#/e%URM6bmAW+
Cb\()EXW`snA8BMDWLt;A;OCaAr?APj(:-!0%jKQXJ)2cM%tm&]4ha&Ko$F).A>[1
Q*P?`6'#'_X[ICo@X,e%"RuRVKn'R-!kYIfMNlMj%D3ri?>)$AH2JCN#<0RjLm3am
AHq:]/`,P$3d2XJ^:#2K-8m8-ND/[I:Zp0A:fZUWomnIRZ6!$\lXJjjfpmSrQc!;>
nG-[2Gt+/lRJU\F[rI!nJMaXm6-2")]iGdSj^n!CGFG*G_-JC89q'/>[@Y]TV;Z,c
Jm7K?;AR[`,o1HQHSu0G'HTuaA(ohsO=&%Zp]BOI!K8NNMDnO*6#BSp=;o>P1)$*Y
OI7r1f"^^f1mn.0\MVZ+AnG'm$YX!D/D-]4lOJ/k&WqdaKCq=]3e3cX.UA##aY&^]
PpTaIJW9/D(g;pL;8<f'o*i85LX6S1CI,rHB_8dfR#pPQkVP)`PGT]FZqTQd_Q&j*
1]_gTnY[aB+-7ZM[C<ed<_Ne::(t./_#6s&$/CFZQmTnR'MZ7:)paXeRPYTW-IWtL
f;/^PQ!8!+PqnsYggrZ5FKk.-3(.aHJ[[`kpHbs%N2j_MmN@sKq]&!;dVk4#<`Pi,
lrd0C9N'mm#/e1b"sIF#DI"N"3@\06Q$VJMB2IC-)5Z<&F)dC0lT1#*b']Z1^0CsP
$+fEskV`P%a0hlT_1a@EV%<ot5rI""=5iiUVP8F1#TP8@-WF+l1HILj/41(dahtSt
ZTPMDjuOl)P0F<QZ.4G7hJJ@987Bl.9[f!#;[1Fs-%Pc#\WEJkQ>i<,YWm^%i8uFn
q1Es8\dJD".YCou%8?\5L%_fb=0sc'0@(E&i:eS2YAtg]Ut-49a[m.=QKR-4Za=2O
1r1\Alr357Kf"AHLm9@WBDC;'!e-%L?Dt,(f5@pn,ufV",#(l85\2om/)-K%R:jGO
bh`L%23IsN1ei3@&P`^E=<9.>o8FN]Bo,>`(5#Y66I"1EAM5_&C;Tq7hM!<7WWSRS
N[EZjba[)"$Ts*QjkrH=KnWBZ@U]2?b((j?inOB_?-AG#N@+?Amc2"3H0.\_8I+:C
B>k]^'-K\0(pl^&<.h38iSWHr;f#f2d,kJdmr0!HDr]55Bjju7=;nZM1;qpW5,p9]
,9]c8"B0'@Ccpb1(u4%P.J)%u'SD^*=C+I^1A\C+LXCRa!A44Q#Q02j*RMAT:#Hg_
]I:C(EFDh?a9O'KRoSUu`6&n/7gm:_hoe#G!?E/t`3$("_`5ZhF6gOIpC!lSBGF,f
(ga&_rM^S?gU8W;mU*]DEWR_0TaA$'8lpR>--?]S!Tn,(j'J=n8n+WPPqi&3?he'X
KH9ZKVQ#%B]lMEmj7o%LCoS`$lSZ`R%VMHoW9Aa_Q=$)jV.99XGF'Vk&0Kl-q=qUd
B>b@A*k$Q..g!2M8CPL3k^GkN[M]eHlF2m$>=;B;(pm2Ylcp4o4+8N%1kAG80/"_2
3W[EL>gUAQbO<gml)JetIe/,>%YJd->l`V:AT9*DJ/adrmb:hfqNkEC+C8Cu>^dD"
=)K&!T[sAp5+b,\ZXT.ggcOgX$sM43G'Psf^;O\ol)1G\O=$8eX3n=Z/8RnCiG&G.
E<9p3f2pl:%8"W$8SEHs=N3.X-K*S[+1XMj#kc-REoPV4ZL7+*:7BOnP)&GDbtK&.
C9LLCX;W(UlWOAI(Rk,LWsVtM^FU_`kUQ:0WXNSCGQOn!BVJT>9opjR8O(GA.GIo;
q1Sf2pu6_,AZ619D31ktnj3i[W=Kle2Ch72W1>T5aIlNa6Th&3fp@aj#YP.VRXgI[
PpY^Cs*@(m0!Re05cM%jHtlf,V6OceGH!?9MS>KYL-#le_3(p?>\G\9U/_I&PP1U"
]$/>'4XhE?c"7r"XVg3VF6DO0K@Y/`CR!e]\1IC(+H.78GfpE9^hk*!UT544\MF(N
XaJ6U<@YlMH"@O$.!g_O*_e1mC4Spe4f+u1,uT,g[V5Q/Z8Uaq0_DRf.eD/!'SD^*
=C+IV1AKGn:(t/;#6]TrL\8T_\45's7+s%c<fu'n2$M-up;b58Q,1bAN$U[:QUQbT
nb[TIY1(tnUkohHP4s4RXO#tV^eeO#ZB&s1^TAjP!H!/14V)b?__#L[CMS$/6DTV8
XXpks)'Xl`1(^AVM+m[-XB-78WsRQ:%5is&R#lTJN6r>$><S'6X'0+75_Ut<<-s*q
)hJ>7jP+F$FuS5Q;!b24FR;DjXf5!O'NF`Ulnc8/;6^-4d-`bo>k=.+UqkTA)^W=-
0t"I?"Ob5oRb3o@pbCl=0oBJ4ahm2mT#$![G<?m'+PD)u;9TZF?c@Mfq$8U*i_ER-
[#R=UGKc_&94]b`Igu,a^$t",gFX3_picK;`DIU*7sedmnG4E+$!\dZY=TBX'!h9&
gsOCa-0O4TEeH7M+%*sZnBEV45Q:VQ;&h(sgrQ'1976a*Y9rOJJi5"!f`aWR:mBMm
NCK2rNckVZQ<$t6SmL(d]&rK_'>P3A@'kr]1m(:74[L6rPY*TjIaon4*I1.0D:1g%
4Qge;Uqp1Ep#q\"j_XF_+aD]JBS(J\()*UL8*G(aN)+RlALV`HkO9OmcOWZQ;t#Jn
WO&`u%hg_<U3h)Q>e?Yu60eS(Mb(Oef.[,A=$c>ii"l+rhA:<FnT"F]8$st's*D`B
V_Vf]Es8S0"`tjA#0!o;2t'VRXdh.;K#=5/o7#[/UBd:LDHk!F9`SORT1+AlV?koY
4H%R>!Y"h1N.6aY."jnVk+lrS:["gp0Es*2W=]_WA[n*edKD*GkcQ?'L&:Cp:oRW"
-q8A:Q-!uK7noF3f=[hjL%G080bPHIY4B?TJV_aXC")Jr/15CJZ$nQP_/'P#1]`&U
BD`NW\/^`!1KP5FS17$gO`R`$Qb:2j>%iL?4n*1Qm2P*o+CdC.M;An.$Y-_pOD8IG
IH;/,,"adP(_d^WkC'7AZ:?j/5t`Rr1/"_X(T@Y.^d$Y-s5Amj`_u,c3-#upPoUIY
*1pmGmq_2bK]'`WYN"<2N3^/TYL&jAg$ghNQD*r'.((hAQ47_fdU2bnN`]C-GZ#LQ
Wc]=u(*-.],+-#/CG:kki'hD^*JufuBVP,,qM[0uU%Y&:iH]F,60gRkC1[0f0B?"J
P[u9uC#Z^S?-'Gn57gW;onG(^>ZMj5LM&>MP_J?Z^erZSZN1J<B!P3aeB2G^EMNp9
^&8aN:U&SUC0`3f"W^O0!2RLD`tRqqe@F>!d%TZ:@fP,eK::F9UMKp>#Yg9RB&Cq-
AZoX0W)goDFPn8,rRP7tbe8iJ@In\ca<[&O7DLTf$6$%q75P$ji+,C.`fu0735C[/
g$4."cm[GEPrY9m#**?uI_C8\@I\#o>1ZW5jEN/<TQD788pe6CTgI/oD#d;#V'gU,
A]O_[rGg7Odut2DVXagtH=cl6iDu:Om,4f.iu]Fj?%L,'K;hP!'0iLO-BKOfrq['f
/9ojq?7'2hC5pW"3bNnn6-ENR-;^lSIZaJ#'6)&JBjq2=RYF":jn<A0iF`BX>o1h>
Ql1jg0t>'+1?P'S5D,98P#\5[fdlDV\CID\'(/K4dmL6Q27DRo.P!g.)nR^JW(Vae
AOZD@#C?j!c`JAE*fq0s25*m:UfPKAF%i$!#=:UO*AX%?N@'bUFh7&ejP/*U%T_6o
eDM8p_q8F_/i62FC1[#Vmlj"dL@g9@U=L%q)*]pB`N`"+fkCM46AZocM59pH18^X?
G"T!NGJnm8mq:"Q=0bFt/)t=F5"8SpkBF>:Z`&8t<0kQQ4TbFGM'=K.2mu:.n]ru5
m`l.eqg<mrD)5j2VbjLS^$'tWO\$5<"j9J<LTJiV*DOm)!bnB*)[p@!4-ed\43G7f
c=##IMTX8o.RTL]hWUV*dR8OtFlg;E7SIA%.'bIM%Nbo'5K,&1j"t+,:R[@g>r/K?
1d.'X1kC_U-.eSQ32QcK=e9&qA$p))3cH/>7&j]N0io#W\Mlq%EATrlq'K>e_Qedm
nPdd)$k&W+S\5MhUB"q?hP>uR7Reb\a>p&Q_daA5&!.qS;[)\oSjBJGFB,AuPpR1a
Qn0WDV<q)4<ViX@NKJ:,M*Xdl4c27k(rJ(&bb!qL)HOgG#;/>^D^(MT/BA6WHZBSD
@NE(VP<nLI4X="-N(@F&V^7#,gsG=aGs@Rn@&$:d>g$iu/LGE=<:aQc2@)>0Anq7p
c!euI$'NN\.YH%TAi5\t$EYq;+/^hlfa/:2LSG0p%FO:+6`_[UaFnB5^Hl%s7op`d
BO.N2X,L`O&3=')Ub(']9$*$`S'%JPA5B_98I\D0NX">_dCkp/*A[!\LH<a=ZP^&+
@UsPeb'9@GhZqWqP'M'b23f0^.6(RG!bR[j#kKB;']<4RZn+%6W_2kj=2r_->YXPj
?.QSN5ObDbXUNBpiB2E99BSC3m/G1`K7uA427".,1h(!:Pfb\:N]0"bb_k^dlA>sC
SXIVuk[_t)]dmc*?\Dt.7nti`3u$ZP%jS5_d*85+JX/a#;AhZ9M>ma_gdS2?Qd5E+
9SXS3U>TK?92L#4%Er&i,ckI>"o1$m6,GeF;[cjL)E`"#A[%DlkOsPDAJ7J0b;6T&
3L,l&FWA#27Mh^'e,k-X8b)cL9fJgu8?`[92J7]&CsbZ40PEnq<hI_f6g&Ds)?_\Y
YtgY6`MlN;*).r]$!^ZNr[%K:R9D6WZ66tQ3%/n*(9Kpb"iHbTLh=u`KFa7^7:1eZ
h,9YCQb27E1a.n=1=27b99m]@Mt>jLEmfUOL_`EdL:H&;R8au.EPQ$MqZ%s'cR9`@
!>3s4NahZH#-DX.;#s:#mR@F62"t(;(mV\,[O4jEAP%-"-`&6>'h?fo";o'*gTt[W
Q4R,M@16<D;BmBMb2Ctg3Pq\Nr+20l=2aZ'pJdFZ89A$kU<A0\'5p4M7+c,V2,qOM
GfDj.9e>7j@Uo6#@Y4Ka&Em"%)$%VV4HlJKXt'#lOE?mf[Un&=NMM3(-Q09bjTiYE
b(qBrk9ciLONS[.FE*HHI8cO6V!JX1MVl:1co:a#Z2#)).V+d'_@E'+8I%sc12*)u
%tlBs/Lu\FU-h0Yg6G<=Y5CQLQs>2,o!->*NoA=OJ)UC8Zk&:lbp_>hDj6!l9qrj?
>"4Ym0hQ#;-J$-_Cf2s]:L-Ru-TRo]WD!FnArm9eHsD8*ikpP1\FaK)fdQ3kfpVQ\
ngoEZV>*lQ;Amga+B,_9R!TJio\(O$aAhFM\mF?YA(&:^'Io>IP9ci!$0ET!Pb"s;
374WfSZ\.n=iXJg_^R`@Jg+NB/;o@qRRk>1GubOr1OV;qP:"-HkYM\!LlY^h'C"4b
6L4e9OAWG<k!s-iNa:)TTQQ)4&unj<??#6I*?kSc\jV^L6*6E/G%VXRbI^r(-Ih^'
Yr0@'P`ETjS"8["eBSV[7OpZmVbr0f'8O8X:h\o\UFRN<h`[7d1!5OgUA4"u+tkT0
Jl/tAh^FJ[K;L"6ZqTQd_DKF)P(OM_gM5_Rh!%A2(GmNE@44-LWD'5umYA]+U;R@U
/>I"qG1c0Br48bd60fFX-rm)P$KaSeYe%p1W7$qIbE&%5G[/C;Kd]QfT3'5bgWFH!
7c$e=&I_iDU<dkEb1nkp^7'R#k'9:mlYNr(B.B+<PT(i7d=rsWO/u42@C%`pW82`%
BT2R4Q%`EU"Oa(PUQFQT-ps:6bFWXOCXN>)Jll[Sd)>;)qq^CfgRhSn<:G`bJ&c^K
b?Bu"XLD\TFq+%LQ8^[rH\WqdqkT&N7e[GH_-lM9Do[U+LXf3MYk@%&LF2HjhWTK<
M8HA$DGchRV&aQ*'M%YO7FC%j#4"@GCotE[hH@lOl"&/P6k9T(.Ds[=Y_5dcJnpB<
'/j8uKhSJ7dm]<q.HMkR1!56ELXjbIK;L"6ZqTQd_GnYnRTQ87G6po9RXk:V!Vj5.
<QK9^\<*+@E64Qd39I'i(erSd90*rt0%!$Q<Q\u0iEpY^=G"`,RlR?'7uX/NW3dFO
ASElnZ])%Y'.Ld2TkZ?=$&sdH<es?cXX8Wm%T`;.;l/e.7!a5VAVcl+K@m]"Sh[f'
9l)ZVqbNhJrUoo'5Q:N.hu$pIN!7J?T*^LjP#\5K)('^?1U2g1^8l?%,plCD;],V&
YZc(IV.Z=$\Mpea`-:*Hl_iWfoCi&g:7=0(mZAdu:LKn*0'?!8XZGmL%$@U`Ybc!6
0&VRi+5$CJZF(fnq>SkCr[ljsj$/%np;9+Bmn@74];1WVlOl?+<2C"D4kQ0i1a*=T
,A9F/D!<o+(N2kUX&3i@n`eL]Da40[+5VJE-Y/1.s8;'G\bV9[2396;=)bBecM*12
dh2B6msk3=.uHR.`e:)nE4D,Np#@!k;I0Xe?O#;"6?Y:%n@65Cg7UU[Zeg_uQ>+)1
oZ:r?I.tn"R[>oD'G.An2P(IeD"l5c^^&>@a*K(OXF@Ke%0`Nn[PY6,p>%ZKDdj16
iSDo"HJL;iijnA#VK*3X!.P%;fV:TAP\nrq`s,jer:GKQs62JWRWgg&R,\Z'/10.u
6CoMt)K=,AqPH"U*!Ib5j.A,`;0GHQfPQ6'-N4@\0'@9hOiY*SbXiHu4A:@1VsN;F
.Vl#A>EeG#3Cq=WgbFZ!6PHeAmtVDbgr!B?-dIXqje?:Xi*,l!ltEZrpp$F`G&._1
fZfXm9`;KXTuhZ>BO]Ya?l#;s-Lr#=8$pL$QFc3nU*qC8LIPZfY_RL-9rqugJd-2\
BX7.&Z(CW3D#]kDUa8\OK42G\,B1I2_>9PLOXD?2$1?8/TM%:U!#,\-X>c#hOMbt5
18]qC]gF"uH(bO2#MR39FSaWM+0R^MU?ZH\+"_VT+!Z.2%FS-C<&LY!BLG>M/Q(5l
^jQR;N(F[LQu^)Jk!r'MP9t=4&'jnZ9jgZUJCY+_5ES7PmL^F#g+5=7XCo3e)e9D_
RjlMsMc%/T,Op=%@b[@`/gj,-9]Gtq9Y"g!/%)_585He%L`f!-93lTr+UH.QUj$Kq
9+ihhic&-Gr#naq22#HGTAug`T':MeTe(),k"JER>^l#]dt>"_GT*1A*?(=rqg&>-
68iB`a(2o;UE8`(DoW&*LY^0.0<RG&*?(&Y`"L6Wk+mhW67.TU@8Lm_pA,`(FhmI_
_qq)L\`S,<rl)'kad*TM3$r]2*;*F[H94"j3UC@4H#_qCn'D>g>Bth7.4X>6\76p[
W)br1Y"U==@,,7Wolb/T^Hl$,8Q.XVGA-("mn=m.:F$pdkD=jI\V&=mO&accYsHH>
2cH/"p#C@R7dbh''8#=2dP:(\6rKH.7G5c&.cVMT?MA:J1WoFf)l0l%F*WC(lT1S:
arF-kSIUT%*@)(glOr\\;Yo?_>1m>'mGVQ?olb-_EnJX<bp<,_hP$'9$9rJF^=#s/
N_Ps5UUQdg_mg.3BscAIT:759=ms_%)!eFpIbI>Qjh:1S4P$jqNpRq;K=(QX\@13T
1kjd0;ol]O24.kW3'>cuhMr%3%_J,48Q.XVGA)lY-__0r)U:'g:N"6`4mVLf?@RU7
`$nVJY]jd'*>!*=N9?QBMT:%ogTa&c@5h,R1%jRQLSip\LkNf0`biFY0JM^.$"HV6
*/]+A%FR"fY>@XUcj7lI+8/gW\-+I?7lmCkN%K0l-k8QR]:%(ierT,;RX,Jg&g$?U
Qf&Ga%(]Z[fMWN@ia.+eZjbqE'[]!!68Qf?4k;>?_9:f"c=dMo93iNpK93ugVDO,%
j*HKXhLgW;a#_3dGQ\,$mZoQ8eA\,kfA@]&KD5dBoF?l-bjo2'Fc8u_Ed4B9>/Joi
(PgumjKP+&%:]:GhP$qC+<odLNc>@H_8)_U-&aEuE@C8J2b;+7^-WFF6R+FoI+VpL
itB!E*pJWL0XfKMTf<<<lt/kB=?is4B^.a:89h4G>_5I"0^*B\@nU)IML5:2dP?W^
:djd!#gFnBp/oAF">>O#3hn![/Tl%]%RLZ;RF35/O6[gTH4M241lePb"%At9@X#Q`
Z-%AS[b'CZXaI9RNT_B$.mHdL1lb;!0S/a>7+e1>R8EO$(o(mYEnJW!HZ`=!K@X&&
gAZr"a#_3lQY4Bs&Rb0>YJ3A,`D3H]0PIFsALFocel(+@/%;Kj]gF[`3UC?i$dNQR
n'IF^EYS.Ja-p%H;e<X0[b'CZX^fX`GMG8:Q[/:,a-p%H;e<X02@)>0AmSM#-c*J`
F#(h:j0=V%Xk]erHA?=?^Hl%([??m*4#D3jPp7@9=OYE0WiUEc"sJcX9P%odVY(FY
_IV>aa#_eYEgnQE*O<BX#&21/_.$C4crg(Yb':!t9e3]PZJH`DKH,.kfu1Y$ZZg(8
E=.D;No<e-?iA]C?*+Co5?:p*a7f?KUt$[DS;uI"\]e!uYt5UTPW]lV6A..!lJfm.
&9?FJ']Nj]XES=d>hDL'hsa`.iDGX&/jem/T(R8CYJ3A,6!@N>coX(mcG<ijRl"O\
C!6EfWJ`"U6-*IndkoKE@D,$l1p6!%@iaSB]EY>,gm0Y&eA\,kfA@^QFQb:%p(!(Y
07g4F3lWIji48)<9,Lmui_UVJ*-O,4,FoP"4#BOh`$`5]M07*"**^,Hh]M/eDo_SJ
)l2S.`O5*iTs=-*hmqP'4i=PL*O#!8c[%Z2#W_6`H:`*rZZg*Jh=J',I:;.tk'Q-t
+7!'Ja7f?KUuc7.[I)hEWV2@_hB86(3u19IZ(CW3C_1X>c&ANUq2*t%WH/>`Ir;_\
6W%>T(A\Xb4k?srNpZKu81VoB/!#"3`mD26KAo1W*ADf@B>#<)KH,.k%uG;b@IMQF
\VA]WnCkiE`Ne6o[ImYJH98Reh]T$Y,HcOb*?#k-*Ck?"n_cp+\NBdK-ur3hk!r'M
*/]B1_epe;Y\X)]LSicU[lk>+,Z*^oN^](UXCo3egZrd><]!7h:\5,kSO7Xi!WTp^
C*F?L[UZ!aiR)-ulg<=IjKP*kk/ETU]gG`YRsSW('k!Lf;1i@nDThrkWJattme&M0
.ht%uF1jq>i=0c//0u9-ptM,`FC<-EQors+hMr%3%_J-s6npg[4#D7b<gJ:1chR:R
6.39'*?7'[51['sNpZKu8F)KYQZ_p19nd)u'=a:b71AN"n'KY_=O2:T2@)>0Ao9&;
H)#Rs.NCjB^nh26)V?e$TrkeVB/,K,RnO_@*"2,ilYhkc@/Zo,]gG`WSD1Z7#oM="
QqL)%>L/+\UL]lL[Hr!>a3M+&64UVqB,@`9koC\5?^S9H`=]fEQs5q=?r++:_05+U
WhXbjme&M0l`*4?jn92/fcj#6aqBON*n)j#o8@8OlRdsTaI!Vg\A\S4g>%58+WH(S
Fu.gU>gh:e1b,DZ-#bS)pHj-;6TW6!Ep*\QTL.I<l;Z>iZ0K7"14pWT6Zo(Llq"8?
:3shBVpj/C4(N^:%FX6E]V;lZBTt]k,UJb4,iG>U$1N3:9FU/`3T@_;9R=cP$bN^P
LZU0(#dbhM^^De+i@V#c&[M&IUt!IW7bJpFYaZMMm=K3[XUDKe,41UHT;D1u"E1K7
/ma"RgK'`_&k/GVJ][?<:k#R-l!HF1.XTc:otJXSE]$nn30Zn\WeUdWb7em(-@t0m
cL]iN*_+ghItP+cSQ8Nocr/'0:,Gg;R79#QI\t8o^dOM:0A10=%*N4c>KGs7*0]O(
:V*j.,/g?_T$b=B&,pd#3IQAVZ%>Om>"2]oOc(b/YcpZ+=VA]KRUE#PJ5LL^p%HE5
\!9l/[$6^Vdk$`#=i_nXB7kmj:L(Ka9GpmqRpUJ\>ZF%2.H#G:=qtFt2g!YH!V+Io
)1SG@$(;9*1d_k-aX@N+*8i69Pa5r"Zn01OZ4)u.m(tRe7A#SKFIcr34.7VQgg?53
WZ4'pQDI@s`KcaDS+$CC9>H#VQtaHoh83bPU.RlmA)Fu3G3H)H0kajjdQe\PKH^0h
oO87fd)F.=4.@X>-$:UuG=ZPd>*eHt(3-cR4<dT/o2pUFgq`i(b_+<2""%P]GOIF4
j.bLH"t`4,#>k]J+B@V]b"o3n(3aGbMj;J/[SR0NLsGUkMVVC@oO:NWFQ,Pl<81`O
i,U5X@t*o%H,qCLla_STUk>Nl)73*!#Jpn6&P_=>3S6c3@#O9#JR`D@>YtlE)i$#K
Lt$cJ";D31\Hh_H'R_eTAHmkC<eTqf[;?,MlP(6d_p$7U5`Km-^pm>]<W&#0AbF;t
r).7;c0(%o-(($nGRPjm/7[f?:*4nqm[-<+p<'%/h@WK3>T5@Z;+<BZ8n4WQ`EpQ#
o;#n0^Q#RS>0K9h$=qM@NibKRU^RWd5%7ITA>Dl\o6&4@WgWseL33n\r#j.9F!^kQ
;Ge3pj<u?c#Fk.2Qup^I,_MD^r'4A\Z8HteRR#h*-'6DE?%Lhb"!_AV/AADNOoR--
Ki,H[imjlX#gbM2:52ts0Hn'^3HP#IR)J)@BZ15.SuGQkq6QmqQKdQVn-lDGjb]*W
NKaJD"[:IcnoHWrSu^uTh5>c3Gl9$;AEKIg/PtnaktD;`;A&Ki29Mk.>S4*g6Q\HG
m5;Ia18Fe;b.ob01u2K=UZusmA<G5u@FZ![9uPud=DXWI240I_o?Bmi&JP:$$sJ6c
aru(BQneXoV#A^cUp1pr7B\3g1!sp9D"2Mm<6GnEE!@Km=%JLVl9nU7VjNQK<GsZR
8I%sc12*)u%ts24XlOGG^1\XX37_mGb^)Om5id^mB1ruHigOG.W$qL.Y_&a!B6#`V
42@!(F3Q6?/WCV#*/u^')A)@$$I:O@b9DouR2=)G]Wq[6mII]HHcHhCM7NbDij$0'
Y7oZ<FtCEjCoS6aZKA=?.TAF2R`(kqOs?Ek;$P_@&d;@0GjQP[)p][e/s-h&+SbJm
QmKo^W)@N-hg6d4K;X:TJceehV'LVt98@b`E"FMrR/FJDM^sH2>us^0cr*CH:=1Lp
l3ffei>!o_',dUp-$3Z:[MT!$JR*LRc^hq=CQd*;%h<QLl_pof:PAXIRoQCr;&19T
/%<RsbnZ#9c+cr$o^JtTV[X7O.1BCCBt?#[AQs"K/VW;>>t\`M9[`/d#`0X@*'cl]
1/)=?grsjF>9^S+*'e^kamQ!gD(3>9"JEh,:qN,LAcm$q]@ZRt'VAh)@lSRfSQ8No
cr/'0:=L]0ihCP8nq01KQP0ssaF5X"CM[G[g#P]>)7MTfqY+gDj8B6fBJ%dgSd=*Y
LD_*EDFYA!A@E7?0h4G>[ogEZn`!:u\_,=V'4%,8fCUe2?)%\%.[7K,_V0%&dV##)
R&eRKOVDn9OqM%P2+VYa%.[I2H[ca,]P*Hn/iSGW)uc!&4UY),D?Wm7*&.3)@<h*%
L"ja!$sH7pJnYR'qaW8eRN,61<u:d-To0_opOXlrCK_6"HJK22mTbjppW0HO\pIOh
B*EusO,C6^jG0:_N?frY=%m,N;FhBp;(BK;grjYT@5+!N3#eO?FV_@WXB)jS*]dL(
\`G44_Olu;:8=o!;hMSuER?Y2r33N2OX-L\RTU&&)DSNX.V4\Rn0>2"3<YfbnT7Xm
9"TYr#moPhoePLUiLT;c>jLU91dODu#:k"aacC>EdONQ<BQp%6b>*:)$&`VJ"Xc&1
a:am3n.3AB9eZ,&$nL6Ca*+W6#.E>MqQp^9C8\[pVKh%PCcHVoq9cuo>8:eSY3KHB
\jR8Jq=7Zn(h+>B3KJ*/1,V"tQZJ,-k)P.Q2[f'-!/A;hmV6(1?,V=gfYq,iIam*$
I(n7dl@B@IeM8?NQ9*(PLZ0H:>^4Y*_I$#&A0S=^E,;2A"&p7Jc#`W*Kp2h),SPAX
q/O+0`Yue@<Y&`fWg4M;J6*99MakN[FL6P7c#Ql-+\flXQoVT)!#(<dI&4>#Y9YNU
r9Ve;RJaQM*gat!poU%'TVW<dRY=1jkBCLE,_d@&Z(C&'CfQ@fBuluO,<W<uioQL!
JrQ*"qD+`ElXdA?+F).gZ7,RERJaRG?Y(SZr`n2id'?Z-!MrL]A-72_iirUS@g&?A
Y`H[6hBZbVU%HWV@LO7Z"_Xr-/+.P=-Juuj,AStEQni!DF\O2IN(e%87d%<o(5#Xk
9Mi+\U$aI$'IU"s95X\NN'!@%?LDdBm5\!H\?*JSLDXFN50l0cfJ.krd)N.Ll91MS
]0cS[FuJ"j7.KD,*^hT(^uU91JISI:I'bu]TTp9fAXa_R3K!ou@u0=!ki2`^OU&,r
:;dr-H(B!(=mXd4_U?9dj_U?5f-9-NKH_HHHRt&PIO7:^[Jg6l-`8T_@*hO3EYZ3Q
YI=dn:L#589&0R\#NE=(l%0#+lA[b\h+H_']@aB@KMCfFbXqEmBSuj;_\/g=r=H>f
6RG%OH=NVM^tm/,$sGZJ=L`<ikfO,@E.Y.YkgYc!6h/@CCT^rupI5$`Z,/4kLbBOt
Rm@;Ho<9YFIT3sfWL?M02"egSREBO",R1B`*%W)=8%'$m"V@lr@5>5d68#8p7oC^O
r`p9$A?LjggBV"p]1&U0.iJ"qLcqV/iX^h+m`j96#-G4(X;VnLoc<KqDS=\ZkFn@"
gG1`&F@iU.%AB6`8EADaR!E'"P*;6"5$V"Z2&KD:Yuig@bB>W9dFU[<p8jHi!uSB^
fip2&!ek1g%T3_%3+AADJKlaR\:!77Tlui6N1EV.PA>$?V>'FO(+*3Af^UXbcS5/L
*2$0lbYKp+Grf2H;ZDKuii7TDhik<(X_Ws`g;SiLZt&(IplVu++^FV0Mu[Bh4A)%u
9R_eWR0,ANYhY.pKN8lX&\gng#0Oau[_aj"-q,)o"e$,\1/fe@T@#humg.-.lr\'U
%6a"=0Vf&->lAApOQq&ia0?()(o_<BZ*o53&jGoI,pk=DZiJUe2Wk;N:u3nbWTms`
,>^G<5nsAgP?5,ik$1%,h^^Cd(/#F`I9dkOO%>ld/1pt_$?.(=P<tCl<r#lF5DB9F
ghZ;9'eT>oG"#hFcI[T=>Y-%TX(,_V3-([AYH`FH<?[G5G?L=/r(pPIF&K9ll3V5`
@:f*'\4AR2RWWjt/3D2t0G"@UGWfGR52]`e,u#^NL4`(WVp-(VZZ]Gn_c-nE/+B*$
K@DG=@CSFF2[0XR(K/Xlc8#,L*1Dgj(Nm:#&Ao3=4C+=2LdO-18Ih*/<X-n#"G:5I
Tl&-&7l.7nmWlc;o]?'<PiO)eZo9^2Jk<eJF\S<4!b+e,EG;QWh/h2,);Vp;j<-pM
HZD.l?VO4[kT8p"!F@+C6ETN\nfr(lbsnWO(JM],A&$mg:(utmhZ?#N#a5JUM<+]]
@R&+G&:d"td9GMS_(=n\nq5>:n#eF,jeM?s8G(]2NrL_Y'?D6(KOd^d\W^nVP6NBH
pN64sETh>*is-cO$`[V*UVDkD(7Z#kW+3"=#<1"_,7$7[1pPU#`R*Vg@+*s5ib_t=
"moE<(7HA@MmM@RH8oI+@k9aXg9Xj-4_H7[,.o!YNZ%u2MA$(HFE/SPh9kc.j`qC[
i7=18O@CG=Fu(ukW#O]GFf`=KQCJN+K1O23#Wf)toY:\uS7qD\JaS9Z(a:\q%L><:
+cq(.R/gm2-;C99Ebp-\)Hgeoc#dib_'tEhkE]D@Ppq`gmYelS39K1W_"-;INq8=Z
'c^#<aFJqt[mGSVGL&1SoBZhX1>SjZTo6r/iRutZ0Fd"QE5+q_MR9Nrd_l0q6WMsS
6D0p`"i[aXl.j+IK=C0?k9`PIhH;HSBA]g&E#Cq`&@0W<2$joaP9rV8!9:;fDS29c
j@!3$+[RjO#eG#kq#o1,3QXk1^0=US1a[nV(IBJ4-!c]]!jl2i*/T8d:BdWU3Nt+)
?p,W.,3RN3g\[*9%O+c*,76i5UU*mA('0B@(0@i^Uko)o[0FoYhmYd'1"Ot=N+3/t
Bl&4f`j,6T7!$4H=XunnKUi3k+E.KUbi^=5V#r%&JpW4kX//>EZT:7U[ee!-=p(GJ
7jh*QSqP)[dh(k2;()r]=ek,0/dM`7c%\.*3EHkAJ6X+r[09(t#cPC?=,:K=eMLHi
I'IsIp2:1?j';6#+;EpD3,`NJ>F0)l8g=U\iSELpDbQV@@cnmF"aA;(=K@a/#1"n"
B`-RjLGG./NF0_BmnOB6]&l07Lt'fC]D#-?+Z!h+ROE[uC>uZDSkIThhKVIb1u\$/
c8lXM$"Ch(?&P<'["FTgfDu"+dd[=;c:jZTJF-H9*ASe5P"V%AYT5$C/E+cn"/C+N
e,G$R^)$j=!(J3&5;?jrO3p,mj)D3G3*NYM!%#j$[nE@4npi'qkr<2mIr=3/D<u)o
(kH37c[ci)9UZLo7Dl?5mThGUTsKlM^3B##\`Yeg*s/?R]CNsa0hi#eQo#Dji>q8f
D;K;u[JfD?*Mc8LSqi$q[%Nm+i8r4/EKE/e1GcEebU5_f"Hsqp4>P>!ED=oq&AgIC
%ulP7-Utrek;7F6j8C+hW-PNm@c4FYD=[+N_@uSFWc1]Z1?_+>P9j\kG5M8,R(]jZ
CS()!*m>Vk<T^Q.o_p!rI)upm,lOUT;rioTIgn8=&mO(*:DB!>]]'3d)c)E!1[1uD
<Z7's4.D2sZ";1>-u2K30Ve;2P9pFbNF"K`'+5`^)dLl/PQ<M]n>iJ&V>#2lkWXg0
+N]g7-;>cE=\]H6393@")$<Cl$9Aj@H-GWc2Za[\#d,IL]N^gqYJ^P2i9KR`RDN/E
jNUVnia&+gJ,o+.ONHd?G>&YXl\<b,TuH'4j;dsS]R>rAO,;..NbfjLe%G>:h9lE+
"V?DA":of:%&&)@m(*LG^-0`ADK(W/f[&_4Z&9RiR3inU*Z%'T?7T#`H\=d8YRt/e
S5TUj^Vc`tjR@(B2>@h39`Q)?jj;DVVKZ-?:NdW?_Cthmp7r#5$SfTOPOi>]p?iNc
*&$?-Ab;c)+1=`Tn%P#-%fgT<l,r!kdDUX`I%(C8"H&T+?-rd-*)?=gI=,kor"XtD
B$g*EgU:<9CT6Xk<+_7@]i"FeArL=BkSlI*<ucQo.(a\:6>I!j*p_I"3N75D`o%'I
9!`Qkf`>9T!8[e9]gEGM@sRQGa!ONJU^<5,?3-)61]cS]ADrK?T0XteDgKc.=\E&H
Xk]eFoa]Xlgu)=L>+A/m]gIu?Y3+eT*G\ih9pPA]R9+oK1i)BOCi8^gPZ_3EqQZ&<
Xk]erHA?;FDXa_Y.#5s=]gG_4IXM!%*G\ih9pPA]R9+oK1um8-IAV4%XSpi54k?m8
Q.o8@muWOF%A&hhZ<uJP*Lb.kI&pgP/%;L`hBDItE/`pj`H)[I4#A=;X?%Eg=OYE0
WiUEc`o%'I8ul.;bNU%9]S4K?O*.O<jYg,i4(MXuNmUglL14?TcmVSR9mNgM9e3]P
ZJH`DK,Zp'AX-XXWcr,-HsgMJf!2*;gJh>EOEh!h7[$RE90.ETjq=Rgk[PW[Y%PF8
2?l*b<aJfh-c*J`F#(h:j0=V=RP7;F-9o-E*2@3LKLcB$Q=uk):eP@OFZm3SRsNXI
A7KS2B;MU6<Kh`a7V/r;dUO;5>.I@moa[BkJ7CD^F^R#&GA(g*@&,p9Z)3f@<*A[O
NPQ'qPt]n=eC?W;(V)E40TCU"R3+#'EW"u7i##1`(^n:S%ZS7lh2oZ<`[/,),0?pP
0XfKMTf<68GZIE<BJZN0BPb=hUcd3_0#8G*NOi<1fMWN@U/ukT1lYrq&CW]t!Y]]D
*pXZ0i&ZZ>ZWb5u;AY,J(u4%P.1)ZlR,4OAnUcno=N@oSBDa^RC'eBC>o\`.!KPPa
MQoE?n'D>6e.$])@pFWO+Hjr`$"HV6*/\6FK4h#+J2Un`LW7=A7`o3]it@mPhl*S%
N%K0l.!c%V7aid*!\qAU,;;tRjKX_b$*JnO192^[/Tl%]Nkl0rQ').$N9M?$)_W$W
O*-CSE5mC&Y*LcMeA\-F(#Tp'UDOBWoF?kr7,<sF3lWJU%O0#rQ8#bs`M#6q2gA@q
!baBeGA(g*@&,p90eU9[s,FTn_Uqa&LS@k#@l00S/.g8l1]e>56QYP1Qf'o\,dU[k
fMWN@iY^J/=XaZMc'[@]Z13F.nlWrB"D@Wkl=pW893iNp?3-)61lAP'9^g=69[jMs
XCGLelQDA7C'eBC>o\`3E._f",_.d_HABM[$V&9K*TId&n_^:G-&aEuE@?,:3(D@F
`W@m.6R+9^2rq6(E=&e#82@4lN%K0l.#u+QSs>H=g5P8:)B1=H.?AV195qn#UTTn:
[a`9ikS<"m9qrO5`:OP!^dR"?a#_3d\.0_)XHkQKeA\+@"ugd-8ciZ^VKZ]i]O7Nt
ehJen)?5]->/Joi(Pe_dJ7CEq@Or)>4#@!PF[I59(mj/ALa9<1_Uqa&LZ00+i)qK8
TZrk\Ts=->On)Vp\--IB2sP,a@nU)IMI$=Dd56`c5YUXn#Y`_WH)tL\K'OPBb\@Go
93iNp@rT?WXo.un?$r_`DiaSXZ&XfN@uh)D@i_$q0n.X^kJ:Z/l*67CRM`3K`]*[t
eauta-;BG+Fjku"^dMQS0G0ZX9EZ[D'7l"U6sq2m&XWht"==0`JVh01?m79:YX%-%
J,'$1mDiR`qO9]cD\cf#+_,NX(:KSJn^)gbn9:KgIC#d.,9pie!pp0in^Cips7Xo[
^3TVS0A!],7U2a/EU+h5S]!]K?pFY>Dr6$=qqjRo'0G<5RG.-/lMn_9il?QJrXD&e
Q8^VY]`gRD+2mcM!W1n1dCF0:RYe^.TjBsd@=S'm5J.#f05pM=D^+.Sr]"#P)mDI/
T,G2/P_I6gbdp$U`WX4nGuKR1j.rUKj"Ppu^jc.)YF_2>GH;:J:#CBqKF>KVIQ4Hf
,U"5(%!ua)If/lB+<-r`XrSgtic\e^4nOX$M0fnrf,kj6+8uc<F$);nj5i5B)5IRD
ma7R8H5jioXIY8Rfl:L2G\4`290>'Fa3$*]>0OSRg]WDV:&CM"YhsrIf/HLM`1,o;
1i"9h&XWht"==0`JVh01?m79:Qj?@g-3=j3M82Me+tsUr#YY@J!Y^-A^dMQS0G0ZX
9EZDr^n:Vch]M7CFD`9V&ZA0,dR5sG;ntfZkm0tOG^>%@IhRBJ"HXu0lX.C&l=Y$R
J,5(Qqo)WDrNE]>s8:WTrp8PAkC6ISScU5?'7iXr!&X4Qs7.sRMP%T\knjB[s1SC!
ci<#is7S*s.K4_C`$5=GSX9]4,60Rjs,doOT0N8U<YF^QcpbY;.:FDS&U4?Y8.2YX
5^It\kl#^I4>/ae&DlZh7)/kT8J;jf:)O^r7jEO@nRo(`^l+4a26gJ@4PK8ggdGNo
+@Z@@@GAY(BOYjfMU@mq-N``<!F.s-2alKY"PjXff=?V20&f*dS-W(:5l6uboB4V[
^dR,&#iK"m?AQhW6sq2m&VqV"]<CFtbh21557s7g9EZ[D'7l"U6sq2m&XWht"==0`
JVh01?m79:Qj?@g-3=j3M82Me+tsUr#YY@J!Y^.ZKYW'><a[T5$>"*cF*)G6@;Q?_
DIdZpC'laV+>=pV@VQ6S+>6<(A7^!sA0<`P0Ha791,Up34>8HC0JG170JG1:@5'Ah
0K(gC0Jd,q2D?g@@6$"q0K(gL0JG1=2I\Qu0K*Gs@k]TG11b#Q0jujq1c$pD1G^gC
@5'Ah0Jd,k0Jd,n@5'An2D\bt@5^#"@5D=P0Jd,q2I\R#@6$#%0Jd,t0P"WLA2IgR
A2IgRA2\!UA2IgVAMdpUART%)A2n.13&WZK0JG1=2D?g@@5^"t0K(gI2D\bq0K(gF
@5D=M2D\c%0K(gI2D?gC2E!HO2E!HR0KCgF2I\RR2E!I&2Ip8T2I\RVAi=3WA2IgT
AMdpUAN"*VA2n-YAN"+.@Q%e+@V%AT1h/@$2E58)A2IgVAMdpUAN46XA2n-[ARd]3
AiVP$@5'Aq0Jd,n@6$"t@5^#(0KCgF2E<I#2E<HO0P"X%2E<I%@V04\@Q%dSA78q*
AN"+.@Q%dWART%X3+69)@V%B.An!YV2D?go2E!HL@:D-*@Q?,O2J-Q12I\RVAnGXa
@:_9)1LiC(AMdq-3+cc7An,=\@q0"Z@Q?+u@:WhV2E!I(@V04]2Ip9/An5@]@V04a
An<f-@Q%e/1hL?3An>F_@V'"[A7df43G)l42E!I*An*e[AS,Ob@Q?,SAn5@]@V04`
1gsj*AnGXa2J-Q5An*f4AnGXc@V04aAn<f2AnGXeAhYnm0JG170JG170JG170JG17
0JG170JG170JG170JG170JG170JG170JG170JG170JG170JG170JG170JG170JG17
0JG170JG170JG170JG170JG170JG170JG170JG170JG170JG170JG170JG170JG17
0JG170JG170JG170JG170JG170JG170JG170JG170JG170JG170JG170JG170JG17
0JG170JG170JG170JG170JG170JG170JG170JG170JG170JG170JG170JG170JG17
0JG170JG170JG170JG170JG170JG170JG170JG170JG170JG170JG170JG170JG17
0JG170JG170JG170JG170JG170JG170JG170JG170JG170JG170JG170JG170JG17
0JG170JG170JG170JG170JG170JG170JG170JG170JG170JG170JG170JG170JG17
0JG170JG170JG170JG170JG170JG170JG170JG170JG170JG170JG170JG170JG17
0JG170JG170JG170JG170JG170JG170JG170JG170JG170JG170JG170JG170JG17
0JG170JG170JG170JG170JG170JG170JG170JG170JG170JG170JG170JG170JG17
0JG170JG170JG170JG170JG170JG170JG170JG170JG170JG170JG170JG170JG17
0JG170JG170JG170JG170JG170JG170JG170JG170JG170JG170JG170JG170JG17
0JG170JG170JG170JG170JG170JG170JG170JG170JG170JG170JG170JG170JG17
0JG170JG170JG170JG170JG170JG170JG170JG170JG170JG170JG170JG170JG17
0JG170JG170JG170JG170JG170JG170JG170JG170JG170JG170JG170JG170JG17
0JG170JG170JG170JG170JG170JG170JG170JG170JG170JG170JG170JG170JG17
0JG170JG170JG170JG170JG170JG170JG170JG170JG170JG170JG170JG170JG17
0JG170JG170JG170JG170JG170JG170JG170JG170JG170JG170JG170JG170JG17
0JG170JG170JG170JG170JG170JG170JG170JG170JG170JG170JG170JG170JG17
0JG170JG170JG170KohL$>"*cDdmGg1b^%++E(_($9UEn01KYlFCfJ801KbdFCdjO
@rGmh+>6E"DJ+')+>Yl00d&YD$?L<0ARTE_GQH&nhiHMM&q8G>Tfk5t(U6q:[O'\a
(N1Fhg\.K.!]cpf*dVPShN(phk5P\S)pUAV.EPe>dt^;@Q"6&qRGl@K_]eVUr_<Ar
rn4=_/q<aAYPl3HDt-b32-^$F([%gCB&D`fZ`j(^gZEG3kP(&5[e3qqBXW\rY%sB5
LGjL,T7?S0f]4Z7r$c"/gua[tb54[ne!4I7gGdYp^Wjr6>OP%7J,U;%9tdT2#VnpF
@lOsU!9)Lg351u'=[T</P<Ze+AsC!`mdij"hrUnKO',)AYO8u+XFR6V^=N8=l+B(R
YAA>Fhr]F3+2>I'=d56W]L3.BX'Kl3?lIrLPnq#[IX686<9I=p^:;FWI&6;nZ1&1)
?Q#IJ8(f(RRH:A/[+4lSfa10q:,\I`3;WIbAZ,*?2Yo]S]t6`]g"6E#LMaH&gB4@5
4lFS*6R>kgfLXJH)SW]6cV+>LIf<YB&W*/h0(\9&A*<\dhsU/7l[s5-kB52BbOns_
(sIX+.G!>RD'g%:p?i`6@!h'sqMfCLd&^HPT6u<0k>ak9Ne9oVXE8!>ZnTL`/eZIJ
YaTAS$OV_NU;E#5N0_;IRM"I(2XKACgNGYuZA3Ske;E]jCOJ44Jr9-u7V+.#apQj-
8TC\lrZiMt@)nU+K:`\g&k0^NrkgiG]$rH.\\RBLp%dt#n9MLr[QrpY0X1NUn9NW'
lY:q5KVPSqr]f8j^E7u6\a`?)^ieJ9Wjh%4"otajdL[5tJ/]Xs0ZhSJS!]up>H+Rt
WL=r(73T+:IDO).$IAWLC6Usd;,Zg?KDWFQRUZ#!E$NQfF>S6#2u0Il3=nY2`6PE=
^:[OB0*aR&YB36VJ2DA8YI&'G.$&B)/Og_E9(]&;p?RBKV&nDEjq]\6d4sY3H("PP
E'<16]NLdEEa<N;MDnYS=hJHPK_m`]!k]>Ij3)llr-a)4f2Dr=<-ic<Vs3Q^3#5bL
hGD;3JCpKmXW1,]o6AcOkEQnm8X5$OUuPVIS^/h,@5;Q*.ZFdTNfD=$3#s)9a2-^[
[!\,W,Scb>C3i;iYY,_rg:"/GT&``3"JqJ*;/8=rjm#hcnhE*f@fL$n1Sm_l1#Z9,
5F//#n#Btl+/XTcFRWm74i=>=_nn1fA[uKuld\8T$X'Cn%]P]NU-GTqXUgOGj=?5Q
SemC9i62V6(gd(0Q25T`*0m$uP[%u3$mpdm/MrAoL%_XL>&7O91%3dQ.hlc3,MJ"F
i-j3VFgKoG$kmFR$HfUfC6Ph$/!@3Ne46\QTB%CO7pV0pc(SoF7Pk6_*&"1J00].U
oIn-n:!coj0`[R%L_FBNOOCSg#J\?`jCeXJCF)Hu`]a4g<t;T,=]rs^T7JMSbtKRc
La5JbYmnN#ih%F#NEi;Z,ZP$.-[eP.M(^>.jchua)7!Xkf0Re1Cd3mPYQF1s9Cub8
/66c2(C1U7Z@P"kE]3^f-N]**`Vq&\%#*r5oW$oR5?W6?O[P-5,oa]V'3lInU1T;W
R+Z*B*!A2Z]N;,JOS[ZlT=G=Tq4?sE'8aL@*ld>`J0Z2"D.F5G:g(MKEPAhH_'8U;
ODd-9N$@igQ7bX.!U?-._RRh.BmF)`)T<`dTZN&/kSb>3/=Ub'bW$hg7%<Ps0L/Tj
a*/fO:XYhBMMI8"l`=$I%,8]$0Or8>ltS4/jX0jE7k%sbL+Xg%M?`u>8Y9ga[ZMuY
Vin>u$3Ge9=?mAj1B\7^KqIHj>smYDd\j1g/f,.`-mp9q2UJf!,E$[:9.Jlc#BG3"
huB($7U;0+C>ER$2?Yq(Rl\DfL8#]4];_dA"-TKTMsrS]p!gh.@UZ%ki)`W*'uM3$
Lgk#dZa-'4C;;@\MkVjAUuh`?>$U1%ZCKF;;)F%D9e;B_T!Z6XH[cO'h<n*^[G0ea
S?Bup#g4b\4pFQDoU:2`9`Bf[n2M[QcFH["e;#J_X#J4#coAk@7n#r2RLZ0%-SnHC
n.Sn_'G'6D?YCBjs,2AFDSGhjhP3)))XTJ&(Hc*tU%8`;)BWoUr7,-M=)!N]UB(kh
4%Xl?:WV4Of3mGSp`%p_rbjnt9Ul6$9pLi-W(Y<Qi*$u#4N'XP+3K_IfJODe9Beb,
G-\AK99tUW+nl&%K/GIYLYfIO(/kSf%^[ferE>1Qr1397L(3mu<6]n`3.tEb)tSi?
IVg#tgEj]S3NK%TasuRKg%&G3[dM1;9G0m1`#LQ9<6^@r.J???4KnV1Rd!H&A'4,!
*XG=7Fhilb%8/VqMIPQfZR?#2R;;narR$qOF;AY,7X5]`C5K9"@Aq*9G=P:ND-LRT
C3sil"Fn)@6Oa#iSG6<,>/0pKe<>?opHO?HiJSCU[#Umhc(BX)bZB#6`fdM[_qBe2
:5Fa$Kr%n?DatAK`u.it!&dXFs4g<in2*.MEI6Vn$QkW_-6Us\#]g*CoW!g:(@$k1
mjJAHEG";^LRffjO)X*h&gEQG0]L>pHCj_P64oQRIU0%_'UG,<MHtV/?Il<^`h\m@
?r,LhaF$JS*h?$'0g"Zc\i(F$(7%(Mos*rK_$3It-ps$*:bp#D]k!$5n0Kl_Br!&]
J'_9IRJmg\PCAI\.1!]DlJq8h)jMP#1hsWkj`n.@RJ<XYl2k//=;6;+M`@p'WJWjE
=I&DU;HHm73r=>c3;G(/H\7oFP<g/.+L1RW!lrJ"6@4jk:nIS"4stUTD5-r9'ZP,-
.Tg9KYrJO!U6dE0G0N>HCoTWLe#jRZQ(o=<fAEJY@VQ7;=d2J_1J0-6<"<QfA1(@h
"hILiiE)<J6!#:7(/[&qmpC=gT%\_k6jaPlFe>j?Y&;EYcM2ZQ2Y]BfBL[b&DS'\b
_]F(Qe3!1%J'*VhK+(M6U-g-gX[Df.p]b9P"3IB%A?R>NpaNg;I/9BNT#*K97GBo"
+rnHXb"/N[*M3sW:XYPg+@m<k'RrN;jf4/9GRk@,pBJdkeJ$I9GFK&uK"eON_ClrR
Kdb0_M^i^3r<Qu,_uNHkC-q7C1*L7niJbUG40YO1"H)j]7j.k:ccNfNmpj@l.,eB-
*TnX1^p>;E_a-o9J#jUnh"(0s)a6USZ[#u+Ql_SX-).C%V]Sk(nmf&@!%gB'JN=^r
nD.$-(p!ga#OOW27>rGDlKcpQ&85qIa0ET#P'%UB7,Mh2/\,ELVsB<n8"dAHm`QD_
=WHh?l2@'H*Wb<lk!E+$Sn;7VN[lp)M`X<r:Wt>.\L@+F+\b'=R]>`nA?"KOh2$GX
RM[3)X6WJ[DfC,>:.90Y71>F70i+U4Ip<f[*c0t,">O@Mk\=H>NX$<0h&aNDg_YeB
#:.E>[5T1)08\K@[C@*^futuKUAP\t'#\4KOh`2r@YAVE:-Rn$$qHE.^F+^L/UM05
!X`:P5Kd;?hd2dMNf[@kr,P&Y9,m@FOjY?r_>P'JBGF$1d>(*.3%bNBM%P("HN!90
f5+T#O4c#,nA@+USiE_(Dn=)bi*&IR,:EF,$]LWu0AAoMo!u`OBS&0XDEp,-g5k)%
ol'HUIfT#*>F,[<ERhRFM`N%%A&?bRk`f3:-j:SGm).%EobA9SLAH_"&8gMQd!Gbj
;21&V^KWnP'.hk:hhI+-$__V&6sX3ob)%I%^/1dF6R&]6DWhL@f>*8[`Pb?i^R3.#
NCf-cJZ!i(feTn?;Btb.@^U3H:=8>FZUpJW@\M&sisQ[=eo<Ro0?K:VKqq2\UYO7a
3*%I6f9Oub1-lA-@NDS!UpPuDW,A+?CA#G5P#)tRACQ_j*>>&[b,VAo1ll(IhBZY"
&9bLjJn0U8T3nZsIOMH5QZ0SW%$FW(=F"q)k'Ge*_AoH&$dRF_M>`s<M5K?oZTJ7l
q"rA:ea/WHAZ6M$#d:j)TZ?3RqO+71Z$KiUTuEbf3_D;L3"Cj>bRX@eO`gaeB6BG>
UF>!pXJ5aDis?G3-gg_%Mc6XRA:Hk3@qhJHM=G22(gE2,D\qM*\+Q>,-b]d(j])Dm
]1*:s7qF:g@8D?_j(*up73OM-Q+e'=<u^gr\^caQ0Kp#b]b3l2UGS$-NiZ?;oL!(k
S1V8Ac+hXPZbn5M[%*^/b/]L5Ft#:s=#,*s"K#0[jlskS.Q=N?J6NX1%uSp8NMt^&
RY3,T>NaB-RLH3&d\3oIF\H1F1c8k>-DmChUEZ^?napeDB=c@Lo<jRI\Ud+Dn`OK?
WCNC5Zl_1[^)'EG;/d)K&(a>]J9:gLX/K9[;U;J^cIIrUXnc<&UW2$QUdO4K;WSnZ
G_SOcU64Pu.b@o`QCLW>6Zsq*gr)d1>9JRS6Y($XW`g`ik7?sH045D3SlieGo^^u)
FtC"%Yj,osFF4B>>L#m!_<Dia%_HL!&%92i1W.B>228NhV0Vp?<Cf>DCD!\PW*S$,
LT\uZrP&AJIDbk3hC`''5[qc&2bUaglc"0UPjt_K>h^ZH]/T:c\]'J2,pdH8mga3K
8*^-O]DPD&hs:<s)/Wp:a#Ag1<@aCKVMc&T-Din9cfJT@PA@asLXB-4$FTcGhu""6
=="poASu%"FE1r$D$jilA8bpl$8X[b0Hb:CC'm'c+>6]>E+L.F:gn!J+>6Q"Eb0-1
+>P&n+As=8;IsofF`Lu'F!*:o+>=p9+>6*#DKKH-FE8Q]0H`%l;BRVeARoL`6>q)U
>;.0R+>l/:+?225>p)<p$>"*cDdmGg1bg+,+E(_($9UEn02Q\-@oHr\+BosA:ddbq
02uM-F<Fj3010YoDfScq@:Njk4?O`>6ZXt)2'=Rq;BS.e+>63&DKI!`4<Q:V<&,RT
+>=p9$9gWr5!B<bDIdZpC'ldR+>=pV@VQ644<Q:HBl%m&EZd#)CghEs6tKkHA7Zl:
9P&*SFD)dV3Arc<5!B<pFE1r$D$kLg`Ed>%*6E's5/1PQnr?A*]@qP`R9AC3'2"rM
`Gm2:b;oI4[Ze:h\r3D\m/-f_H-cO0kjIDMQ:p&!W]40u!tCn(1`G15qtJ&GMn^oO
^AbBDI/W)7'E7t*2*dXRe+%)I:L10YG3g#n1TncqmM9/Z=M/shkk`X/O/C[62k*OT
k]_IJm_e&G]6DMo?G-/QZ$^`*GkXF\]6BsH,K\O0fW<i4>HF92Zcrcj5D='_frfZ-
1.CsPNh[d`\?@]KO!hTo5ckJ0q/nQgltn[6=P<A%[Jd#BErG"ZbDXQ_Wa77&pp#tE
IT[>W=uIs^d@KlMHO9%M+23_:q!QIdGQ0^BjJpuXqJE\_qK?,.4>-YZrkJirTSAob
i,#P<L@oFCf`fm03ko7*_V`UL"USOjs#8nTqrrPIrps:fHOf#^id(<GG.t`Xq0t=^
TC+?s4d3>0kk_q&jDN7eTofuK-b&o9nHBF/7/c9GlkT,2[_LmHB30Z6q:X"eKO(3+
V>XuKGh:R1m2>M`d_.hYN1/"/],l1pe/2WdkBa6PUUEt=.(Vdt@e>%Q^_$Hj@.T"T
XP*i:ZW]5EjW-PDnV4f*bFckK!JJ,X8F^R7Ga3\Y1!P4k1^+C^V=3J24qN#N/`i2'
>VXJBk)9M.\efgLW/qT6/:s=dr!LgOXHp`,!/6=&FGR<noKDs<Q?a)cN/>+\dK4f]
YUdLgpkTtj0BdK<'ENnp5n(Y0WUM*p;Nm,0?5Z<PAYGE*-87;E1L_URN-6W!^`pb&
lBiG;`#H!a+)dl*\)!,MG1c@)&cjU;grcNP",4!=nru%p^EBC]cp32AW(3)K''YUe
NmUV8+nSbd-d=,.Pb*T?:_O&?.@u*o9W@l2MBifpK*-HE9'E*T^2]`\!Xa(DQFa;>
.8?O+!`u@1V0co*)A)PmXAJ.I^(Z04/>BLFHP_?7a""dD+pnb.Whi6>>Y#Yt>7nX0
OaDV'&CD.u/<t`^f8l:I:7.iH9tsi__m"Y[VpY=-XNefc]",joRV%o[!2'(G7Y?)C
VnsV$KVTO%DQY*2T(8"JgbGo!"d,MLJ\PFF"H7)@f*a(SdBIMo3bcd0DWK:&8t+V=
53:X01tm/]]].Lhjb5o+$3D&<SbqP&<^Lp4)[2B'<bRZ$iNmu[_`67dYPCCAp[H\i
>t\8&U]in2A`cIlA$HjE0WP71L!TM:4(7CiCf"_s0':oNAH/0aFnZ;hh.?CC#5ejk
q/.E$r@+\$T`WZI^"tDBVOQn0eU@fn]Xb,:Ch]8>M!FYur279=M4,(k:mnjY)UC)]
bf#e+>tsf8@jKqc^/.b8F!`6OqF[2Ge%-(jEpsIQ9Z=`[@oG_+5?DpTmU@2;%pcL_
`s&iRmY9\sA_<@@'08@lR6T<@[U8L]j\s(or!*gsJf]m9:-LlAi>Cl1Q4ikn`[YXm
KS!hW\[F'1`p(-kN'9%'me?<qPm"i[o7\5qYsWc\H[mX5Qa^nj-AK=UbsntL\[Zf;
8-@*)D_I!87Ej&$h*MK:[p<pmJjW]I*LZr^qK1pu,sWn%fBZe(VAV_E"uD%\_ZnTn
#-s#i"&+K2k'GgAQj^CbBMlQBW`1Rd3ckN9fOEerG4"92hc=):rqFet'TSpW<\Ipo
PB+gGf5aImq^7kgm6&;E^qHtP[t1/^ClpGQD&2`$4)Gpo4*YlGDV[,O`#^l&.N8[E
&*YER!AnGn+D0n@^mK&K9qSX46,8n'WJ0UZh`d&($%e`P=S4XkM$6WRV<UB7ER7#n
a+@uU8jI>m(l2[6fW=r^2R2PAQWXXYr"BRULbE3\eJFqW<g`;HN1%_)]5HHS]*6DY
$q/@*nstE53QZOd#@iP3j;%qtGg$fS368s.8so8.IT*G>&_4Ei+]JC;;+ATbV'#!q
(8]O"C5?#D>4+]VI6-QU0g';7[)><!49tg$iUs#*EE_#FM!t+$TnS-uH`@k*8;F'K
n+mqGUbl!El:3b\-;.-h^.3$gR'>!""g'F@41%@OS[:a<f#,)e:ouV.T43R`CkhV+
Zh5er4BY<9>d]"0XUXl5l%.9m4jV)<D/:hRB_S;n_KHm:pkFLL$22aa/dJ3LQ=[+C
//R=1EXXI:=q]PXa!<1uf2MWh143!rZe]'E_f;^jb0LV`.K:9j$3<4Mh/I(WiW.[U
!U;b2Bo%P:.=ua'DV^9kbcqh-a?jRGV-(u5q22$8Q<&F@op8csFl]jSY@TXq!8KK%
Fk7esV_1rH1!;aN"V5M?.f>S!+fW7jeH3\q$C#5s$qjnh:dW*-p^`W=:c]",W'DWQ
:cAL_Ps,'<jK[u;,DIluV9?6[%iC8MD7T;XD&L3L53!/%[\F60CC"A;!UsaG!It',
Kb=]ZBa-:V_?i/5`9RsW:p7[KM-%g0QRqOBo.C`Fq.Eh(7P`aDP=53T3aq0]/,m<8
d^,/gWJaolH70CJZAr$/=>cDN5c_O%HcS6I;)A^&YoHEeOaH"lZX(%%Z;U1cfep5!
_+:uh?eRV*;cl[_\os!8:5?>[8Ee[<1[/p*7ig9$<Hh``#'%l``k9Qf(FuVOa^h`D
C0E$TOj9!@[5#dL<2jhG+R-?&ABF]-"I2h6^"_+/,"n1A;1'dD>sGd`D*s_"8_9g&
7h#XP'O2\hp>#)qRPEOf?aG'jQJ-U-#reW#"'4a+7kI>)`>rA=ZjPqjhb)9RQJ?oM
.]J*5MCgq1R'G)2Q$C8=UhV6QYY$rc<9T597dV&$F`FPGonpLqQ:)']9#J^^QILP:
XaqjM_De2/98Q>iF<q&%U_'a_U]R'PqmDY/&o/9lN]h#Rn$^KPl!]&Y`,s.JXNQ@h
R^83(LU(LK^_E^5V!#N?@iu;:ToL1+3_4^OKP%+;5fJE!*@3bD0^D(fr&#q,2-QAQ
ToW02Pg`EmAn<HD73!l'#.omQs5Q_X78/fkCrt`.RhI!5'PAel*`8O%b0B<$Q=m1T
Cc1gN,@Y2g8r<f+$,S;aQ>;^`([tjFK0ppCe<O\dh)s4F$DqAnaUgg23ZKWB8#HA,
>2u=^3Ue?V@&0<X?`8IU$=AQ+[2WdKm7VG]1u?QrP@u$oA"rp>fWMhlMq(,8cI<15
e^(/&$`bjrZ&:Bq80QXMih=+i/&YB<c]3eJ\DAD5+r8\qP_F`9[SmFPZ-X^q`CbDR
%G:gQBao3b7_\7dEC.g\l=o4t4+*b6R)i'0,O[QNXuM#u$'V3^hoG=2QP[-Cp!@k=
5`M@DMEqVabl'YoC8[)IEO0PpRLHT_,bH(9iTUacVj,fnAqMtkG1UI1T[&/NVq49R
\fXJsMTr1C<?pcW1Vus&n3%L=ERN^"\`HY_S2OcHSs%[.+Nk=AlEHIZnsN=p:>;pk
RN%8il3*.CK$Ieu+okQ'2"IDXO21JQ\2t`6b$+1_6PB_>0k$Iu,+%"DeK>kC<:T<E
$4`PmOX^kHU\C`4A3>f1&mqCB4fO3hdJHm+OHnai!HN;BB%We:fCn8c<dmo*S:C*,
[nFqGa0%n)R!.AJRe7L*'WZD*9>e&pVP17ERl?oe<qUFWFMdrI@hf>0W(B]Sqt%b+
VJ@S<?uJ'Uaj1^&R^sm>oPksC^#Ge>K"P_??B2\K*m<]g_bV&K](N5&H$)Fa5>/(m
#$QtmEGn;]nrng.^>%'M;OApS(&++c&gq@:VB/33LVaM(DFB&^_o8Pb$eX-Y(d./5
$>\iPf_ZAL@+G.npP\L#^I0ttE@7f>Tt/CO.F/mV/:q'F3F\b1Zb_JhQhBY531lU1
2cKnMU;q/l3OOTt=BF>I;63(:kd1fYHF(R1)5_#E8&>i3ED5%]1/k@*hn)770i,DH
T_fUNLi",K>M*&:Wu#Rg*OP=(UMIPcZof`tWot(`G'#i@3j$bZB-OGCNoS1-Qf%(U
a/'eq9T@I(j'@Y8pKNmZ17pufH.%knPddd8Fk^gG&l$_4<#a:/nW3mK,>JKThImGC
`/PdGP>m6aBW-f',9:J;RV=o+&Mt,eUS2]E(q5<FRrR2-hIWYDEYmtX"7:fhYmg9L
3uf'hDntQ.&97VkHN-?U.VS,m/QLP#*)kttOper^ODX@jR2,2G<&i=OBC/JCqq$8F
XXU/ep;3;h.*/$da]Tj2%]@>fAbCg'`mMD'*rKeI]/W>84cH[T_Y`VA-3,:2pHs$J
_I2rk2V:&ZP9YrI*?CE9:o,[85NEEqIRHp%F,e__,HR=rU96^H(\@5`a%D;!V>J=G
b0.c4WAO&&dY?d74>#=b'YhODODJjk`2b*ZjjbAY(D00Toc)`@X!b>Lj)ptt>_`0V
_B)V1iljONd&(OHq]mZ0*Ei'aCr:A0U`dLO-nKJu2@Z.IgG6aEc2.9SO(Fmg-;%)R
%=R-m(63bo>J9Q]%<hmUd)PUfJ"0EuRrn2Uh/8%lN&YFiSA3FW1grW:fXj#2/7HHO
7rB:bU@ZZtA>a\LXM!7qK7Np<i9GL#_tj/A9d+,*G!t+r12L_Um32mg-0/u^hiph4
ic?hd2s>SD*P!Un.<-.dI/<<IA[(l#m^KH@14eaJ,>>&miI[K)ngM=rE!49fL)]NH
DtuW_,^MaK3.;l-.1IrS@%#!31DB2Ld``E-p,D$h!\Gr7+YT.]<a\$N)E&PII\<AL
.-k)DGnJ?"I5sO\nFK7aA@S4,YMGSMZ/rIA`n\eXpQ-b\()Q9G%M^5s$VE_Eq4)qE
'D[S/VeN<iKqnJUb]bQ&]VeUI.S/lF4!:l(0%*-,Ed]=TKG/$0pf)4P@h:$i\V)ne
OAR0W_E@W`1hLH:0A(lA#P*dln0K%[iT<Jg:9`RMODnrd)[S7X85Rm[T\]grU[N+\
S%E5Mf692j(Bd(!9huqT<e#=a8hFCn_'LN*K=<As[GG*"&>ie\"TML5qLrmgm:-sK
8%"J$Q#k8W;ii><Q'1Zd[$+7>ChN&+`;TY\mVZt8k%E14S2p6R';)ks!%u])KWI9s
$KLhY#\e\bX'RcFd7H)Zaf<8WH0BlBP=%dDD1:m(D@(AL`5t7N_8>=:o/ZOXV4^+>
ho&,(5qdEfW#GVsf"1*]hSrY7SgFhg2/Q5g$*D52'S0polO_7RA%#:9*)aONPcph+
4q4F8OID#mRLJ(pJ*M[Y<YME049BhPT>]<#Hn&g!+3HMO*":2Dag]"+.anAT@!isI
BaTG9A7;p"+eOELN$\RZ8PuB`;n(jHdZae;+a=kPV2F)`*X"Pm>_p9s6rG!W-78@H
NIA\'+K3_5Xb/eCi0N%pVAg(6#L`KVq9(V+C/\gk@Yt`R_Dp9S2$'jYR4):UQ\)`m
ZmT^9nK8L%La;>[`I%d\PBqk6J3FWg#27KlaPUjSjB!7u\"+C(3N]N->^/YNNe9r%
c"$pEHGjZ0?"sIMCp@f&KSHR!1q%LC\4'8uL0E#qJ.1L9q%P.6md)4e"0XY.obI3u
W*YLH8he#oo?4?QjhPk%GEX;c=`3d':+349kc&1<A7ag`JQ*C0Ju@2.ng$RkgO/7Q
bo<kU=ou:[E1tPNZq`U7:i.'7Om[A=)53rIL3m9h[_e"[4mW%@=/6ig/LMZ0[1?>^
2`LsRQkK:;9Kd09bV.87lD(qln1$Vn<7<.%O5j>%;i]SqKGp/o0BV#:;&pZrA$*ec
8j`@d7@Q[+d/e/+giVKZOH$",JN,RMop.:KLmdO+P!"<@m)HsmF/9nTl"K+;K1fsN
2.]\ClWR:n:f!JM\#%9A3-oN+0jEf7S$5-*>>E&*WkKL7'8)o:B7jW$KO9p`PeGGE
)hYi233.;MbgGB39KmO1EJX^M"D/K:N+5UjmL9jB_?q>t6bsfSMG&1j:5"BZTc(b^
UOg=^+.>*Wpb!in8p]Np$K0=-J4E3XjmZ8*qb'TH?.bGaK\0-X9]6[I3[9QR<-!k$
I2"R%c7gR'SrO:Udlh1&o$58*UF)L^_CGaocEQ^.,nKX:(V/u+HWe#&!u:VcZXZQu
K.X9jUj9\4n,4F6@seEXBcJ@j$r,W9nhY%5?mA;Ug/RuoD2#!OqbM)ZFDgUT;s9S?
==jIPgVX-M7%^93'JSU3ZkQud'RC=/_R["`AYH'DEM.pj>FOE],,Mm@X8,6C1H\Y0
aA8q%EEMrsguf0<kYu#dF[dj6IcWj_!/4%"/>(4X+6ZOS]/3:96(rOGcl[id=eG^X
WQ@B1Q;JJCA`HHF4i5S)Bc9.o*O&Dn\trK9dZG?oBI<*:OW"\tp8^l^a@/Shh/(`<
rU2Bgl\-n:)ZGm0n/t^tGJ#YS#;ZDiFUL*6r#aHb[68nh2XqSALVM1a&>;u!`B4Qb
OSgYo'BI&49To9@BKJ,pHN=@V@NIj)bhFFiV@0e%B[I%sGse;8(#Ai@i_=?jnT-(F
Z3r5g1Po9\2*>'#T<$t3<K^%0r0!a%M@YM)4jrd#@X*);#4M9RC:N7X=#Znj_`)?/
LguO)JdWWl_D>_g_a@]aZl&5@V)'$aDpF,6^D>PYHUSStLh]^eYOQ'\$BUsVi:F'm
+jf_q?dQ?>.$t_=H-Hirr(u;NOn?=hrf4r;?:u),ngk3&nf^PJ=/#\'6p>2\Ys80N
NV*ut);;Q>@S2-f/,`7GRm7=HV3W`9S''9A,o"M2dSgE`^a+?R\!t;>\;iFX2`Sr*
.?q0.5I*oqlf`NrY4-ZjXbS%,70hg.J4,4N>V:90%D!_+648eg/A&:L&)p\E\3Tj6
;%hWeE=jUuN^B))qi2=B51s:`#8klZWXtSqTA=Gj)5m)"ZP>CL-WKk'+(mVMU#VZb
/9]U@f#J2WeEei.";9BdIp4K(*7Q*SGGUV_1-K27q@Zk2c\ifsJcCCMr?FOs_>A/S
Y$R#Gs+8i,%cX;4q]*1XhN&Y?qnlha0/>Mneo6GI6js9TJ=:M(6oj5u\HX-U)f&0^
'r=W<WEP1FINck\^'%\6QG_dZNPM2Q:U-We"V_s\p%+.%4/NSp0X*3.Lt]BC`G2\>
_1.K>aT[0h7c:lfVuP,4PuA09Qj%9EA?uumD!G*uh5doH$)LYM$hrcC)b#NR!FLaY
q+(XsKF]EMJ,M>hcFU<'f$1T)?Dtof:1mg=?4A+C5,;91'!FpjJTMf\GSA<`6d-aE
R;E-WUMZIU#VAW:T3o_8bNCZ"?gBH!;ajh0LAB#?KYLu&Y67r(Q6+>m\Pj^d:[]Vk
$)o.lOq0-ZgAhVPX%"O1WHke5i!K]Nq*bo\k+,7d8bKUXE0HfX.E/fO9'=t5Z!RmH
=_'i^YsXpM3m!Zma>l+]r''?-29n&MBP7r!0FU`p`B.1H.(agV`j'rsJC&M:JaqY(
jS!rdX@3O'<.bd`Bo5^-6Q1g2@FGg3gRlU>!gcs_R03Y/m)<8#E>UaSX:rh=O=B=u
AFKebH-%KAeMG<Kr[Y(//=,7-+HBL81Th3XU3C])\fM3$;^@`G>Zu!49&[d7'Ntai
;l9*chMPIrX<$/6fBr-E;"tCtE4VVn/(<I'\,l:__r:G1L\,b3\3@cKO?UPNiu.JF
.l^'A;$DXEp2mbBfO&CPMKG2MqZcCfd#YWnI84lUO"JqcaMQGYdn%Wm^I7`"0r@F*
'4hq.qS;@rK>)1R9=^>`&#G5CpQ`kVFu[#L/epdb%<Rii5"?.<"7E*e'BO+F,GL9H
`.UZaJeX+kOi+)gZsc;HXUN1@aQX6E2`j&V7_NQ0dYhAU@)KNkP^K32j]DASI^)ne
m^H\5TeaL"b<r`sn:Ha0C^QqA)[\B<.P=19.NKGI.q7c#r"jPH`WNDrU9%Q93a:0g
X9ct``;5BYJh%g-_`Fd7bi\4oh)G&`O!kf%[*LK^]".^tNf3/t?N4m3U9L)8s2aLD
Dm[I%?3c+S,><1d#<(@*cc:?N26#aNDM"o:.(Dsl8pWu+W7:kr=;:YRQR_BAr0QkW
-(RVA1GdqnY8M`?J=@S9O:;;PMQK&n>+D_UBP@Ze0N4_))U*tmC8Qcl@agmS)KSNJ
;\g$-rRD:\gAWDX`-aq;,f]5)[`D^^FCAt%8TI18;#l#HT.P6a2DE9'c70o42Vs-1
iFa']3?8KF*"/?Q*Z5Npbti/3Cj;Dj!Zr,fm7F"-#-uMFI!RPFfckpMPpn^%Ap.Um
#(+"bAAO:;';(q-[r,.=QhoH@+!]4mC'.^phFO1s,j&U:l"1FYiFOIcJF8D=*@Pem
>,$cA@BnWF=nI(0@%pIc3l@Lho$#@Ckt$SH2&(]jjFdQId>:6Qm:IFiX2n.uRRp*V
796d5l$gnd#MnA@6e(S<1Nn#BAXK_S'r8r,gqAYA$iNP^NWW[2E5Dk'P8k9+P&1*f
X#;,@l(IAA`F7@L3J5k<"I>O%WQ[[;f3mGm+1.I^e&u"&#uXK%:$J)ibu7h-c#fBY
0+Nf@RAi#ec$07!Mh<$j6_lINs.a]>%Rb8Xa+Anl^$l,TfO$(9-4lIO&VR8WXH"/d
Lg^W%&F&s7cm*-VqaCF&nt][?_*!Js7g+C\au+;eO^&)Tcu-(0_JMGe7=9m60Y*P:
g.%NQf/]bn@#cT.'.-hZ8_5ko\ID]:nO`*NVDKfYX0AhJF)?p!LmL6c1^t5^FLWbo
C[5Zna!Q%V.PT"U)<U$s$oarLj!0EH@B(d$b/#:9p6/^XCE*'p=N=Id0T;o^7@F]F
_T:G:gISZGGL7Zg7IqA64AQGGU$:8\c&,o7ZkjS.N6?XS)i%YE9^n2.i"bDY9a?UO
Y3uW@fsRr+:!?`*0(U:mMti1qog-=Vg8aLqqUe9`Bc>4CN.!KUI'^bhR:O7I,=J`6
:Br\EdZ:lj+M7<=n2Z,5jnO]2&5A"OV@ju-A'5^GZ(\S]E'8tD32Hr_`,dot<t(:E
NDdl/9[icHpkEQ<ij"Fmr(`$Hpqnf'2dCt=RRIVb9o0T^)&Q#!)8='#K+ZAV?TERk
?Uen$%iW1@)N8?q^@f>>AYa&>@eb[n0VV_F61E(AN\R-f(PZk<"q*6qRn`64nnIf8
ph$!""3ke"$"_4!hJC^pE#9hs"cZVIU0/puBV=BEL+/Ur8t<[NPQjJ`)C<@!<!/7>
ZYN'&cB]cN<h)P'AT@->[r;')MQtW)Msj.O1I<t%`Cm+0NULJjQiU!1=IiJh;r.7Y
SE^ro&W:Y+4Ms%D=6M*@$s/@>UlpVh=g9'1kgJJf)nXTYn!"TY3jrK%?5\Ik&oVHc
AGVNsr98MWDBcTdlE'@8Z_DSGh+Ug=O[a,($DU.e0MriZT3/:d<p,*N$=4(^8i3qO
=)oeo`EG*uo=%;.B]dlK/7RUen"`^CjpQ<d90g)!&_)Y8gOmdheM:-q<SApkN'[Y4
65?P>VE2UPR((?GeTnsdV:'NXQ/@#M<&rPDbVC=]hRJW1l47YCZcU+RZs&W-c0A,3
P?*GoXVn:XSkP?A`)[.858^:fq479M7qcq$%"+WnWS7!;9j5BS1o\G@Y=XF"n/<RC
JIL.<:Sp^d2''!EpV/f7-HEikWC^V6%r9UN-r,u2!2D5TJ2+/DY/-]%P>ZljUrdQ3
T;5'&,rG/9na9o1/29XbSsO*\^<C'ONN3*_OX>-[d$r22':=G_O")9HW(ho2d)pr\
\%#[.mfDRo,0#c)#4[X!8hF45;1)\&E*5S;PeUn2`7&h<6rTCm8R(/;?rP7.#SWdD
f1,n*]u6he5g(@3:Cgs(U"#8"'576Nb%Fu1Ga_h$&D=s!a7X<GS6,jgZA?oX-&e0H
=["j7g,>BH`gpLB(5Xk8W?oCa5JbTX`jR(<YloZK$-^eU\;k1Lf$U;!L=rX]MhjRU
<s`b6PKP."k6I4oZn.q*>(/K!i"O@klY%V^M9f^(k@s3:chL1Q':R_-jQ%U-QUMn=
=I/G5bC3ikXph$!I[R,gMXO^uEA[99`&ET^Pt!cr8-@3K2ip(Xj.X1,MTH2<H=^@'
@ZjQHECTIa;K42l;dYUU-fB&>b'c7h"N.^SWkl3Hl?urPH=%IPUCSigpN;1@GN,t$
XirGPVY[<Z1ZE"'90Y\5=k^-G2&q(`FYMg]Zru$Y/-CdS5gBXVp^u,o!mTN7&<kTR
I8!QVZC,AuZ%V(D6rQi]i>&h*_FWNV(`/$4_>lVT5@C%bKFqXqKRm4uZl?B)Ll/2T
)9LPX%"BTY^OU5KN.uek2a:@Y9,R]i;P1LX-sP?6&k:PK^;iVf$ruK(]>(TZ&TpV3
->/)Xb`sk]H-g3B<S6=G3k=Br,n,uZU4i&dM*?u+F1W&ShFkEA7L;H4H#J6cQ6E!f
-r])F"[rDL=]`IZWf+@s7\2?h4qFa*>mV_le?9WF1Oiqhc'9tf02c2![oTninZY(I
Y`PjpPBAEX-k',m@8:sMK]-<FST>Ub#7_+V6FqmFDuF_H5u0-E,/b)u3_:iHH#4"s
ahrk4AI((Y.q)8!<l9kB%&Yu%>rWZXq8d&4Bl-R>dM,#/9dV0F3LWXbP]\Nc\D`SQ
1RUs8#pZ^sW@DI16U\'(KIZ.r,)djJJZ7330dEj<ShOWrELB-aVo`l+BK>P;9fDlV
k<MWV745W?;@16TEdB3rAVd9B8gED-9S?9#.koKlV(6jI7U])k8L\'^697j?p4m28
3ED>7?DW<PFHUFF-t-MD/'j1,8J0.R/@gNg>pbU@N9X(&nrsp3rhP-6PJo;mPqX1D
c/UU;8LHjP2e@HnEZlST4._HWO/oOCU3X;Vi8m:-65[sXBqY5B=(+Kqb7J!F`Gu'<
o.\/X\-c0'@0mTmU;VT*#_$K\Yc(=\DQ9<o;jT@2ZRV7pKWe#hVpD>kR&6*0PU=Yb
HEonHT]ol7k>XZ6;qmb2DQ/lJ%&F-JVrE#NJ>SSn,!IZF'OU7`08l&jU8dM]$tDkV
qR1.2EVU@HE?u%6VrHG.C,A9q,3%'f+m"ReUY3Ll_Ip0u;r3@,hcBQC?G9!F62@=d
=nWM>0Ca<Z(J5O9:KdO>3B_8sV_/W-519q<0I#k3.!6q3nbk4?@3g13XHFtJ>&m.A
!=1>D^lQqj,n(%LoHMrO.EKt*Xb@OSDuaIF2pb'hQV-83Y[]AA8&pVoE!IQs@oKcB
=%N%[)Pa'N"/-sBK-`?!r.>`N,E2,gB^Bt!R].X9XUHBt;2hZ<VSN\uE",9aC0Qmc
Bkh0Z98aC+Z6(kPd'T2e[WODObXHM!]CN:)Qpd[SJ"&$O=%/mE;-`W?g.S]aEj-[u
Rk7`;U1r"=b-!Ga#IB:%]FC/BefrnsN%d0m.8Q&SBP(aRo^?B77oO%)05$M>qggq%
G&;$$83-j0lo(n<o],V9d#;f^9nbmY386Ea,!QR71rIP5q!cNfZUC02Qok5FIYal\
44tuoQ8m>fp1$"Id+#Mnc27"Jm-"/&r&C(lUpcQ:UnXU/<Y=J+0SaRp-amQT"YSA#
buPE7foO,p[\]-7i_sIC"CGTWPN$nX-.tq=2u@oi3hr/1Fsb[G4JQ[r00<Q?1MqYV
5Hrg#q^P;;W._c#h6j)&7+9=n\>G<0]CHj0-YZbMi8hP3jqn%.=Hg"`$>"*cF*)G6
@;Q?_DIdZpC'ldQ+>=pV@VQ644<Q:VH#R=;02Q(iAKWX&@<,psF<E=]0Ha7902cA&
Dfp)1ATJtN1a"Ip;BRV[Df0Z.DKKqB1c$7.+As=89k@jL@7"mW$<o2,0H`552'=k8
10l"d4pkk=A8bpl$8aR^0Hb:CC'm'c+>6Q3Ddu^WF<Fd102P&++>6]*G]Y'6+>6*#
Ci=>mE+*6f+?Vb/010e8+>k8q+As=G4s2LJDf0Y>4?O`><)bUq2]sds;@5'V<&$'L
0f^@1+As=8<)bS3+>bu!0Ha7902tn+0H`23+>=p9+>6\n0f1"/0d&.m;BRVl<&-3O
2)$.,+As=8<)bS-+>Pbr0Ha7#5!C)Q4pkk=A8bpl$8jR]0Hb:CC'm'c+>62uCij6/
+>63#@<?'KARfXhAKWX"ASu.&BHT#f2*!Q;5!B<pFE1r$D$kLg[@PR&/4jlQp[o6"
"pOWM\lbAcos^)4JKQi"/C_62(BRZdV^2u3,fk7\5\BG-ll:))b+G[b''*:9_p$q4
\9jTkjVdUW]Do;9pYB3VpV6'=^\h[;0`Lr&^R49Erc"D-\,TsQ^OLWYIGR+/?LM53
qr@+2hfo+fg[=i!0!YF9*8g0+*Zk$ekI9WdDnkc?qV/KsDSQ)BlgDgnoS;83J(aef
\'`Wh@JBZN_u8W]EVIr@q!bWnrjU2V5!1s`5MJH3!e7)f.>.kRhCh$X^b5N-IeRli
s*<B_54&:/cb"\^rG18I]rAKufr]LE\j,UiTC6)m*q#(ArU7Asj4jOeMqsE#r?etN
L\h=kmPhZ0J#;K1m=)a\p+HAUh@GCt[pScV^HBg=rH-!VhET4'rdT)UrnZK0rR2kT
s8)9#raGOs]5N23q!R%)8TfD?hEO-VoWq#1F&J]o+9.3Whkf*MO,K<J)d;Zj0DEdg
.bsL)_u=V)0S*4tg-W>3'0(DuRb+^1].Gn4?>Q:KH8s8R4XT;U+9#ZSFSFf+2W$/(
o57j-cVI@2LM+5[XUSR0Y2s)1@`Z3pgROUc_o)H0pOo&iVWI.6rqT9*^PRqRdeEH=
^=n0aZiB=N]Ub@,:G8m4`r0XU^:mmIjkJbnFd\SWeqPi*lMK=r2UO:.Dm/8Os)M;`
n,N8`F)l1CRZRJKXYN((f<'(?8j5F'h*7.gp\XB'G[$L3DdoK#o_eh/O09(BN%uEg
s7>DaI!XXV,ieF"mZQ<[*ZnbWT??3UpYF<9@9N!4M2a:=pBtMZH/7,d7)kjKpmd;H
c]8maq"/OI#5PX8kN9(KIA;9u(,]rnOhS;knaKr^<-nn,N1YLEf]0lA1qe`g;.nI*
s)NL6fN[A1J:C_u)7GY/mCB=c6;N/=p7.kpAD*!14AiCs[[HE0nCu5$TOPW4]Nd*%
Dh!.N*@s,B0O71l2g\XZc&e5:?p;Ps/aXE6AqutV8CJmIlL2j@o,@5'fYS`tkekK,
/D!?Uh=cN?^hn6>MCi9Q?g246(,90'8'E^5)#GImg8Er21%j6<oBu*_,n&:5`Y9Bg
WP0[U>jMB5^[LMLeRB:u`Y;d:M/,,s)=rZ^>4g:I93_2/=7u')^K`k@^,nMBdQ_1V
S&?lFfY-qS?ETQ\=d;P%Zpd[`lC:;e]Ja4_=d<$)rn%h;N-XS@o=AVUA!Umdk4AOk
=\#oqe)pWfcJi&;b-d'$nk/p!]<1C-drDg>X@aH1D#X.L2;=V'UYTj4`>3kg43N$o
rcO_M0n#SGcC(&:6`iFi.$m$cd?4^kY@T)YaiE63.][Gs:Wr91+).K7I;/;?I:&E>
SF9$q0=Y*1T>%[lQu*B/^$Zu9)tt'CF.]2OA%)%KqaXe--6:\krTQtEa6[Tb1>n/"
5o]d]C\:<V2N)k4f7BiPZ3E!qdRJ`_L+W+[5%g4mM3p:^-"a6D]@tS^Q^k#@+.]>M
hTc]JYKQ@+#>r#V;1VGub/#u?B15-dBQDct<%Na6J=CC1J-1VMd;gVMNk9kh/2p4r
nis9KE>tcJU10)bRlX,?c>!Y8@Q+Bug&_CSJ^"i.fVfd;G;$?!KVP!&;91=HPGiGn
SZ$r9oh$qhSk>`o41;sfPGf0I\*+O*#]s">!h0gfd*3=@I>aCH1G@0sP>3E$C#bGP
iVW@bZtsh6M+VPnXVu#6/SfaGL-6dsJSpcE,uK4fM2Gu7^:2^7&=#.CdIGh\5G]T\
8o%n$d@MHsa@Ic^acra>VF6+nde=,[FJ@4'-o1f"\`pU7U=,K4AK4*,<qc6',Sbl@
rWi[)JPCt.AYec2aQQ$gNDX6aor9%<X_Oo>##T)/X>19[E`PY-&P2%e",I;#T$bDE
)<lKp)$a#Q@h]faHdFSe/Lqi0V)>O#GWeni=s\GV9L;]F>'nP*!C4%U!GWLeVt%P6
$n/QP/^0$:%1]$hZa#dG^g/GmfN9"F!DrnrHeGG*,p4((#RLCJ2\M\7cX&?1g;ltA
+4*SJ(fPfdbXkXX-Vjk15[a1O@+q!iDR\YM8?Rs=?7QkP#r3\&gh:??b\Lk869lAd
Wg+R%<(^lrR(/I8]b6DFF&kp"-[\o)M^\c3rj+']s/^C>!m3]PbgMO-9CJc`$U(?7
69FmObj(,bKWi[(`1.MDrr/8bm=7pQ7)foBP.!ptR_Qm2oqjIm2TK^qPdXL$mq;Ch
I2E)T@^8m)J+67fLtV]=bXk&TV@X<!;q`iYgLd:ogq6NDTY52Ea%@jqnijMLbPr?M
Zm,?V&S\")I;/;?I1P98U%<p6#Q<m[gPFP6CK]u&&_A0(\PLT71#(D3["A%(l\5?1
V9NNDFeH*n0tE&&%pr+AESE%AcjKQ7q4;*Z4JY4)He;f0p\@hO-=baLT(>rkjr0o;
`uaD.T'^GN(X`Z^IrGbb]?go;KN:3>ob%B_NfMb[S2>N?XKQP-.iod=:=+k_?;o(\
:FiN/$Y[M)/O:BEI*t\CKhT;E&(.$bU)\Os2/c,<37(DNY5>PqM>7X`i#OmF/#no5
Ba&VM,R*?q@.PWiCs^TG<RM6,!eYQ+hLJY6ECrRs_ro;s,ct`sX;SRt$Is1/4s[7\
DFuEe'3YFm>YEENfP[YLTG;=&U>sRlX:O@h7r)S!d@MHsa@P:jacoiA-F<i;R>gA<
gFZuY>1(><14K8Yd4We'f#0&5du*b'Oi.9`q'4Cph!rE5fS!9j16XG@@Cr@p:+P$8
7E3ZZZ_/&8M,d$g*A3G9_uZ$Hec7H+S'VL5Ahp5:Cc@Sud#'_NOn"4Q+\9dK#H_Z6
X>4*X.nm=4Th?F;PL,2Kemuu+J80E4PdCM;8h4:JN)1]n>#?O<ls;1E%>jZpoImp'
.00IcGn'Ppb$^eAJaGCi'cL"u-"a=t=D_RqD8MQQ,Q*Jg&p)J.oZ7aIcjJDf&HJq@
5I]A:4&iAR[p8phW\Hd^,j%QX1T"FC0ak*kbYkQNm!2Wbm<D<03tf]'RVnV5TZ0Z0
`.[U+SU(XFJA9M>fHsbRMHOb=0>4!k>1-$D`gd1KCsaX*121@E]Jddd.Oa&\MJ^?I
>/>BpTB4dc#r9>GQKl_)qOX+N@u\%qcg#A=NKBN2WQ!Lo40]=&,)!^3KWs]d%JHdr
7QWg-[TV-d/k1]2b9#^<Dm+jqLrn]MI:_)q,%At-nP<MsH-Eu-E<";\Om?3KdoU?1
Am;H2/#Z\#$LuGj6>R^LXfXo?(c0dDpnt=J4D%q*b8Q7bl.:o;+o_!(ZiRY\@LB5&
T01Yeq&2!:-N6$_@>hPMkLVIJ&JMMQrk;F<#/oY6#H`5+:4L[E$MT#g7l<jgd\aD2
q3X[*jpta@cSTprX9if1/,$0M-YUI`gkJj3,F?c7ZW_r?gneu(fK^c+YWo3tUN5j0
e@[B8i'957`Lj=Jo,V#N4*HK^'J3,/$J!QM*5>NGRjTYhKpJ;=iKl1ccHI6SMDe4(
a?N`I-EUruX;Ui,'r'e->*6B&X[nr0$ILVC"m9W+jWE)pd#'_NdIEEML;hi'f#0&5
4[F8;B4W?.^etqO+Yr15=>9\i9%*GAA9;#&`[EVAnCofn]DXT+[%]F_auF(R=W'dN
-tC[4Oc_QI7f%RbN(tnW(iLg4d#-Dm.\l)8(X,>]#E]V*6=ih0AYee^AK8(ONDX9b
*6P[jFO5or`%'ft[),6N)*7Ba1m(g(>$KK)!+:[fULj?i.jSLofff"s&M9asY\Ic[
+:E0G,Mf1O8/qShaTP#)aO87<7Ein^cjIc<XUtNl40llZcX&?1g;ltA+4)uO+YeoD
&p)EWm$#BkX[np/!^S?&R-CY+p"F]78LmEW+:oGiI7m8Eemg23OI2kJ$3*mP8PEAN
mUo3f[gcfN`(XD1_ft=iR%tJ]0=2p?67^h<0hXTO00L3:eWNm89?aKE+sq\[c6?k,
)e3e$PgTp4PI,qMHF>$p,h6,QS4l=>#Cd\*Bq'G"CXLJ,b&Ye2Q!3slG%(\B<C_P<
#h`"FX[#+IS`RT[c)U2PhBUj,St>EF$a$)Dmn_]PoP=^-@hH7Qd%A%ZH-Eu-E<";\
_>T#coVHECD!P)7"o;rEE=L?gHO=U2Z`PgU'bZ^GQ2^EPc"$HiYcK!N06:FG+24=)
i3lc^dYdD?1>ghKUd+$hfOCtL\N0SS\VZ\F.jS`T$JKmoTG<6K950*n)rYA)'sK-h
G^RA2P<<&8P;dng>4K6//*;aIro_H^3I!VgnS$a.I2RO(^'%H+'b\%8c@6K^PnYbM
Rm3m'.OZ6`GL*YlCnm42Q%Zc556H08P1^rm=-YT1T<$&FFUD)!9&:_lbh'N>2F'.G
:B2\KoDJj$:sIQ)I>a7D.5+TioT)8g@7i"uX5AH/9rt>h^_EO(3D9J('N;fEQpR$2
9Q>D*#GtUY-n9]:C^MT0g;5>64ZMeN::`f1EAN1N#c<[b2Ear(&aB/r,!)N%LF=?q
s4lM9_'mkM<Y5S23%H1-!sJ5YAfRbj*Rf'rfI.ql^Hb1W'^H<!`6Z`I+;AT!X,$jS
S/%0J5t"B`!Ls)q__t!a=[*rT[P?5)p*'u3YmsW"r7hl5b<lN,=Belr`.K=BS8mt.
)O]>Oim'A1TgK*$+srnSet2F$b/b;4:GAI&kVGSn&LX0K&`lms)$_(cgFNMqF=<__
A$5g;'UX+h].%uVr_dc)EjOa3pp7WSeCbqeM'j-=b)7$V+pNlA-&7I9dr?f_dXS;<
^I*#noFsE]0nC=?T3:U/2IkmW1M4H:N%*ipqh`3)ZLrK:>g%-0:HrCVIbhpHlk=b@
pM@lZ$D'MT'MlNAG_5ps*P7ZpcX%Z,BiSY4BpF*uYKg:hXC[b`,3#LB13ToGVVhdS
h.+U8\F4#3MI8Zf2IkH#`>@nEnlYj'\MaprBKoXgV139Yi<f-J90h.j0SS:lQB-1T
D6qYr/k;=Vf>6;O)"1.W<sDfB"I!UMHW#emO_M1>\oFpH5CI8;R!fM'rh8q9l^IhF
V/=.elW*HX2'SWb5PGK<4D%f%"]$g!f*hQA9:Nugl_(>QS25WM>Sm$fYG\RENs&7O
:VMR(^1L'mkg0&G[TMjDI[.IcR#*19B!)0gI-cD3T&*co:Rlq-k8<C=J!hQHrU@'&
S)O_nlp-=!Yf:)YR_3@ce2K?\n^E]8SRT7sFoT5n<<Srh0=TmRf#@lDik1M+%!S\?
Y;O*$C.T@uKCA5r2A>\jJ:[mZ+;@oUM<fRV_&IP!;,f-VC-lA6k[n!FNdsh97He?!
MS;MPR@#ou'Q'A/NaG5%g)mNi/4F>a9un>QW0ZTh"a![6!LlC_d4ulamBmpqU5`#l
r9Ppaj-LjiM,d#lJ6X3A;$/(B9ECVl$Hbos09FR972t7rAW6@_ZmJfk*E8Q$NJ%b&
bb(PY'!Ng`TT&OA!Z<"XZn[Gs2^0!=M,d#<*A3G9\,hb<dJtg!S"^848Di1F3)E$_
UWWABpX!)A3`ngd@[6J0=CIrK=*9Wa^a*PA6<\`]AH#B44o]4&^VU<^//c'4=Yo&j
'fBI21qL2&"AAg3"@Q\;)AB=V?(-J`KGC`500_4k=UL6]&:NWQ?sp7%M6oL?'3;>5
`HR/!@0QMgM*V"06]uNCR)j0S1]!LC9Z@cK!LkGQ!"dRSp!nNV[=4/DXC07MXG$US
45Nb<476b:GIL:#;.HIT@_u4>Ya>JBi30?d2MDlXPF/0e]9hC#?7]fa<F]X7'f"[J
Eu$M%g),/eT`".A!fZKD^l#KNB.;1T/`'n,Qmh18ho<4Sc2oNS5DuuW.q%ss38W.6
l_q5??j6I@bji;pc?VEC&cHf7U7LD[pWZ<<7<lu[o^l`O5@-hsYX2$4J'+?>m\Rc-
7a-9Qr6n_`*jb;9gcon0jSg>%kps1SZ`R;_("=heT_R]A+uYM8elI>:N1"H]r6n_`
*j`&&AIZb-)='WeiG3-phDU9@YQB5Vk'P%jGprYPhdMGNhWNKG2\?_-!rar6n&4?u
#HW/q\F;&'AXW9gIagkq7G7lFG\;"A-t%ar]]n1fMS5#-g[B@[@2cfKdLr1e$X.Q;
G=q5^2g>2p9qJ6WBf=sX^Hj)K+"DP>`9aB%&ilb.^=iWiUs5O+Y_AN('Bi)CX.17b
Ys"!c+"ED8G$_HOSGb4m6oc:V>'Xd!5NSDpgoZF/m4>]HSsu/T*E"oTBB&hWg,u9`
NQTY8[]8J$_qR5COtYCFJbnH_;"L\O+O6`G1-%oW<]/'uR=(P9A?i)dk@VGI,*`gP
OZ#K@=OoAhl2.'@+.o#9=gUIeH1V!7h]t)QK9I$e=uIPk5uOTA2Z$)8OJ3&g8=MjP
&X'k8+QS%g-\_I<7)S8Ho0Nq'+Z".Ca@$OfRQjFI>GTO87+ag_S!!@A![.fW3$mXf
\4(1Ch'`N<3%JOVLD7uHL]A6*o0a?P$;'.0$TZ$l)l,%PlX#V$QF8qH-Fmf,X?p6Q
/i'&.;P,;1$]&RS''KCo-p3#4dTOpcg4UojI7CTGA!!aZRa'9bVts:<P`UGK&CPkM
^6.h,AtY(ST4Pl)(MOP);.?D@M:p&WQ6)GpqniU$6=PgjM`K-Qp;pbF?)5_D!d!u-
hCLB_S#6C0D5@#+cBO]I/i;][4#:JT4(BbOOI/qWj>`uP8t3l>[7p8TSAc+^+9h!W
HrU]88T^*oJhGIuk[KBOg9H"hrTpAEP[-r+.(aMin?k!J%5DXTk)YBZB-B"K#(NA*
-)Oq*qee+j;j<Y`Rk\cMieqt0\k)j(apiHT2Bi;FVmK`>g;[CrB?YoZ(mF/M`p'Hm
pm.:aZdN,38""^jIDbW[TF74drq(W8lq&(Wk^rg+V9NND4b3EblGidTrq*%(`,+bI
XS()!CQSPN-YW+=D/C`5OF,s<c1ODQqU4L\q`6-@./W8\c#l=%pj+EJgL`0s0!\9e
L6fC;80MjBkBmeEXS"clb1t3iqK6kn9$EZl2K?-sM([qg/2-c@aOBb8rQC'N?rM/U
+1iQGdiR(*(Gr\h[m_*g[hIub"!7Z.lB(4=2KBR=/7S>DOSAk!q.^#/JBa_;Y_@0W
'Bo=bS0'BpM(Ud9?>TZ2J'5BfbA-o+FKma0N@ku(qq$=S+/#-u$eRR;!P4qEoVLqU
PEY3^PI%=crMgA`Sj4*mR]YQjk[IDqcV<C(.&Z812FSFPS+M,)c&^2qM([L)[D'3:
#Z.R?&m_k&f)!B-,kg?>nPSSV@r>B'`"*DRd04?D/gqun^Hfkk0%qF:aNpG^_1@Nq
`[^%7(MAFIIXl,2/-Vo$c(Ci:;+UP4JWKt>ZpBS2[mCn5NE&MB,;,@G`"*F('*qtQ
fK<SsNC)(fp-MMrd0?R:IdX++QD%&qdFq]V]H1?$T9>uk-:&FkY!'P+)PGsd^hN&J
U'h09ra$dDFAX:R;RgM1!1P>M5Ss'j05]Q=>g%55Q3e41A5)tj,h#2jZP/hKm,\=B
O)2jiA*Lfnd?cc0SG3,5ZC$J$?rM/5s/gH6bUdDbYN61/*YUM"@\teq1FB76s+2j?
PGJZc\(^A>\<a,.U5Kq2Q:Qr@hrPmc\q%Pi$eQ/!e<m)'-tdkjUh*Ve3Qj%pK^[_P
Q[4MNNs_Nf`hY1r$G&c44`um`PK-'?V_MTfIiIQ?3t&WM^[K+V#I+#!*2bE"S8<Q:
BCh`MQVpZ,"oZioEo6b+-+b-eR<t9K:1F.*?$85sHuAY+7JA&sj?>q\qU.:QO<MlZ
s'RtE5BM?n?.5GC#AnNf=uAI)B#`m</%HI$KCm2Jit#\AU$FHk0'EB(=CRibK)T#A
[!Bm0%Wi.7-J&G"iOe_\cis>i^;K)S)tTUT3T%^iCVA%ISXU8@k4"nE&i8,>D*E-5
\r]^^mJ_,"YJ!+FJ(WX#Q>`2f4W64I(\[MX*$,0mTZN\;/\3o*]Y/g[iWENmfgHX_
OgF7\&[RgZJfgY_@Z"-KkTZh/R6][(jSX7J89D\1p1!oSqUb+qUPlOBD03%]fr(_*
#H0)L/iYeH/uTb<BtMpV,eDppgedUB5B3;\(TX"Zk[IDqcV;4d:m2tXQ'Ip_3IToB
V!iYFIXH$.FO::Ap!%Ujk^@R#g0!Y[H]Zl5rV?-LF6E[(:sfG_MCp;&dDZn-3RC26
U^6e<^N&G9Mq5ltj?OMoKbXHH1K#nqmZt4W8G[ddO98dq6/GGZGd#(^Xc6?%JM,4T
.JSH\&lVWJZr'BjhHn9[0%qFJaK(>u[A@^Xl9lGjNE+'cd=j15GRr>J#&dZ!^e,h=
ZKHG+$gn#o^hM)O0$o>;rSrm+fSO7ZdR]ng.$mC>[n?dq$hgOo7V_,"m/DkpZC?Fu
1aYt'd,m'0q7tE'dqTh6.6XD$`E2n=Y/P1n&m]$4'5*8I,j$X^Q@:00JA7fdfG%W<
^Q^P.cbpg^?dJsdQI5s8<*tK=C[\QN;KPcG:8G[S_H6E7HR.eVre`=9;fklHQ?MV$
qL.h/PEoK3k!U#E$/[I,)1+$a]^,^2@*E)LrdlcTNq]kb)fo`*Cm.cBA(io#YOo0u
cVeYPI#relfbXS+=(<SgJA7D*YfYWOY_DjZd+)3,[`qFk7B!"$OF:=W:B%.99s/'b
<tnpo,52uOe!DtRg%PL7+$)Wr-d\L"[#LHaeqY<i=q?UK0'LWh:7K:?CTF+d(q\T3
^M^1jqU:chO4i.$ZA,*G>Sm$fYG\\9D&-'s"o@:qBURW:e-5e2hnp4F^!ElnDFQkh
\qr$bB!)0gI-cD:NYd2toZ7RE4>.d79q.f6U]&sgLPGq:Lrl.c&A$NKpIg"hnPAq8
(]3dN_o(>[Dg_'KDsAuFIf.Odp>4&4s0DOVDe#;\guLG!omc?&pQ*VMSe&%!YKgU+
q;$KI,,+E(CGJ(9NmJTTf&F>sTFQ/pQnL37XFRPSO:Ia.#2c!(I%jKWMlOYCn(i't
A#-fXra$+>S8[hdDhQ'"EW?f5XSJW..(cMAaVS0[RX),(e:\:RflB\o!F)@H=/pQB
h4&hcP)M&4hn59Tn96'thG_\EJ*b]$<R!*P8a6<;I_R+uJ5$MXLiV`1[L]S26XAX?
C5]@,`ut!02?/(!_sXG?m`/[!E,7t/GojD-F+9aHpADEc85KOsjS;Z7S>nn,6o=[f
`?O3cQWot^i'19gH0kZ/@^45"`mC5Xe/>g)^.B>!qtq%`K,(V9H5JOGC$Rj/@CtLp
hTseXE(99^`Cdo5A8V?mQ&r,p[b"qOg9VHR1bS/BUh(6/aDHZ$l2]3oDns0rfK=Wm
)alJ*dhfG3$5kM,3$I?1)4E]Y-F#Nl,HiI18>@GsLIht[KX`?SF8<nLB)S%6!mXCh
?rLN3,#2U`46W/Ocg\>'d#]@coG?E5b?dagZ,i;!/2S]0"`<,B?8\tHaDBQPebM9=
qMT:VVd(1o\A_-NOo7tC[?LULS$p_jXCC+k<=E\9/0lQjQ^BaK&cRJd0W%f#kqCRb
g:X&fet+r`G.2<g6"*E9po5AN;htTeDH/f..ks[YFt^P$Ec(O!D3I_fSOl,aQ8.@A
B.IImIt(FJ=>6W)&6"Agn!j&MY0DF$K%$*clGDG&9t$%)QGXL-T,$-,(9mU0N5HFt
PI+V*-?Xk=N4Do<EnE]fd^R/2S!ED^o?+V?N=ErMjnFi8_F*a3@WF't^/F[#N0sL$
pnt=J4D*IQ\:<`?aE9*6kps1SZ`Vibel/>KKAqr?`ZN9`_dg-_<JUhI7BTY\:LCAP
be=RO=>4?i/+JD`dSD#%nFnfIb\au2Bp4oEhdMGNNd8isV9I36e#s_^(&m&"epuD#
ll['>:D^b)iqW@ps1/c"Zmi8aXD<nhS&QQd1jRQO%PK?a``iT&-Pk%K%:Waaik,;s
YgA^JMmF=R3o$Q>^;rPe+KQ1`.L'7\[8L+*n]&M!,MaIXf2dXp&W:q4:*ei-U$Re.
c)lkXe,d^;H=BJ?RrPB+fM`+/69/7FoIXh#S31/^q0Pq5^Y,=j<2uB5)8BtoOOTCp
XGq$0Mk]?*@Zee>Yt1>s$S"YU6/./rpa38-5rN3Bo2RI3CLAoSKsaclh'TBd.jV'G
0(L8'+s_">%DH2Sa="6+K9Rh\o2US99uso]P?>oNR`51Sj<,4,aK>,0lG3'e3WY^7
6:!.h86b!DV7:Y;IXHQ>@aPB/6N2:rOREj@f#B28AIi@I4@:Z?p3GKp3[$heNC&e1
gg8&n/D;48aQ44pBC8n9d[h\I=L9te+g34.R78ot:D8Qg"J=rW_t%4+#mk('c9a)1
-H)WJN.N3.Z<=m6$t$#e&i,7H6<]['^.Z\C%d?3YK5j"8D=V:s&i4r/b[*02ilGri
+4VJL&lX0^b]-B%qrB3B4S!@dEE3^VPr)pE*PXs^D>6a=;dorbd!h\j'&/A5f?TaU
/0q)l/3-J)QI=nME@o3[B.T@9K-X![i2_0+9G39UQSTCkRri'hB!L%&oR?Lk8ZJm=
k+E:6:\aM6b*[0#mLcFL`0ACOg6#K.45NcD<anN%=(8%D`jB`C0A<DD,5l-X2i'oV
9!sua;CSJ[oFo^trM:u;S"-aFEM=pfmX*sD]Ms*c*+ePDrlL#nJQ'bK@IcVUIAQ:%
)3Mjhrq*&3A+i'9qhNH-mN;)!05VqG>H_V?Vs[fBo]JD(S&]>\98Q(E/8$M%48RNq
I3"P0Pl:7?k.73MHp)J2HUM>*IBn,$@Z`R@gR.I%kBmeEXS"clb1t3iqK8!(8B`=p
[(2bN(?M<*>89kA#P3FM5&fds+#YD\p3eb;'`tY5ad^"!Z$:Q&itq#!$[WiU%>]^l
^4]UYeI^6h/d:i8#%Bk1Bqo/,[2hJc2&1%'/3)'Q/:P+oLi+_Vpb'j;Vp5m4U?5KF
6g=[54?W_9J5(kh.-G<kiSf7S-Z#fO1+1CYa0Y7u6S-qVhbV6V:+Xsc[Y[FMF)-2f
3^>\O(9f6mi&megD'**CS&@VtfndWA&,a.Rl\pP*E<3=(.jV'G/ooAH$:u1*KC:QI
DmIG3Z"ScS.J_(Q<(SY%At:%[7EDV(:$M`+r"08s!Lj]0Y&F/7gc?ZE^:ku"BS.!B
J,Wb\rH"j8<bUY6Mq5mOBFePq6CoD;&C'eN&.@,Q:POiqP$$LGa@Rr:+@X?nY(G_/
84uW(Z"S!U6=*G=9XabK01#o2KNNo;p;Fe>/b@@SCTWoq/$WKtP.#_;2'Yk*&WIWI
n0qZrN@o*M![&9N0><Rrc'Y.6kgHOB-F&(qM1rq`?]!I:#$)_3:&C\H8HNB;h^.D1
(?gs["<\JaGtJW4>aN(-eW,^(>T<-RgTFXD+f(_LmECr<XiE!2K)I5898p3a/Rui/
j1,ith//>oe<jqXJ+sN0),l=pr0:C"VSp>f'!nrTpX7+=.jhC,C<Wcf+sq^5Ch:i'
2TFURW:BW@3-W490#W?ipO7:8Xl.jX;SdWCD4JS3H>Z]/Z\"[b6=O];(B1G,=RW<u
iBLg)'d1h)E:!CEm,btUbt<d\W2(AoI<QlqpZF/!PAAkG'dXWSaF/sFoVHE++kmfR
rtu_ps3USXF\RAR+1.#pD7qF(Ljkf\>_D\35!b[YChp'_$c_72V*BBBo9aqH/8HZr
N*eNq"o[Dl447^qKik!DbC"7"OT(d=@>hO"k%<DD673=#M1rml2*dXl4c%);r9!5I
n)?GNT'p$PDk<h#M1qW?*#/O[TZN\;0sPu2qQgbAHO8jELkUPsJ68>n&CfYk"nP.e
@KBp9+UoA*KCA5!Rnkl@GU>/*5;$lF$Lh#;rj7D)mDS"J"V$=-]MiI!79+E0U*4Z0
Eh8kQ=MX(R$Z)N,/LUB12.]NhUuiP(d0;)Bq"Mp\5#*Z[7Q-)l<V&&PJ9"75?rLN#
j[^q9qsXsM,Si/V7P(_>MfpWRSlWrh(=pKN@W>^F:^::eU_=H*2Mq^rY?9kL=L:B:
Pe>PM6KDal:FrN->O.d.!M]B7'Z:&2,o.Z"X`+&6gc?ZE^:ku"BS08-s6V__U:%6A
g.j1uaE,9$U3TKA3WY]_$OTI7EI/iVZ"Sb(+`DMCU:%65Gs/Dt)C;pV9L:9sgmR$F
1D\Kp-Y*ht3%M7a9b0IQLm(rjLcrZ-l9I^g=O:E&,Kg/m!HiqmX:Aj]!1OT/NL@L,
B!3+TEF^upO6Ru+N%)Imjs1`+PG\O+(9i'V!+Jf8L2W'nCSNT4.Rmp"6:afH/hutO
)7'k^`fu?,rM<[iS'N?bCX4$nF4_fsJ5-'0bC7=[FOumH/E!_M!]D>?o_4a#p5E_[
deh]J-EX^kbc%tU:[mJPPqd&ck)Tkr$-!Yu@LBAJhn>Y&D<a]-TJ>sqkO>s#MD*[d
c<.m>GN*iNBAPT)M;qY\E^-Ae)RK7cR$1XF*BdoKEMB#c^6;[W;VgGHlZ5]<)j!46
mZ7@ZH?*.C\X%YN.=4r^9O]1EkpnZQg%PL7+$)W,rt,5&(#+Pten\FSWI(d6n]s?e
C`]pbX[4Q]YcLLf:LCAPbe=S0)TmO*F^n^55C>V6^hpEF67gJ2?UN#l*n2iZih,f_
[TMjDI[.I3rUfEqI"f>EK/Fc0+$5:to@nu6$@.#G\URh>7G<Ds4MJJdbR';BLrl,u
XaO?_2J_\irL#b)A$LNfoPHl0J,7Wl?=`R_T!bcqKhdPS$*uUl,.PNr9'4;JpdEj6
0b#(5K^Z)/G[k>/6g`60H26UuXM:>G-a\]!FcKX]T%hA3P)%Q4;j8C=C%E#B[a<Kh
'Rcs#SX8N[GQ*pPIAE<ofAcmuXTK?nr+S];AXcn[T%bpP:%j\&$+EHpE!r(loR0N]
bJq$1eDdO,F,>r\e%irsX,c2S%kd\[=N_Y1NnAF:gkH.3TM%EsKh+cSAV9GQ/G2Re
qC#oY?7f_ok'>URc-#`(#60*BQ1?348D3oL)XJYbSg_Iq<M&PDB'QL!q.(:iPTQ3s
SJ'$((;5iQ<XsF!ZZ:E19EL?^Gn(GY,&No)^d]d;bF*Z,.4;gmUD,/,\8$RR.4n2`
#;1<IX-?]WMbL.<fr'])!qOWIJ+*i5/44J)_(X5>pdNni?bj@>&!<K828h",dp6^B
[!BaN(C4_<P$2:N)%7_fB<<l_7G<E%PaL]>@eL^loge/qrm1kaOI5%^@L`U)IIcGA
pdNn!3=()=`!kNAPLi:<0/ZI\),*A,dW^P9f?Tc+0-mFE0Bk-t;qcUGiECU)TV'+[
(dcqKSWs-C2;Q_n1!))s?hd(DKO9PMa,IH>9Y6YJcX&h-mBslkg+3%'?Tqm9Zdrji
\-RO,0u\m7j;66gn#'E[H=f<A@V.ciitPk-;u&lYc['K!\4Bi'h9oZa:>=t[pdP&*
QqKT`',NE!e;2:r:O\Fml7SEube;36"Yj=&+T-g<mpk6Vb+=h0YpXgOJ<9E"c"$H1
JGY,I&+1P3V_;m3Am;HMXf(SlKCn>u6CZ#3CJ4Il$EWQVrq*&3A+k%Aekl(hYFFj0
rpWpI/LL9^p;tq51:IY+?qel?Yf0f7o;g*[lmMU_`(YVGRu\Tf69[]E?.gKV0`T2T
l_cq]L/%JtI3]7,LZ67k,>I%eXnfs8nC79QVd=.)IUTK7i>6-,"G<pk!FumF!Ll<N
_(V`)I!8T2>Or44Fb=&NHM`)<?OIh3(\;70itnHQFuiA&!UW!<!NUaq;\[kN:JZ]6
4-?P@bffV<]7=7qO_RKp^Xma6ID<lWelK6TL$6(\b/kd!Sam0@P[ABYd[.D'YOdW#
K3u\J427^a=>%1/><`kU>9arS]JqDf(kaMaZ3j2q)eFZj="O%&(N#Bl/T8W^jF3XZ
HVpS$bqC3/5>8mC?rMNj<DJ!/H0_QEBVoU;XU9O)7]B9lp%%*CFH^(=7b4;\n-bA!
Hc%+]J8CfEJ5sC^r.7hpp\%Jh^M'AV.;sA,_AB^.$7DE.fCK@`DSGCo#Qc@3(EotF
HZ593dt!-Z^fgI:C^LqM7*GJo!)Ao5M"H(%CBY.RIR4"n)u6$XSR,CA>%-u[N6/PL
8tV!E`9]>al]98lrLoe[K)I779?bL#cmMU!^b9*ej8f+P`_9a!WRo/Eh6uVc0F<T8
^*TX]lS/d^?p@<_')n_EM2?#gdjM#igEo:d1"-p;n6P1>n-f"A^OT&SL"R_`Bd[Ya
?9`/k<F]Y.'f"[j-g\u/i9u^7n-dnHE?Vb.;tpOnmW6*I)g\f]e!R*(_V`@9I&$-d
VHf%HaWDe*eo'GRg=DY9?YdT=.JtCdl*[Jd9$F_H$,>CHP@)st-fX?>3mokZ%kq"j
^$J>I[ctfFK)XPhB_.U>&)dG\o7QoFrTQu0LtU@[ndG*GpCF?4qK#H+c""2i<VQ`-
Eimc^^9i10^(-Gd'_g%ZRqmiZn?kqGDk"][IXs]Y)Nsn70kmCIkBkijXnVY!bY?$_
GrU)=`6:)(Ru\Tf@Xko[r5J27IWjcG]D^b/oE^rW$`abWN!T?5-?&b3r8M\&ZPiE^
(Ou;1Vd=C0IUTK7i>6-,"G=429Gs*qUl=@Ne-s('8(r?j;9+SMnM=MbflO)2r8O_m
h#>=l0#*c4lU24sS'(.ro\<3^KgB*M.]]56aY,tB>>k)FHHNn58C,Q'L0m/f4_qL-
.="'[rX"%Y[^+.27*frP,3L>g-B`FNq$"/N^S'uSl[4n'a='-b\E`)`-dH($,8]j-
ZVlB@kY`3tO].H%ap-b,=R*^Ug*gN90#)!Z^C9B_kP5Lr?RPV;On(?DaB<3f;t(1I
4Agb`UpO,sIR/8FX?8_[pF'VBM`+1mnu>d2T&:EeO\L9J;JpE?_B<m:,ejm>PA*ic
qVGQ$i"p6p,3@)E7;HG!np5b9Ue3ChR"Sh"]J_:.g#kQWPHr^=atFT.P5+9*,>N^(
Hfu('d`>4l<mZrd(\AO$d`Yru.)3ij_Cm_mc<nr\rTlBEl]98lrLoe[K)Xb6qC1%Y
fMP`&Y+5;KCt;AXMf7<=5I75<^Xb6GQ's&u\([6)QhmWL$c\G-7:N-4g,p^bjZ)?B
SMGAfPL:PeWe\P-IXs[3^OT&S"nc^!fY-p+pA.?rY8T33YO!Waq1N>'>,Nga?qdQ+
&6&?-qsOEICND+Ff5@PW_V`?^^1_.>It9f.H>]=hJ;mf"a!klWR)pK/Y;IM?o(s#e
o;jV2f\:#7]A.4.2^&"Hl]]'d;0Fsg>g'jbPW^H?EhB$iI;/;?I1P98Tt55Le"=@]
NL3u:TlF6$WB9nZrOLKno9aB3'n/I)\R+Jq?eRVS?O(-OAO$.)\M!(V?a$kVgFT5k
$hVQmcn`)Rq$[%?^5";kHCnPUDIu-3]#cTNB(?>`I-e[&%^1q[ndG&=n=MWg^OT&R
`SkZp1I!k1+XV,rFn]HigUZ4&4?d]QMbh%WK)EJp?be>?WsAoLkL4"b./X-)In[oY
$dfBs40eT\UQ-.%iog(?LUt;TY,r:O@3aqgk05s)03$9bFIWa@g=`p"X9(:U-fY%-
['M'D^9GSKXKL(E*5?/3eWfuDk:bCe2Yi'lH&c5s4$A&oS+$g50):4R5/,<$q1Xd5
o8B[+kBDMb=<m#)`H`oK+EXTH<D^iFM/;\[MPVBlU5`'JjnCefcYk=VR?M"!rHb)C
<%1W7$cqH@;m6V]KO6u:>NNs[@(YAI%t;nqWD[%[.o5Ymf#V$:>BXH0*$=4q)^ZF*
AFgcBk:^67S2kDIc(n$?fPW*Kn;B1sOn-)-6oQPH99%hiZpn(FYNH]KgrS.pZ\M-I
7EB7BAk>8,IB-%j!GCL1Yj(tA&omK#)R8K&=t=8Wn-f(/hiY"aqQSQdatGNIn-b3^
IR0Ha][m^r5;K_ALN`4rqA3N'B=Tp<&*f%W.n?!2gLqu4Mm(.ERKhg%RKbZG35?9)
TB]Wib-g*(_Clb4e1^%K7Q[b#Y2qX.?dtJ7>Qjp1?e*&'$GV,+ndF*7?dtI>*P7Zp
cX&hMm8[Y.m1j,d0;#J-RFfH,D`-(D]l<rpq^MFeD8@.Og5Ll7Nr<LJ(]M-ejuJJ[
k3>1s\]HKMVUfW>p=<"*`N0[1Y;IM?atMDFi[aW,D,teGo.0!i2Du\)#0dqmE0h6%
ht+Rc/:18_b^DtYdoU?,ZgRqM5BMA8\eb><(#+Ptf'BWm6_doPih(RTfK<bM>D6GR
?MJYQ]nh17MToZ)Fg.s@kbhcHeqNn:f2Dq02N'$^!e'X(9BL$.9Ukh?I"s<)HCnQf
gdFj*$i'U&`>T;WNue.mI%tTFNID0WCn/Q-X/I(\fT]aq=4D2J.*c0>B_&$'-XO\D
p9h,epKuR>>F+jsQMfP<rSROhhI!Pbd9_Lr:V1Oph#6WL1$48g_f>Ccs04M[l<g'+
5.o1Y-,9BGIrjXArPo`SQEslePPoE<`[gNV6R:cC`V4tqT!n'1LEbq_;GJ24omF^Z
>JTAsCtM'<Rgo"<:X\hla*W;8oZVHl^/Kd?;9!Xrr3BNt5m:grd+M#E^$R4;eT5MX
&k>2Khedlq@.VSD2JP`hg-.\hlO9&R(n@9=H=$9"g0&mJ"I3%sXEq=A%bQ6boXmQ:
^:-,9hu2XQ/"I4FY>7(<F*1[ko^m0RZnq*V.E^THV!iYVIXHUa:J'7gV:,28P==Nj
fsZ[If&MLeQ&\"*MNlja,B3j`TflcnDthRH?;(4E7OdU!"]?CK+3KVP0eKU*`E4W/
M)*f`>,Cjm@H]2uQBF4Z;C9Q-RHceBi!hejCtGKO(J+AmH8m;6kMG+3T9>_0dZTIq
Ua1s3.2,q$k,AGZ#%o61D_G[pN&F:6i1Kn&M^>HU10PpgXMhRB@';#/He?(rgOh-X
AQp#NA_SMor62@3jJRh_"#G)^rSplp0L[,dP`a7C1=@Kt"7@sS<YCO\q89;3r_bY=
OF].udX"l?9?b0`kq=G0D=T08&lX0(AhPN6MI`/m_^qWTp_Vg6k4gr-p;pc5H"'oC
VXC\Q")b.[f<\^$YCtX_AHGZKfScs,'0$&A;Nq3Oh2bIV@-m//0l\ec.4A\_R3bf,
_cQN8YnL]E^S$Om$-I4V`%:<.]lZDa.4&QX&i7_8L^Drn7N$P+ft7_$'Ho2hD>FoW
8Dh+Qjk>";=k]..;=;9X``[\cT=kZ'V;4BS)H4hhn1VKo1Thbm%fPaj+b*+9IS./\
h"S+tNMbtnk9f#8r+d&?F/ekdLWQsjqoZ2l77<jYqU:chO4j7-mN4JS\?>'l?eRtC
TT%Ak:e'.A>KSq9en`L<[M3:D9YYJJ(])UI2Xb9c#Kn$Cq8%2>J,"?T+SU[?,Pr`7
,AfWR1#M6Aq&ZtHlbF+&?\1$iB$OJ7R;7=2+$3;RAaV44<kdr"j3QJ0UeR(^k7d3M
?B/J7?rN<[Gf8!oFJ[*K^,=&XI^&8VPb4*eb-6)!g]h?6B$R-0,3Wa*!VLiZ!F*@:
-mRfZfg(elStmG]'a8/fW#IThrH%?R:r_532TdFoSjjUE:/M43MDD+N;$LkZT;(eK
%*m3/4[8E_LM`9\lFDm0(-PHe$tuOe"#`RcS=`1en*0Z<q&(TUND_9tX0h6dGG:&I
aBIi\,K5]8E:;Sb^PO0XS"^>D'P1*5qL4!['4nOJWg$Qs[P$[*4blb(TD#CL<Q]kJ
c:UYJ!SRC]$>]a4U'sXch_1(3U5V!&On.-#]<O.BTM,)qeDN)2#Kf"V-#j&uo5k&d
!]EIbP`ibiQSMCW.4MIt%T\eA'%T;cXc[a,?B6k'?V-CkPG!krGNSi;APdAroH_S0
Z_@l\PVJDY'4o[L4n[F45sk]bcsM/FrEE$.AGSC2L@J<'Zmj/EQp;Orq8dnC_,;Q-
C_KQ9OmJ;,V@>7-b.otgAtf^d4?85,@Rs,'e]rumCErN(nj[*jAT4/DmECrCm>P1E
#%L7SPN*oX@65MDfA>Wf:m=ge7`glLiG6$&c!h%&JA7fefG%oDhd_sqU:f`ePa5`8
k!U)G$""XHp2cIAE@pU@huq&aOph8@129Ln<aos3EG:msD4KUDG3Z8'j;tS]PCBfr
97JB6e)pD<qeNa00a2--SDma^-EtIc]$&>KkE\"b+T%,:dt0>gnilbqV<gbkOXPk]
oVKfBp-!s'LX$F5C\lMH[Ln^=4nL.<4Z24;Ud*HlD'$$cXb&;NnALW6^!NCc[!Bm0
%a#^4Ien2.?-j\-T$ZK*=\M+!k`_oLbM7:=PrAJ[^5";kHCnPUDIu-3]()g6knAI5
`9(P?Pd,^b\J/UWTCseXJ5&mqZVUUIM*8Un.YB'dqUR(Tj_tQ<f]t80K/.$pk>4V_
oJF^@HG8Bh114%F&b=Uk+Neq)dPH`#r)J74!t^&>37M8\s)9cYZ*prp19-qD;$OC+
PQ@8J$u/:s6/0GXkdr6q1UQKDrMl%aVbUg)H>]I9<R4Sl"553HJ5&lFk9j-HH[:-g
IKmr.UQhMCAu@Cf,AX,cO-H2-Gn+CN2FSLf.E\<J6lB>Sj[9u'PUbds:e#52Q-rOL
Gq"Rp+IbSsJMLV3PX-b_qZTkmPgMt";Vp\<7VcP"dS\#0.>]8lS#6ob)6bR4TTo)^
]p+('g*fD4n$b?Cd2H/a]H1XOE$Kdt,Te@!)'SImq^9OZir8.5PQ>Dc)6bR4-kWeK
(o\FX6bH)G;a;oR1aGmeKX;GrPRSocE!6)Ofe?8-Cl0u)VYEd-?;@^=aY_b*/#>f3
(Z-P$6lG3P`CuKsS"^>bF/p=r6h&Dcfak3o9,ZXoM4(1PD)8%oldMf*%/.#l1)PA0
b,@%7/Q7-f))Z#l9G%rP@uSo9:^6h4A\b/kK73<XV4B#QH7>\%=H/_[=S)p6@uTcP
TFCVmirZ,6?rP"*r=kKY[e^(>=\%4X*6Pta[rI_BV4ZRnQ?Mk!L@d9!#5_AI2.g)D
o5iiLV)/mN+YhMK@OB75V0/-r/*E3V2P@a3&LW#V!(Sd>I.-sTZ6r)Z6lG!V^1&$s
aF8B"qp4IfpCEf:\ZWn9pCFO:[6A*O[6AE@J&M0us4f!?jtYWE.OYB#$d'%\oG*k9
m-A%^6d\]EDQG#OLTdNaH.smITFCJ7f?c:^'kN2Nc?IoMXTM(4?^^LKk@XA8Y8]Cp
HTP=3@e6i,A]U4k:7o\5'^>U2q7pb!"D-re,A]>E'IZ=BhXmpI`iHeDrV]Y4p83f'
TT%RJ=d2bd4c(pl4^W2[1=G;\CtM'ORgk30hNd`nV4sUk%eXZ&rJ=GjCFe-fUZct9
AYaL$1=G<s:&MdpZqHW,[Z=53G>SQWk_>[1A`osf`iA2[b#n9uJML+b5oFAMPQC/f
IO<3fc$#b[kJuauTStd$WH<$410Po<V.5RNh-Qm>K/-=_5oFAMPQBH2b![,Oh,;CP
1>4-Fb"r$8Rm/T@NN?"fP]9aH`"=Gf5?@quUs3sMfXP_FQd;Ouc,tkug*fD4T<ERQ
:ch:b+.0E)<[fWJ\6r>aN_%hcSHtIB2GY?$UQkDa]p+('g*ftDX#A-JV'W3_.\el,
8pN;:aS^oeI[Z'J+KmA9-M`d+c)hU,,Fo!LUeM[nN>RpKM:baV.2tn#5T'iA4-'(g
0`sqAs"#*Y.?QMS)'rnkQC,@U?n%7Q[Qe<lXpg.9^+JJ4);-Bq$'^Q1:CcA``Y((T
CJ8%RWP>*b&i7_#o\XE(\"Zn1.E[a>;T_PShN#Xp[<Ljg-mNT*ABL;/FYZ#,r\6Kk
1=BN+7bRuVLqgtM-j)B>Qep%p8kBo/`/HH&qZL7FA(hL#Q>HQ1#a?Je`<LgdN$Y?+
Mu1fJY/H9>&,nI^nO5P4<(?`1dVb_:[$<C!rNiRn4-:\ZjNBEeRk^8XO=3Ko`AcOk
4kjSF]A1&>DJ=.oZB&5.0,i9$-BHdQQ*McK7%t+de!DtRg%PL7+$)WrJ'ah%[#LGX
l_-gOl_tKJ0E&H4C%I^/D(3VhHboAAJ,7UU1&F![CFK)Ef?JG(J,"?TJD4ZjM))A4
^4qraD0(^qqK'B+/_56??Y++e5Q//R?R9<Y%,-*q5T.Ut$Vt@#T.RPp)No;mVG0q-
d2iX7\-OL8-?&b3.-'^ji<7<uj/l.tD!!:k."\$[)6'QB$eYB6%?qIqfk_eRGYcbK
Q\pAM37M8\hsOI`g<)=r.!hIS):2,U#&Km5!+etgU(#a>5"4?t)4[C5ot9Yjn_GG\
Y)HB,D3V<hGm\+J4%1$k.E^TH,g(@-cca>;F_W=$7N81'3nJdqUK'APr..FTA?Bt?
O^a62HfmDR!SJ/u^nrN4;A*PgJWpgZZr*ifT0,`-5;6f2XATOmEE5]k#fu/S<F?3e
r4*.RV53Pr83'O:)l61&aTF0k"-_<W.cio5B;Hl6J8CfP!*d8$kqd.?P.nDl1/LFZ
V+Q$`2m_3>[tHV87VcP"np6OOr(<-"QipuR]JK!uV_TNSnjcKM$ofc[J5$nKM&;LG
Uh[58m&@ac%2oj-K6';*Q^GQ#n5khTS"^=NRD'tZ0.0kZA=@AP8L]i%igVi-;m)*:
>u=)b;c!\q.D@ZOQ8e<bnch!J3.Mhk-@M5JH0ss25oGV1V+g`([Gtc;[<GcJ.*AJC
-XpIJiG6#;3u1ak#5f3I^nrN4rZ8DQ'BMqAV6gZ30r#0#5/GjjQo6%50A68C!L1Ef
@Y;FgN#GWtc+12e`hD/qIiG<\U7DI!TMMo$Rj\@shhtk1h594s[VO*s2V1Vg)&Z@L
#02RDQMXFAJP1-PS#t!gD/MW4SVq-1YG)#$Rf*.1iIG(jKkZCQY<Q-ojQf!'?PK](
7!E'_OP;"lP8cJUhEtUA#m"f5Y/9>c,t+O^D)E[,<h(8:]>E\@$aGD#-)N(nY4\8t
3tZ[<`[nQWg"Z%Gi`_AKm-H`Z\`:EQ:/!-qaVRRI:)^J8:EXM_kU63_1j3*i7(n"4
/bFK';Uq/kNno5%B8jOkp`;58H]C7+floOX"2LM:Z"nHn`oOOD-i.B6/A?/^bI'_#
q6YD9=!XZ_'7@Dda'!d9Aq,]&-P49M:DNSo^9kGBh6&Km=rSi]2DKC0N/I)PchV*<
>C<H1EQ5Z/djF6P`(XNpa_Pt2Da%>!UdEi4oVBaPcBr%L[J?EoHrA[@dAQ!9o[C#*
3;#kbpA"il1"USrD=ZC#]0-1]Vdb4Mn$FnET:*YR-Ed#j+sq.*U_R*m'>?M??-dP.
b]uAQ-"]><br0(c(je=hAmQut2d:f8bk^csT=/FRk3Q.'2(&/VZ\7?,H:BtWc4X(D
Ha1cHQ^Ep^jOe64,ppb%)9gP[Z_QoD%hJQn:K@W[c?7DNYcO($ruV;.>f-n[DIdg1
Eb/Zr$>"*cDdmGg2)-4-+E(_($9UEn03!49AKWX&@:s-o02Q(tASuT41*A7n;BRVj
ATMd4Ear[%+>kqt0Ha79010YqFCf?3F!*=q+>=p9+>6H#A8,I=Dg2Un0H`%l2*!N:
3&EBr+?hsrASu$s@VQ6-1E\@oDdmGg4?O`>:i^Ja;e:%n>9GRq6q/:P<+U;r+C-*C
6Z6dZE`6pc@q?cF4<Q:EF"ndp+>=p9+?ht301KktF<E\.+>6\n1*ALu0Ha7#02tn*
0H`)1+>=p9+?ht35!B<bDIdZpC'lgV+>=pV@VQ644<Q:HBl%m&EZd#)CghEs6tKkH
A7Zl:9P&*SFD)dR3&*335!B<pFE1r$D$kLg[9RR0gI@A*Y$]#%`tmi-U=jpZ[([%h
6\f>nYs>TYgkY+!^a5HX/d^*er-r+Hl?]J`9lb&Ij+W&XfItcTeb.cns!.Cfqa^AR
rU2B9iV0GGs*jtK9k@0ZqCY"&/*_H4AR2\oG*QjK++DD)5%ICNLYu#eqk>W7QZ`1C
p#3CHm=u3Pk->L^Abk.Lp>Q%Xdg*Y96Enc&WhS?-fsYY<Fp.Rn0*,=CD:*or3P[;a
3%tDa4#b$$3T+`\[T6es&$$R[\'6O(B"LsOrEY^*s7Z0RqB=V)/:XLWP0ZehUg]Ni
[<=D$qJ76-47@Q8R"`9SaZfXm\t*&b"eoe%U@7AQ2T7C8?b^T6le13L%?\kWI:)@8
ZV,fXg\[aDjo8ZXLD<A8]Qs.QYNj7p5quR#F>cVFme,sd?bb=-oc6W5!*J?d!)NkM
JBa_T0+Z1'bJUBL6T-UWUMJSdfTju,+0e2bC0&3l.ck.Ofqnt/A).;-s)?c[4f,jl
qqeXkE\-4XdC)\s5&Hqap\&P<KpUZb*jR9=[@&8m;g;.5%kAM56f2q"iDHNColNBi
2M^=YdX$0,kM+XQs09`(kd!5_$8@(ViOWHqY<?q&GD,cAf?"8%+@V$[T@eMUk(d5_
@@YE/:71$g]lL*[?)\J/cYQqDTP(WWm^,-YSIr.k*Ze)rfcSQ8p"!g/T?(05\<<TX
l!UT$s-c(4!.`)uY?0J'gHi2`e`/$e6cMA)71T72<SmM1$ddHO''lGCK?<:j4$mS$
H?[$_LTSG,jFL4L*H\KAbt4SbaT))Sr`:+d7f8>.q"iMR<?82B=0?4Fo<PpW5l:(#
OY\D^m*<SY6PXNDOq#db+J3Hg=;CM.S?-`Uk<bTF3M4`s/.WXS1)GOFA1kBm[bnM/
f2-T.cqVURP,pG;oFt=\/5=7rU+/=b7]V7a>$W$EW'65b-l>n7mi`4B+V95[2&*Rq
3_6K<@i/SD==:EPhu-l/_HrgoS%tr0dW\I1+a_+-a@`'(VFrg3E)2a4]eP*-G/GhF
\)DcLkgp=qf_HcD3tUE<qG0bk0%PYq`+@QO#`MrR.@6fK'3r7II.R<i;u5X*CD%(m
AOP2>jjC6sp:I'%C0CPZKQp89H5,AL^>'GD!oH!>#KtBZ.Vp'K%'Q=H_5o79<.iKZ
U4iIn%L:&OT62jkG%/U@KKSffkX1FVc[B`2bp#@%8jh#X7p+k7)2#Zc,]&o+(Og<M
SloCQ$?;6<d-"+')u1U']kk3;[HBYs,5eALnruo6\IOI,0;nG1.4*ZBX-!]*_"jdf
o/Vkk`]:IG[[\c^+C\lS46Ajq\9t)';M.cHhK(kXjodU1a_B.;/4k!s)Z,J8M'k!3
YI9Pr`!mj]GKS?Db$!$^7'H1'?3/Jk,4(DK`X0OjS#:7DUb<o>,>5/A[8OOHatVm@
]KNO8G=29%?<Dp<XVY+NM(KmJ)<)?QcCr-lXaBG$F.Mjn&Sc(fFH1*hcXqTRJ>74f
6hj/r_8OAk48VuB*YD:s?$ZWmp/nE8g$:!tTBis42Wemfbepl*Hh<7aW3nC5OXLe\
n\E4Hf;CumpHd71A@LVEpW5X#7c!<B>T,nOoQ@,p@pC!pi'frL^3<$!GAX2s8:uXm
L-E1W-hG%flTD=%XV)3bD;cd"SfGbooqFNW_8'=GoCL0`TsklpXToVu(p:=k@&(rI
V!`>)2+YWdp6i.3le4OF_=0sec!44EepgY)4^%DuL2+G"d8rAO>YkL^9HZf<PP"TB
WPWQ1'\0ptYRg+XSNDq4:E_jm>5FjgU<TfP_F%mGUGijLPEYhPGO6?C25l,Sa@W6/
Z"c^)q[eWISl?K)U&'pC$W=KBHS!Y]Jc4"tUhZdhh5F4,@*#NYFAhG+gO7IKj\BQG
Z;RL$U2&;GA-c7hX_1@;h<lWLrQF'WK[`YQ9uH\EnPtnTr?p8i1j^%Ob)\%DoXSr`
Co$cunTsoIQ@0H&[OC##Wtn-):m"rTr23o:]q/5/A#Op$D2%9B4ChiLm2!XM].UKF
>mKHfhT[/R$PNZrSEMHJAM4j2jB"tk3K^Xr;\qT;*8t3R"8T.Pdl7NcFiAeg$PmpI
>1QEap:I&9*DG'!h7kUtX'.5QMK$@-oL(j--Z$nChlE8GUf$IISjslALJmo%4d&8E
8L*c/^LhC&b$,:GC=RNe`RCKHE2f+MA'CDH_Aj3*F!!^>:!>BbeJ@9[SBoJ;OQI,3
LX]+V,T/%+,WS<5<jF*MM#OTDSCr;09/fS1MD-s4Jd!,eckBQH`Rdr.',l64@?i86
.mK[!\Zt(P>&!Y@5O!ik(im=BTFJnQkGk7m&=[Q'74NIRm!W\d7YYr>JD4,)7VP#\
mV1<d4Y1kgHcPbOL;&3![YB]]q_$Vu&A".fER`n*`"9KgY"k:5Cm_saFdh0g9eP':
U.jD4P6Ecm'd7<"<A0>C<fDNMe7W5.01+")17#[(-k!`uGE"J]fQu9@LkJ*0UYf3.
l!l`C91gKa]m^p\Ln[:GC,YhBG0Mkel<k0r?qSIhq;95kAa<!&YT4QJF>"Gt0YG76
i@e(9s($/HF"IQG+i4e-duDjK\sfdLVt7M^>t!S7JP"qe6-1".B+UT9Dn%kom'2:3
,RhYQ85MYN-s]^7pkW[FT.!pC*K#E";XanpV(fE6i>XQ_R/in*!t8j((H+E!7VKRY
&d8Zh9d]FT\k9WqbE>KfQI56d?rZu;RNd#_!+t0WJ=kNBOe.t;!]=tlKA)kSn&=Mm
5fcLogIt*-9^qM)hJ*F_*kr,D<rM9G@(3DHAmj<Y.D\W:*+cYMe]=smb`JnoQ$:D>
]Xa]</PSu1Tqgp8'Q<;#dePW\I9lR/(sD<hY3<hU:B?)`$fS,/(>Rreo?R#_6b"aA
9O,tad%FRQhVuJu)8jdU(ZeY^POM?8AE_H]?M0K&ZuW<%._.t<`OI8o4(?p:C:g?7
R?i?1!;/pT;se<>ro<X#)ZdsP^s\,uT85YqWmR:tnIiD7r,<UTYu^RQ0+`hMX?*A.
;fshgHES(D2GV+7KC$c&dMU@ROP?<!<,oKMd:&*,"bQ*4*#0!Mi);q?#IRiUI&.f>
bAk+^s.9fDonTQ`=UM!1b?%W\,E`js[q]jhn''"\K/FQ6gme__*.8CPiV#$BM+BDq
#K'%"X&1d8NP8Z3ou?TArpRlH'NnACFNp[Nk_oW0Cl:1""<d_eJRV<Yc)/L_Qk&l8
AcVjQRjAbi(FsXWiJ;L",t:KY\`U<NG,!Kg)"H1Ng,muD>D)6So*Lf6;9JGYV7%YD
s'PHaPZ50aldZkW[DLHZQ%flWc!K\jq]8&?*+!g*L-S:'9X/"T[YLYL7P*c]nQ5*i
VIPh&StQsOR7q4E9MeX:*<=_cVTi.8j35AV=t_pm=WD&:ALGH3W0PIAZ];W,!CjjP
\A[WW35ZH:JE'GRe.WfD4nEd@[!gn@ig$nI>>)7=a1UgL?UUj@*Xm<iT!4b9OXGVO
.RsggF,m#p.3[agM<)6a%,CB#B-Y64@8+1*WlCIfi-emffP$d=8(V3<N]`64AVXAt
kLA8op?8brpN]ID_KNYeK$G3U\E:5CRo=F\a?5MBUGUt.Jfp_JMs@T8"bT0")@a[\
bN2Odd,ZD_Y^gj0qr;Ej:E*OTK,0LCQ2eAHY^&qb3u_8q\6mu8;Osrk$hSjmVhn7n
g\DPIYEDB6>,L]ogGF1R[XjuI@_H)qOr.\>P[%;K*iXgJZ`*l^GdaoB/3^3XB[X=T
2L.GDlHQ'udHse?!mB_&&BS)=C,E.:PDNeGU(LHh9BK@%]S96rs0eH-3"IUAZ9Sjn
(EN_\s*[%MEHOW^MtgA=F]1ha3)A</0hDO/f5FP21=)iK\=d/'/C"f4^/g@&!T`9e
KDV#c`0N9s5#K7(A1#MuJY[8=J87>t>9\F"9FYGH3YZ,bn8PkWGmDK^=E':tOW)jq
U6:+4VI"[h;1hD;SAU?S;K>Q!@3d90e0#o5%ZVc2!TY<"GL'+]f/:j'4j0*E._q,%
*dK3OjnWG&At6rr\^PP6[1mr(E5qh0_kLE2hd"+U-lc-Ui@4g"d[dUU<5+1dC"5**
2SaJ@?YDr:aYh@0p62Kg,,EKJl0'8T'OamfakoGdPhVX#"XPk?c]LT^_0df*<e9Ab
E:5)%n?=\K[c=o+oDFo#Vn8=K__H^XpUJPrM\2D^/cYN&46PF7/A3&r)/[JQ-AL^\
l43AeLS/81`u_q@q2cmSRkCt+OIm*G,Ek\M8L-NCpcsO?"$qA_H*?*n)A7I;_pXJB
UDmAT&5cX`\IO0(K!I2o#(fA@'']#1*Q3X"<_g#*TNn)YLP92a7qoSpM1A/?I_F[`
`+/:C/O&aY\d?,hpAQ;-#%Vu"S_1Wt)VC5cD^1GimYA3a&[TR.T90i#K_V^LJ=,!e
$">h,5B>AYCJb("^-,a'Zk!qqXH49aR?A'Al0oOme>Z#C9YJGYcX-Ed9o\p[F9i^p
0cgiS_jf;M[T!>j8ckj1J<cXTFn48&6TqPO+&JF^86p15VHD-^Ir:,9e+u`mGg^Z9
<R+Lt_%,cj:KP"m02E&=8UH&/[d@2=Tb8^p#K9tnR&bZg[\,]eXPS.6k"OETK=hZU
^Zhk\l<5WH`qsr^@'-%`CKS2h'R&V'_MKkg'*dNQ3jX_es/QLOnJ\*gHX!?B-I]$l
2tC-hhr4Q,NUu@:oT079)mg`aU*i-dJL#//gVasU>)8?X0_<Ii$AUSY"[k)5d:OgP
p#,a[3<8,'^8[@(I0pmYA0Kl66g#HKU`.i(B@_SnSf51:go%tbAt-oR>^l;G%IP(L
k^>k%M?e630s:h!^r8(!JVcU_11A!ha)M=JMp$+?e+R1$`,X6P?;t0Q*J?dD`1DU/
isq)!#uQ't?`569%NG2E,$Va$<*at7G7<C-]jSmVUu%?MYWP59#3.e$6=eVdW124]
"5qL-oc7rI-1&jjrBaOJK)@:.lHpMW^oC$5_g:pCcVVKeQpse(9@l'/S_$LIoAF&p
q[V_=ZBINkoVBU4i,c"(9G6\h%AK1fc#tH8koA$:+H]2?aBh/?(H#+=.l?UhD.JdF
,'6#(W/7;&*kYVQJ[3dC^iGH7)ljA;)P0`XY35..c"S*o0,"8%qh484j7Sq%c0FB%
^]o"h9DjP[o:3M7"q$?9`CF]E>$&EG=-DX3Lu/R)BJ9I(HI#(he,!;'D2`i]U$9!c
[]q2^9E3!coX?HRZep<+ZE+E$nnXTPiqm]Clh:#DCV@pQ/!$.qc&_^GRE$;-@qEWA
%>.<f<bp^.*P9PS4Eb=r(\u;65^!>eG3((;T*sJUdS6oi0(G@]X'farW]Da+2D*pL
'&P?YB+b"%W0NP)XA2MNmGgNHNgOJ$c;\]CnK#pjc-;.m6*o2`4EsI('p4o4cQ<cg
UDJ5!bpRpYApQ5S5!Ecp48nhfLXXc3#ab<"[1m&e,r2'HkfV7!@O-P`P89n77RCN.
kOD2C_pYbYa\sYMYT=MpOO(Jg8\bA$kIEUbA3Pb[9*/ZL\O[25e32Q388dX2%*u6T
+O:=?fXJ]=0"[tTCtSpB^EB:kg5KDpI(kqX=B=htB7u-1o)9=&>6,-aR#6eZri'i.
ALC_e'E4Xh^=3f7XU*l=WADltga.)F:k;-@^\C78GPUP\b)gCorslq6du0+$f9Lp2
oSYiK>4X`u`*ZZTndL:U4<WA^AAWha_KTAN\__kTk1G0W*b@#m(/Ws\,rPKi<@o2G
Gfm!4U!E;`:\F(+(+8rKW6K?]q>Zb6m<`INDZ8Zu*@(f,j,.+J*S!1+EPnQ*E-d/8
9B++K=GBp*.?(lNLFYeAmVQT>Ani.kMJ&;mlsN<5:o(*_lXACGW;]b.^@?90=TatY
L1$Be,^LGn7<2;bCT=Xkhh**m=D2)rX#6WV??LcXIKMM@j/D&lNkWG2U>KPnA"W*a
5qP.;-p365YbD0._UF2q0[ud-)bcQ(GQTRo4nh!rD:+aZ`o$"l>sL\(p3u,qDR^2,
os$<gkfk';Jka&8*J>FDmF#DD]J)su&e08od$=@iNue;!`k9gY54Fe'WumXXo+rs^
`h.Y14\QBBX!!@Z<FNtNgs2ORM>U.;@EAgYCmN)G0<S3o$/+Y`0MCF>ZM:$O2ua$0
,1ALYASu%"FE1r$D$jilA8bpl$8jX_0Hb:CC'm'c+>6]>E+L.F:gn!J+>6Q"Eb0-1
+>l#!0Ha7902cA&Dfp)1ATJtO2]sds;BRV[Df0Z.DKKqB2)ZR2+As=89k@jL@7"mW
$<o2,0H`552'=k810l"d4pkk=A8bpl$8jab0Hb:CC'm'c+>6Q3Ddu^WF<Fd102P&+
+>6]*G]Y'6+>6*#Ci=>mE+*6f+?Vb/010e8+>k8q+As=G4s2LJDf0Y>4?O`><)bUq
2]sds;@5'V<&$'L0f^@1+As=8<)bV0+>l/%0Ha795!C)Q4pkk=A8bpl$8sU]0Hb:C
C'm'c+>62uCij6/+>63#@<?'KARfXhAKWX"ASu.&BHT/f2)$.:4pl@QEb/Zr$?uU-
>]#P^[LrN,?f=`Reip13R'L$L2aH=0%,<c*LBJ!l^q(uAV!4_pTaC;iJNbm]O<Q.L
c>o'YD$$5.Hl:3<kFIie>(3mWC&.#V5J-$d5;0MBs3KSsBj4WG]uqMCQ+Pkd?+/:t
gfLXbIf"Tik':+=3WtMDm`Y!@l]uDF/tUrR5CJ!`Q>ZNrrGm>\HMRKBjlooL\dE8Y
"fuJ7r9[rq^q">eG&=uFWd<DNdj73RiVGDI3U3bf?!11VOCo\#!ZZFdP[!Y:<j!"<
ElE0/b7rj'HCqA0Z<Y"?dCrp&DRmKja6)dT"l;M/1`d]>L[\sN)VaA#hWi;LO#HF5
iUk%N*.Cei$U=Q2got9u@*\)u"4oMf5m><]OEXLoF9d(Deo-^XU<SH8).9QR5Q("a
SY!X/f*`a]XU9EchOI1W<@!2!3@hR!S_!m'M(%g%eu@#f^Fl/Y3+%OrmT85qWLdM4
<b*,*.6Y^XF?BCI4=6RR4tbFSYW?_+&JdQlJX_kj-tfF#GUBO&7o1i/;8$;]VKU>9
^?`qEDAl'F-dcdF$\720>;3jp]@os&DSJnK-R(G^m$*>5qHEQ/W_;[H_3/S8(u'W?
Y2"q$Mr;IJc8CWe)%bgF=b0jIejM%@!g'FZ40M?rT;^(i$2,<bm0]kn4X_P(cG<[c
Hj3[mG+cRGUI+-+3Ej4pR$E;TO6Q!(<S98,-K\^/O1HD%r`nj4Gtki(jB'1%]eKUS
[@k5J?F,7_&=-6`=fc$OC`X<]<X9h#ag3/!gh.U@D8EOU`OJnZ[8Pt"<daQum17q;
Vg9#)I]\:)MNpml<OLq)C`u/Y/$:XTgFj1o%g(i8C9cfN5b67$<"+9S6m&b:`CN"(
[k$4(-qD#"qWlfqB3Lk:aElI(q\GmIG_PnLb[)L!7o8NKEY-A*k1GHWefrbA8?7A+
En/gO?drho\D?%p52R\#3s9T/'%Y=9ghgi9S3lBHLnH_t=V@*([*5='0PLf^&4B8)
hn?AHB[@fn<mYh`?TakOnVq]boFZMuh!:@_P1=`j0:Q8'N,b<HJRYYNn=].\?hYA8
G)sHNd6OfNm`[J&;;@KTYJhF2"FGC0Gkk0oCHqWnY]-t=:Vl6d&.skm"cL3'EcA76
,P/sk&-cBmBlQeq[=`O[75nmXm3<5j-a73$=!fT["X,%:K8gUcVGt=lP@I"X0N=E(
b[@&&<UG^<$"J.q''hY+@heWG/L$12,1:^TL+iuK,E]tbQfep91_igKD%%fO.t.tf
I,!9m+)FX@-0Tked&UU.X[*OJ!,/[];oVk4*Vb;]$WYN/#q5kgOmQDGNtb%X4e\5/
iqdRl[ZNHL,oAB^?IpqLOR^1*j=)/%RgI8lj&EGR]<ZA@AR24JF8b8@rB_jVY!YD0
,=p&qJ2k;Q1ab\D9p.Ogenc#JdH9*%<nG`Xb''JJUDP4qX9agZ/`ngC&`)l,7M^+^
bY*Jk5!o-JhGUFQK1,VM1Ej9EGX9KHpdf4h1o^W8n)Ajo-)0meW/j2NW<"PF0,O1i
U1@(*HT,7[9#bP>3Am2C2f*/3a<%R\.FoV:ON`kcG<-KEQs:ATRh7nO$#\O`-?\j]
Dmp9/\&>F[U8o1+/O>B.\FU2aV*)3Y:57P;:\Z.a=W$,d4QjgQmsknB^0k4ZT<HOU
gJsY'e/87SHg[6].t&jVF'I#jja^:1J!`O>C,:Q00dPbEi$6&D"VcdlVH8&I2,dCB
AIi,k5c*YJ3Ct1nKZF<!i00%L?EW\eM?oL5Kd_ddO=X0ggS3D^j48c\_[dJ2.-M>L
n1fXgV%E2;>4)(Xm#,"4r6K$1p+NBcje1bf;`(LfG)\#Q]bVTsqlJX.,;UKJAm+%k
j=!&g1`G!6i?!&8XhOlK1Y$>59tJ%lqgI;>J8_F'N$@1VK./9PM*uW-%=tjq5D3dj
Y05#$s7dm&WI,F-#5fF*@H&S@gJJ-0=1aj)8ULWJrElSB9G3^/@`4Fdm@LUo;JnY;
c8fQZPb#>E-M!%/gJFktU.omdS6.aj6fjM[BDR.[$H,@E,nM\a(T6"\-Z5:IcqlbP
lD@?WjGM;RM*.EF;]"r`&,MqZqd*XdlbBB&>]8=c>23taEng7%gjG.AYHGi=%KE%8
O=k:b7.!;t"+f2!eAC-u3b"?lQb%B-3:,W=>+J1dS.YEk,N"S+Ug\B[.UrP;R#AWJ
E;32,TM7A3_0-XVF8unQ,k8mg@AXs!GaT,lF/WGEr$VP5!WR]-,OJ//p1S\*_XG+_
7G]_V_n^ZI@D7jN^JV2eN&6/K[#jmtlVI=Q5"gJ4f5,HNf>/bBLJk;`m<N60i'>G$
M&>$CCH@\_G.'pkSN"`A->BX9pE^Mi;U2f*HpA<D0Y"ff[40#hjuYShHc@%"2gqq`
3L63V`VF2Z:O+)`MG"@#D#DE%,*i3iMrSh?X?hp8E"qpQ%_f&AWQe,SOOa0/k*'46
P:>RJk#I(8LaNE2-XrY2)']ibUCSaNA$LJf`N_=J:Hk^HF\RF*<eW3;M^nL1"(M]!
(#Q!ZR#U56,$"D3c`I\T9gI)rXa_:d[jhiZGWRS>d/ssJh]=_SULEe>3r1g"94Q2T
XpT-jq6]\VYQ]j;[Sca53m'rI@\fs:Sg#!^#07`S@k77DB]G1^/@FR2RJ!g^6@V8Z
)f;''Ho@-S:12^SP6qK5KjJG<.I=?%!(pqSLIos-^f]tK0J,6bHeMGnk1,["^Ts7V
Tt1k)DlSjTV<XH53^Jrq[,"etZa)uPG-LAj(E"j@4uPf6M)b$bHmVFVhK55%rSTZa
?/nK$-T6@VOUDA^F:YpW.4\?DK*Y^8iGfp.#7H0XlM<%FJLg#ard79%$,3:\RY^0_
0raR&:+1H)=p0S!V*i<8+#jE&k_>rY6S<k#qg#R9jTP:.GLs/MNiBHi4_MN`09oLX
MG"I(+eSu%M5gX]eJVs&,)@@(oNO9J(`gsrZs1^:ON#D\SNX7*G_8Cl(ofsu(Q:Zg
f<Y3rp;$Bpa8WI^C_9hZ0PB/YHEC294H_IYY\XgELaH?LrjD/2<RPAj&Nkn(+SUUR
!?9)oET;k;.T7-Oeu%*:[Nt%0+qM>jYLd]+,52m*qn=!s0J>7f_)eO:?mB6@_?f/>
$3T>0cI8)#3p;bkOCf^P(eBuPp8(SF10l:c%U9OTVa03-SG0mW_E$j,hF..X2s5(/
ngZF$+QWZc/_HGRR.g'a"JLoFc:_lH.62_*O@/m&8D`AL'Z-X`,i)q$THJW89iEGC
9lu4pHCRCCE&q(i>iL.B,2]EQ=E,#_VjkadU-[C("qgX6m#m18d]nTrnTn2l$[?s*
1:W.S*G6li/1\(nG'oQU?e?^<5aRNl/QQ-OHr/0[0D6@b7^WeEoeGsPQTl=aT%=V;
aZR6aB0JI1cH)SM^O,'ZLV.4H[A_F`])uQm"Yh0F%/:5G(-h$(Em1c%?!NlCg(mb%
M,DjTiW91aIMUjaOuI'QEG_g7hTjoA\JE4-2/[KV&u1if?6gLqU),QuI!:W:)lK.0
)`&-:=VhS.?d7-k\$b!o2msFc6'+SWqnN4D<fG&Lb@6<.?d)'B1H.IQWnYBp5JLP6
=*,&"AD)SO/P)rg:"O/Rlr\:F_0s,)hX5Ou4[UC(,n(KZ<Z@[SN:3+Y_1>fQ85>(s
iQJ`M]!9-2>@^6b[A(%:m2Fb]EB$"K,jp<J3_0Em4]]hM%_/!6G.S73Qsc%S$5W[@
puIL]bbRLK+bfW6ENkg?!uEY<_Zsd8L[*l*c4J$TR)A8YOtne`F)>&;QQukB6!/QG
[N)i`5QL[4D?!J@P1,]^BcIEn:+ft4G'1[a>7Ob)OG<oRkB:!74bnBhR1n^OOr@I)
\\4;.@+P>\A$/f:ma/32_\!:Ee-F(0eJV#m##+.Yi??AiKrH;`K+<`5Z\&_pqn.8a
4?a2hWl)sDA-/=,N'D#h>XCS@W-Z-4NMOSE's<)H\kFiUGQ$Q<EO:q\bknr^`YU2.
fYpB:K@J\G1Ude[!C[`BeFGHi^llK.hBhTY08#leZ=.^rNZp([R/;Yc7+V,8<`MCe
\6pQ6A2!*6m9^52$loNUJ]2[<m+LY$E'36^*k-U)qC?&LCq+j]@#cB9KJ-JWo&C7D
+b?T\hO?M/G&o>%%;)Bk]<^+.>M5NQ1<q:)q'@q;l7-Z0G5H#Bp!ePWdO0AmF@MU2
jn6f$G9`/.lV>Ar6_Z$BmO_I5,`UJ@6>Q2J,#fm<80\:<mD,+kr^Lu_h%ig.[G)gQ
1^N3+)XI7peMQ:27$OFk2A8tU^r2XM)g>C]j=[E^R)7LSHU9Ut#WX6SL06Gf3eBVl
bd>jQ%A<Y/bnH+6c%tmHklQh6[jR`t^m8B'_0mHE+9bhog6RCJ(Fq,@DR3,7&@M>7
00ZD`mu]H-Zi%u/?W/$N+mJpWLI"6fr<:Y:%hR6b%i9?L_]\c=>0kT'GS0QJE4bDr
jA[312IX,?(9T:cdh&$Bi+sUiQ@mKrg#>rTG>'JP1stRt1i`2\U`K)(AF_kD`n:.I
-/ud!c1o`H>KFM1"pgl$>bGs)&@mW)_pCSm'1sfiPW,SSi#u@U2gp3IJbC]QcM"L)
#da-QVQS'b07FHhUp2!eXh'-r_l>'TVID*P!YKOADI\Ghb520,Jb<E9DSn7`^@1ST
l)rL.?j]b\*"@fL>[mA3=H>CC%XCJ?`#J'!1iedf(nr1,!ii(oY#&JomahUI#%7"i
,ZkVT.hpZGh+\'M;EBcqJs.&J-,08Jh1V#A[)GMeW%h:$+tA./(-<5O$C.jb3S2Z)
6S2-TqPcm$XA(&t%![M>..iYr*(i0koe>Dql*tO`>@_/f&G$O%YNnA!)]C.@W(>*k
A1+2uPnh0sWAr#E3$eBY>pb?:%rWh@U2-]i'4u8S\g$meo/kYjfTicpjUm#]eP2Il
P"*Q+hpf0F^-hkBJZWXN,jKJg@MgJbC.4oaZYu<G0dscEQ8M-9kH1\%)`EGjPT1C/
iJMidK;r?9P)g3s%bX?TTpYF%P.X3l)^jFd2-&>f2WHX9/`ai<!<8q878SlMG8fak
5H%;/1XoJFG@r(_YR\"t?aUDBUi2cTbJr69cD(-(l4.,?N$a5/7RQ7`GmLYk?E=GN
O>RB,Km[0V*Ot,pEt5\7Ug'e$b'cNSW9E%3-8Fq.V+*tWWmV]_<$XMtJmQ7I=PD`Z
//s@Bd=8./,r>]u'9q4rT_>^nn/Khu@[['Rnq2ZEF`Oi@WF[\RAV)I!F#mID&Z+[$
-RAs9cMY$;o<KV,eB2bgi_0\eem^#NIA/%K;"MNA.j^+P%lc$m[N8.-]NH9QibcCY
:['(&h91j]A-o]/"%9\mE9\ktqPN7c40T+HAn-(]C^MS:kKgl+6qTFnSpBM`8J65c
p-Ol28'^k;SCn6h26qgBCMcbn%+0:QD^Q\=IT0)"'ZfS-000h0)WF@nfn_PHXcu(T
f34Ps1%p9^!53Uu;13Zp#Q.2E9\'S2(iG_)2"LMV=8WA"]S'q0=[E2b78>h.T7-]C
.\Q;I-`f'A3T7!?n9mPLNdd$rFie2O@=U"W)9]]-b-p#)YV[,CKt69[>!G;45Fn\s
KJ_='cdUoQ[R;O]2Q@8>#5JWNVJ!L32Es[Q"PAsajPOp-QjtBf()VW;()ploS)A`\
5qJ;,_8_0X4b,,RD1dQuRZetpY+FFuohX0IcF?+i?R7Z%--TIpk(JF1.Y6O0IJ0M/
cqOgWrd-<\BHU0dR)&R:pd9Sq8:*71L[2"iQ,LBUB@*a*1K_O*c_q[hj$d>AEC/=\
40:5p[7jY+q)],G1Iti#c)X,73e4S^6_#W,4FF(QUd"=cDoG7HB->-t!g3e%#Y-0a
*Oa=BjE_$N#t"W>TPM#b\Sn8^$jNV$#YGfF-uFbO8a%6MN]:V"gR*33<'b@Uq^8=!
OH9+liFaFY(;GARNER)kDsu,qrW_K`86B,6RrJYo@kTfLfsnL@J4t#%-$;T!,O$\Q
.gBIeX"l=;/AXYeA/ItdCm7'_PRtcR/KaTs/E[QHI4Ws`/4'bQ[q-<,B6b&+=BZYl
jGk8$&5Eca/2L1WL^0Vn.*4O('!V/Y4C[#S%5#Y@AqqI[;@3_^$kd=tU$9lmra`-9
J@-ZJoUJM+s1=X4Y*fns:=Q_=5,oo0Uk/I*:qfZljhGpBdcbdL\ki+:Lr<T&eK;*c
6WA\KH^r8b2XpY+WhA+_cpa7+0`;ZfWc5%9Jef.PaTM/gXm:*"T*"rI)U)+;HS`qV
57JC#LZ('i@tI(`!T+D5G0%9?[Vf&bJ4cNmADiN4s3MLq3L&:UnD+,iQ9TDd0=h$&
cK2^M_LJ?E0>#p8iQkH8fR%K!6pY`*RI$),h<i?jhojWV;eTce=nKa-`!i%uN:+!%
m@k>?5gqF(Il2I,U)BPLr%Oi!pGfpZ`:IcEP+8(NFaA$\GE?"GNJ8l;%6um1")@_[
\d>5L-e1O"N@IHqXWZ#ZSufGn5<&,-$#5+]^Glh_8G^)7TD@[j=7Vt!E>U?\@_Q:t
+))%)psC#W_j:ier'h"7%Po<(ZGZ3PT#Tj#*u(dGO+!Q`G-$D=K(gPPLEXV)n3_Pd
[5SBTd?YW$r%oo,:^$qhg(cUi$X3lZ1d;c%G[$F1Q@uN-4$gm`b@U[s%!`1f"Y2Ht
5C>5EXCt]`HrOY];sYl"'N`3e-_lL[LJ&ZW0bhK)s8?cmCoq5@^\TUHrb";"ASu%"
FE1r$D$jilA8bpl$8sR\0Hb:CC'm'c+>6]>E+L.F:gn!J+>6Q"Eb0-1+>l#!0Ha79
02cA&Dfp)1ATJtP1*A7n;BRV[Df0Z.DKKqB2DH=.+As=89k@jL@7"mW$<o2,0H`55
2'=k810l"d4pkk=A8bpl$8sX^0Hb:CC'm'c+>6Q3Ddu^WF<Fd102P&++>6]*G]Y'6
+>6*#Ci=>mE+*6f+?Vb/010e8+>k8q+As=G4s2LJDf0Y>4?O`><)bUq2]sds;@5'V
<&$'L0f^@1+As=8<)bV0+>l/%0Ha795!C)Q4pkk=A8bpl$8s^`0Hb:CC'm'c+>62u
Cij6/+>63#@<?'KARfXhAKWX"ASu.&BHT#f2_lL>4pl@QEb/Zr$?uTR=j)i[2AG!5
/*M'nafqUteB:a&;*,>NBsUCiY2W1ldhY6-/;!dacpQYWM6c5BScf)<iTi\QI8]mB
hPnidea"kl4ag2<qtK1Y96k,ARG0s5cAH(4X4lpGS^F9[qP4Tk<S$RD##hs5T'';-
D&jW]WE7-8;-G"?<lo*YNrQ'WkVt.<S*$ATeF=t+)/.je=];dZ2.^*n.>nuqQLfpX
7Ft!fR5+;tD\2o"n:1g5Y(=Q5;'BA'MQR!'*:?h;RrWbWP!4TpWE.+il1TnaX*%r#
LLq"=@-p]IZf0DjVq5]q<$KAo9n,,KO0Xr[o_.%J=[sS:WfBLqa$4bH#`/GQNk[,$
r'Wthq*;p-h.<^k)`=PQ:]#p&QQgtdn7E[MZDV!p<8G:&7@">=en.uo\`<^\>T9Q/
ppOmpX=VSsL-P;5GgOkW&L\1R7LPu6#cdr1?*mV_j>C(1A)+qNrpjY;f!Od0AoYkR
bAf"QDU[9\cZsS(AD^dFKm;p9/8f"&*f7Q^n)UcH;WPln%11O)VUp1j_mA<Fc[AKD
=(E!$nhbGGi6&X$H@l[:rK_hZ`4=N.TUiaDC%%g-LsYqrPk6UT5kg3`P+&m>U<Wrr
f*7-,HVa/sB!p![qJp@%6`O];Dp,e?mqBmt8"C&#P(a9gbM!1`M4Kfb5!:W'$kuK2
,m!qpCN7DW%!RJ@..)a^S%,<aBf=[\6.qW9O(OhDL*U$jnr!Vg'1WOSZl&Xm:f,UC
m;X4pFoBHj`GQp)%B.6a!_@U/MUO=e@u_R"M^ctbG@F155%RRE3!,C.oQ.h2_EoGG
][[s9q"nB`i2)e<@d<9ujU''K3)jGUBjK^fLDgfWrruqGfY"_'=OWukL:%bIG_]f4
_2q1VH`&SdM:;T;&M,*'icj^;D8sA%AUP?S>PEK2\Jf-^08@DbUEepg<8OXTZDoT?
2(.j&^(OiWd*.3#2iSJA'S98R:2dZD&Krh*i+>6p[VBH%T3BQ3ANagChaT[2A5/9<
VPl,4:&_enXK,RgE:0_ggJr;7@/e33(jkn,-s:\k*5G2Y-A2Hs9)M((ghDDYZJi'4
9bai;7a&W?CFi/F$i&1SP5Ma.-'B9G$G5FEYL(&1RJ5*VMh-"JC@jo8KPr4gSLp<,
YjEAB[r)aKBCYpD9XI)kfe\hQ7HKbMH:d7\b9kGN'6h0O74.2tGf@].4%>'="ni7o
52dIBf`0p^H$nq9mjZY%.nY21l;,F.(PNQ6)lK9]3#'@#msSd,3GBjG<q*CNpKjhq
9[h`;"\?5,jaJ+[?%'sImF`Ee;<P=t.n.C$o9I2%.39WSO/Xd#]M,spolmI!J$Fg7
L_X5D2hD?=C_n:OP>P.p2mKj6S3gQ?5TuI*FRQ9gFtDIEH(AH];;$7YG]a,&k`m,6
C,>*#r"JMHGFiHuX2S&1]i/c"Q'1CTUs51MWc0JkYujW,7FQ/Q)_m*MP&ah/p(Ql0
L:5QTQB8j_UaEJeITne5ECpAD$^\L_EYZ\7a'_sGMA.S7o&,1`?WlnCb;&blY*dbC
!B4(A,5)LTAIr/n^]A5sZbUiol-eds!W4_hnG_X8!oF<'Pi]Qq.WPHbd8f%8'cqp0
:Wj<NJ(DG_YOjD#STVsLnS%FL':8lP<KR%EHT&7pB:#Y2jsKsCBMpSU]$+?1mnRLj
$j/.9V]c:dXli@sm$uV%J+liKcn.du*ne#=f"fc$]\tn4'0EVT$elF]$s\I\g-#qY
!5D7)IC4FcAaR970X&7SII!,@Qcjb23s*6mb;-a#UO,Ll'(G%sd$`&!)>/!$+;#__
!gYri?'.G)F%%'PPaL0e(`0)HnN$oT\//:G8Yj"C"pt_HD[aX+B!B5S=AVA_7$Nes
=/gnN;@*udKb63ePD>X+O^V?H7o/ZH1[<:Gq-K[I;I)-r!RJW;=/WC*/Psb&:jaX^
"=Uu,B6e&<&?bLr5DpW@fQ>ObTjl0R!c*"qBbSnb4E8ba<tuc;c)u0$Vb5]_=o-PQ
djQurj>1+Bj3^fb_tC*Wbt$06U#FH$NU%S#IV4d1hG'jj2\!0o$i-8##lDjHSkN`i
2H0>[^W7u3p>W'Lo:jGY?u`1=/\k]>*W#fc2"79e=h]a\cMp\ZfBL$H&,^.D6jdLC
A92j5ARTE_ASu$s@VQ6.1E\@oDdmGg4?O`><-`Fo+>6Q"B4W2=:gnBUDKI!Y2'=Rq
;BRVjATMd4Ear[%+>u)"0Ha79010YqFCf?3F!*@t+>=p9+>6H#A8,I=Dg2Un0H`%l
2*!N:3&EBr+?hsrASu$s@VQ6.2'=RqDdmGg4?O`>:i^Ja;e:%n>9GRq6q/:P<+U;r
+C-*C6Z6dZE`6pc@q?cF4<Q:EF"ndp+>=p9+?ht301KktF<E\.+>6\n1*ALu0Ha7#
5!C)Q4pkk=A8bpl$8sgc0Hb:CC'm'c+>62uCij6/+>63#@<?'KARfXhAKWX"ASu.&
BHT,f0H`PC$?L<0ARTE_GQF@69lC\"&A@P9(tr!L</l+ApA+kd'IlL(D'_gp-jR*^
!D7khnGaAeQ\77WUhHTQSe&RR^X:iS/_i_fC-s[k!9MrDlp>Po[EF+l>8o_M'6Q.m
?s(66#3R:d_769QOh`@%j:ubs)^*4o5s:]'rW\]l.NLr>8*2RgLLsV<.%h&6_;%$:
iF.S,:WM(#*k+n!Ji;aFo+RSM,Mm1P/UQ(.IoRACX")=L*7DNEENDE-KmsV*T68t3
#'0ig>+e_@#jP/^oc%,_[2&QVhc>2bNnGEL!;Yoi+n"UQHcM>V&b^QN=&0m-a?Yes
n0."[%[LK?k3^@g.f&,+i>6ZXSt>L?M`U6](DU.-mcUABA5'"04*`"CjA$#H&Sp*l
T?4pHRdC73COqXQ$FOdT7]Z)R-g.<kUMg'r\a3lM9elJMU%d7ZoWSB5U/!FtSSu(1
;+S8okaLW$mU%%ei=!;Nmj3RBQam5MnhN;ffs$&4edKU`DAMPHnakB$O3;/6PoF][
FHg)"K@ds1G&DZ]o(-=5Dc[]\s56nlr<!,Yh?OC!DIdg1Eb/Zr$>"*cDdmGg2Du[3
+E(_($9UEn03!49AKWX&@:s-o02Q(tASuT42)QL1+As=8;IsofF`Lu'F!*A#+>=p9
+>6*#DKKH-FE8Q_2]sds;BRVeARoL`6>q)U>;.0R+>l/:+?225>p)<p$>"*cDdmGg
2E2g5+E(_($9UEn02Q\-@oHr\+BosA:ddbq02uM-F<E5.D..'g66IpQD..'g6Qe$R
D..'g8K_:]010YoDfScq@:Njk4?O`>6ZXt)2'=Rq;@5TO+>63&DKI!`4<Q:V<&,RT
+>=p9+>6\n0ea_)3?U!u;BS.e+>6hm@VTIaF<E\.+>6<'1E\S9+>=p9+?ht35!B<b
DIdZpC'ljZ+>=pV@VQ644<Q:VH#R=;03D"ZC1Ums+>6Z9@WZm7AKWWtD..'g+>6f1
A9;K-0etRD+>68sBkM+$+>Gf51*A5ADKKH1E,TQ$FCcS:Eckq#010YoDfScq@:Njk
2'=Rq;BRVaDKKH-F<E55ATD9lE--52C`kAtBlnDmATC.VD/aE2ASuT43$9kJASu.&
BHT/d3&icP+>62uCij6/$84kb@<?'KARfXhAKX0#$?L<0ARTE_GQI0%m?JqgE[8I&
=BH?)"gDqs/.5io=Vqpi!a#F1?i_h6fr`#S-STW9N2j%KW=R5q#r+:pMb*66T(^:j
`W,nOGpS"eO9C_3&kE'q+:0<E,`i.l5S?Th8K\<bJL$<[P!BXN!_FL@,_75&"Hl"_
8-2@*#pb'IO9C_3&kE'q+:0<E,`i.l5S?Th8K\<bJL$<[P!BXN!_FL@,_75&"Hl"_
8-2@*#pb'IO9C_3&kE'q+:0<E,`i.l5S?Th8K\<bJL$<[P!BXN!_FL@,_75&"Hl"_
8-2@*#pb'IO9C_3&kE'q+:0<E,`i.l5S?Th8K\<bJL$<[P!BXN!_FL@,_75&"Hl"_
8-2@*#pb'IO9C_3&kE'q+:0<E,`i.l5S?Th8K\<bJL$<[P!BXN!_FL@,_75&"Hl"_
8-2@*#pb'IO9C_3&kE'q+:0<E,`i.l5S?Th8K\<bJL$<[P!BXN!_FL@,_75&"Hl"_
8-2@*#pb'IO9C_3&kE'q+:0<E,`i.l5S?Th8K\<bJL$<[P!BXN!_FL@,_75&"Hl"_
8-2@*#pb'IO9C_3&kE'q+:0<E,`i.l5S?Th8K\<bJL$<[P!BXN!_FL@,_75&"Hl"_
8-2@*#pb'IO9C_3&kE'q+:0<E,`i.l5S?Th8K\<bJL$<[P!BXN!_FL@,_75&"Hl"_
8-2@*#pb'IO9C_3&kE'q+:0<E,`i.l5S?Th8K\<bJL$<[P!BXN!_FL@,_75&"Hl"_
8-2@*#pb'IO9C_3&kE'q+:0<E,`i.l5S?Th8K\<bJL$<[P!BXN!_FL@,_75&"Hl"_
8-2@*#pb'IO9C_3&kE'q+:0<E,`i.l5S?Th8K\<bJL$<[P!BXN!_FL@,_75&"Hl"_
8-2@*#pb'IO9C_3&kE'q+:0<E,`i.l5S?Th8K\<bJL$<[P!BXN!_FL@,_75&"Hl"_
8-2@*#pb'IO9C_3&kE'q+:0<E,`i.l5S?Th8K\<bJL$<[P!BXN!_FL@,_75&"Hl"_
8-2@*#pb)JQ,%=QrUta?nbUT3r6N]3B=XKWO9C_3&kE'q+:0<E,`i.l5SEjh$2j1/
Ip5E?^OO_YRZE^:P!BXN!_FL@,_75&"Hl"_8-5D3JcGM+s6rmmptu)<hs1.Rh-t7J
#pb'IO9C_3&kE'q+:0<E,`i/CB`dTndWH%*mi53>kpOcs8chR,#pb'IO9C_3&kE'q
+:0<Eh^a8mrq3I;[!]Ud^]*Q6g/2s_8`-o9q;pU0!_FL@,_75&"MS4Es.`ZmFR&eM
V.El9S^1M`529OMnS,n[k)nZcFEqkT8BXYRh8\ofH).r%FP30:D(GVTQM5`OnYKg[
4)FX%o"-OHno,6:ZjG63Pe55=omXYIrd.pYSPnd'o&r9)DA#JA8K\<bJL$<[8DmkI
6<p2/^KasN(#/PsA`pr?[M>Dm>\kH1DGHN7kD-FW`7JjBgZ<q?d^I/4U!)S?Bj:*h
>'7<@.IXaJrl`)UbI6DSf^9jBG?sFoi?[p7'3L%=3bd/\hJ2usU=J6s$;>N*,`i.l
5S?Th8K\=E'(DO_S*aY-[egrYqqI@YMp8BDV[XH37uEebji.$=/MHX:)r"Enm9JsT
g=@+eK][C0bjT5qQS4[Sn$h]As8ChN/_c0?@B0tnnV5&l282%S.qK@g\d>IEkBcku
jZ8'\?EdaomJ4>c3d7.uP!BXN!_FL@r4r^7:YP3a%pQIWHcblFS_ik>s8&psQ>OV0
Y^*%S/Tc8XIRqXTI,2fNjZ?D=iLm82[]S3<eoGJ/A)!S.Cf;dH^aDp.01IsredX:p
5g&opPCJnR?4od18K\<bJL'`!'C_X$gJ'kJfiIGccWbQVggF@VBu@pPOlGMFH#\:(
b=d6=`jU;tmnDX5?h:^E?Ms=44/g_NBj:,(AZ'C)D0s"$9r1MbT0Io'&a!1&e?QBO
:I"jaaW2^Z,`i.l5S?ThT/H`M8\<g>_j5/Y?Lka?V`3Zu;lAT=nsuc/32L.]Z#.JJ
[['S@)Vat5@@KlW"MR8*S3u&QFQri(huEX$5"0?E#pb'IO9C_3')8g?peTW2-6K[4
/,#.h/NY%lYc[]-iF;CLEHA_(3'X5#-,+8,gV26_VYPS9m?]S>');A2e-WM<A35uU
\W3N2<^6%I8XT^E5S?Th8K\<bJX6]<Yg^f,>IG8nan(ghhN72"SVC(cGG\-qP`e2K
[M?F/=tXZ-CtnQ8D(9*0pk/t'O`S4i]l?"p*D:1Jr`?Mn]a^i4!_FL@,_75&"HpP`
!WPa'3?P\G/,#.h/NY%lYc[]-iF;CLEHA_(3'X5#-,+8,gV26_VYPS9m?]S>')9ZW
e@BT?4AUa]ALL@O'Qka.a3k-nRkb9qJL$<[P!BXN!ga%;fP.dL/_c/rjE\pDDod."
:;\OB4&`%s9$*Z6gPXg(/XNn'[dEn-2O-$(I&[<s-=&"JH>e"0SiV4%XT,shT1Ng/
Q1flp5S?Th8K\<bJL#2+^jjdM[YHHhMS8(rbKbk^Cb%\d\C`oAgmfuMc4=W7M6G[d
[]f@pC&X]<qkZuS"?pH"oqTZD["3/*rr:'LXFF)*O/8]&laPc#ZSS*SP!BXN!_FL@
,_8kq53t,P_j5/Y?Lka?V`3Zu;lAT=nsuc/32L.]Z#.JJ[['S@)Vat5@@KlW"?oT_
lO22;[HWl:XE3V%WjKU+g$,IlnmDFnf0AhUo!bcEq)<co%\k;#,`i.l5S?Th+.If\
UtmpnCtVkU--oe=529OMnS,n[k)nZcFEqkT8BXYRh8Zm/rWHe:j0m<GF1S`\p`6L7
4k#^*as?H_'51a9;EhiqT1KikB%LrGVf(bs5'-7A</YMmFX[6fjk5h#P!BXN!_FL@
4A:9T&/V^9LFq97P34DYI2i"-e7gn=HtV_$:+=jpCg40VXl\!>`jS$;fVVOnJPVFo
qndH?DnS(>V[RJCKAQ9rKP/.Wr8fS]RB;NMr'UG\T/[p>&)!6OP!BXN!_FL@<!*&S
EXUr:bI1k5H/>jui<J%o:E(oENtaONbDYsZ>$g4S2R`!gI:o"`BA.e`;^R&kQp?'k
gAX1jGPoLgr[Xr=Pffn1^RJ+"=hnsU^4H+dTB,]n=5bEd"Hl"_8-7[4!WKW7cp$g6
Q>LK\o9Pr]NT^<Gqm=2oMJ[.aS1ZJ?%r$<GYM7^<HtV_$*0g-9[M?F/=tXZ-CtnQ8
D(9*0p^@K(=N^I3h)ABhl<)30b-l'`-oLO'3DYZ6nLD+m;<u3e2WhK[ofk<=?e>.`
filg90-qE\35sd!QpEmjE4MCDP!BXN!_FL@I$Fic5F9uK]B=r$gPW]*H-=Kg)f.#g
D7J4\;V[cp0?t)BH&8`ZfXA!VSLK'V=s'Gd/slQronUF`bI6DSfP8>t]V2TINA&T.
8sofGGli+8WY]<r<PIpnCNc7?(TdA>CAfP<d3V"m95M@u\-js'8%I3Qd_E'6oqa#h
S+ZV9fck!uB@.OFa7l5994'Tlj(B*!_%QeIpV0o@-\3P)"Hl"_p]_%@s(Su,f>Enk
`QmOib>)usGG\-Q.J[?5gJ_omj5tI:S1\Yoq]E9#T.8T[94,1-E-l?Q<r<G3NHg:=
1q'OV`S"EDPJAPAJ28Y$Nd,KRIh&B(D<c,dE>BMbZaOuU*`E%07.nF$TIto7Wi!.D
fanNds2Ju&=BeTsMgQ_WH+=/C<Vk9RiYpdJJ<p^_Kp+b78-2@*$%1t?pr=TY.-0DN
Ct[C*4E&op%2;o_bAD%?eoKFZ]!STED='5FUu`oidOoAur<]M%[Pdce`m*c=idBD$
h_T+8V+^r_/V,rUE[G)i.sG+Y`-"'$h:jp0=_u<#5tgD8&8W=TX+e'\:1`[,m;aBP
Cp:`b],qN_F]Z#Zql,krcI\Bpqoe[Y3c>BRJL$<[P!BZT64*,lidu@.%pQKM--oe=
qDS+-`lm:@j3ra@bp13Pl13j3OHu7.\rCRMGG\-Q6!8,B>HtfBjjLTW[QS!MVG\al
c]A.I;W(XEC)ok2R)[>(36,0<bg5"kl`Ymm`O<CqL:SA.G+tM]Qn"aj03%s+Xi9#_
Z46B^%kg_l0>f:*QFK*O1f%?>_`4b`&kE'q+:0<EYFYaoT]D_tI%lBJgY.hR/N^Lo
!pa^6D9^a;0&&^Z[PbLqh8Y5W]VJieV/>l1(q7_t27BW,F1T"D+1D)Simm0LjjMcB
O)rM&<o_Y`MlfJ(onLJp282%S.qK@gj9a==Z<eMD$\%2l3KVh;id1>Wc<h>+o<Ymt
?TFO[b0Vb2ah<t-s.4KFi[Lf:AWbm0lre.o\[nh(]s$sLTseB9/kQaI!_FL@,_<.g
JH)%i5/kF*D8fiP]Oe!"j?$;<iKWo(WREi'A5BII`U:1#9A:B>p3^;<8sofG6NWcL
s8N,m+0R^=^$iu+h^P\VBYF$.Wll3Ff_ATR9)FWhM9Ee-JX+4C4(>\"HgSCLq[[[r
j^dZRh_J9:?P[nPN0ja25S?Th8`35h^d!;Vg';oUZE5^(hQkV>@D+8%Xk:qMEbS`f
gDXFh+4B_CG%m;OIBDs3q1Io-#l[Y[r>G3tBaZ;"');D<=JsPh5$dXG^/gdoCYLn6
/uWu4j#7+!NVT\al1M[)r8$D9ZjgmP.d)QRjd(n0:s7=R?TukX<Z:?ZbED]$ZY&"q
n(cuUqQ$L#!_FL@,_75&"MRe9r8Y2XIBJ>WgY.hR/N\A"q9IK(32M"8l826bfi)]k
Z+I."d^I0(4^Zj=;C6t@O?ahueq(3R:qq6>m9!O"gL4joTB<S?o!>ds>-\js?7I<)
s445VL#l$IA_EMm3LST+;d?&)41.!$`rG>OCtTS!!_FL@,_761eJ$j_YO.sLosl-P
Chl\8\*S44f%Y6"mWWGZ>NjMD`jW;0plLf.ZqJ$<m;%,_b(&]b5(Z!u@t-uIoXI#$
2>33aEbSbJV.HQANGX$VYYCrf!hU_=Ij\?rbOp2I^"!_#?8]?&EEg<%[/E7lEg^XD
ZM(eDO-_d99,c$:AnZPVj(o/NY#TinDh^E5\A0]f`R\3AP<]aO!_FL@I%(8qpQ%X:
20Lb$>BY<[^,'mM:+>(g3fR'1p(Z7^lu$UL[&pTMcPO$hPY'g),Z)7\XD^l"/-\5O
]lbIZ=:2DEr2%g7"1?9_VR=QMjfUaQ5!=Dkb?n@/]A@V<\Qf)AWc5V1:ZS!r4c9TU
l^\k"n5p)HJL$<[P!BZTAdRtQ]7Tb(*k#m#9:iWZoPI]KbAAc<ZaF&lf%@FN([$R\
]VJieV/9T*4&c-R[Ik.0Tc3eaju_$-:<FjOHRHUCZqc4%4h31PP-47F.A+i(o.kl`
^NmQK&47($!_FL@,_8a_J.D_K<Zebd/,#.h/N^WhhjHM7Vj-XDS]3*)H\uYjG.4ka
g=Fobk6p$Das?J%&m2'ZmJ6C'P;UF4F>;m*0\n)_n2nr0F$*#:#pb'IO9E:2!rVYm
TRDKK/_f!Bk:JcD)qNbagPYB7/XNn'[]T)=q&q=CBpX!WgXl;I1k3j$^Q.7un<jsZ
=/D,ZG>[[):i[%O?^5XkrQLo+$f0S6c(DAXd%0?#P<]aO!_FL@4AWbJSMp/FAQuF+
4E&p;%Je<!BfMr:BBh<K.G7X9>HtfBjjLTW[QS!MVG\alc^)B?44AII7B-/k7o9bl
l_++-51^UaT/r(:hg)s"rTCVQ5S?Th8K\=%9Yc/+DBfZr[M=/2o9PpX2qV/Yg2O<B
UprEj?CW+cne,<=Z#*k644F*je+QG&1'r@!"?:P\_'dV&D<Xs`rKD`Hgg1Ua!_FL@
,_761fb3d_Vqp+FQ>OTIo"8P32rm&!Vr<m2SZ1'tV.<B,D8kqOQ:osNg\-#'RnB(O
5%ara9ZiK=I50I4lQ]O-S=_3RPm!78&kE'q+:3GX"T0Y7G+T:L[M=/2o9PpX2qV/Y
g2O<BUprEj?CW+cne,<=Z#*k644F*je+QG&1'r>b"PVhaANQinO0]=o?fIjB-Bg\-
8-2@*#pb)JQ@KK-mG8nmCb,4Bk:Jd/+lA\K%B#HZ9V'0P-$tMd.sAD0>h[c][c\%Q
<6?KUaV.b]dWH70B2=PdS54Y3mC,mj.<9c,+:0<E,`i.l^aDpnJ'r5DqQOO8Z'RRk
g%fT>D8iC^(RmpPS($K<q&q=CnT>f*p9hUjc/1<o^Q^12^m@]e%\`2.l@\A"gAgKt
0DEk7_atsW,_75&"HpQ58AL"OG!?LA[M=/2o9Ps(ORGl6L/Z6=VG?09P!-dm't`4(
/o>B?g[g,9.V05`!_FL@,_75&"Hl"_8-2@*#pb'IO9C_3&kE'q+:0<E,`i.l5S?Th
8K\<bJL$<[P!BXN!_FL@,_75&"Hl"_8-2@*#pb'IO9C_3&kE'q+:0<E,`i.l5S?Th
8K\<bJL$<[P!BXN!_FL@,_75&"Hl"_8-2@*#pb'IO9C_3&kE'q+:0<E,`i.l5S?Th
8K\<bJL$<[P!BXN!_FL@,_75&"Hl"_8-2@*#pb'IO9C_3&kE'q+:0<E,`i.l5S?Th
8K\<bJL$<[P!BXN!_M>)-h'?G-%R>'"Hl"_8-2@*#pb'IO9GR4"MXi>.j+8F^u,.b
[t"FuCI-g,Ns,I3+7<Ar#pb'IO9C_3&kE'qi.D^<4oWBeSX$ttThZs=Vt3RRn!_&,
jRrBt:_1nKh/G[:P<]aO!_FL@,_75&"MSsZ^]0oJF+o+C-R>l;P/,uTrqAPFInTnc
r%I<?/dWeS,`i.l5S?Th8`3B=i/d[iA?Jf8Q61-(qr&XG-e!SDa/^9\_!_lPqMhhQ
[m0P0cs/[>,_75&"Hl"_8-2B@@hQkTR=C8^1Qs:Yo(p[YJ,#/nLO=KA9_ld&Zar+m
3IG3?r$Jr)Y0BUuOu2_TjJO+b"o0Ug:I0F:nl,&>IL=X8[s,t[-1L=6318njdhUoP
Ir?^`p%r1SJ#<G#&*E>f4DU-G&kE'q+:0<E,`i.l_"UBmrn*a)l*im7[L\ahl(@Oa
lQb\\&Hh\6PRnJEqDlfaO=)2I6@K:4;imW'ch:;AI4!Q!;r6E&5lE1a.jrf2_p<Vc
SkSJ1Y6QLQ3IH&WgE0=rZL(+T!_FL@,_75&"Hl"_paQU>kINqWP.`p[:8[i6VNp+9
G\p6R?fe3b/)Fo%<9puDp*m)4bN@6C<mkpgjuaSS_[2_%Ca9H;@*Z*@1n9(Vc\Bo!
J]]@D%nrXJj^_O"Q7DM&p'J*iBmnk26ig;V>FCcj0].Ld+nOOpd=I3!/Q+&h)G.gQ
R.G,>%4>Q/Z]R)7J2tqFdVo9Wl+pI_?(_DHX\=WU)H=i#1uF^%)F*32:8[s9/Z8eK
b_X`6eg77%LFti$-ibhA/YXXa)G.gQR.G,>%4>Q/Z]R)7J2tqFdVo9Me$F&B:U:je
=q5ChA\uPGhjIL`5N+IqVY-qOZa!L_cF!A7C+tj!P1B2t!,P+*d]*G5L-nKM8V>n9
(@Xip(f5ai.Y4DS&<]N2i4"CD4;%Vu']9A,l;m(bDoJi<:C:?C5HQe-D^d]7<X:qT
2,C+8LS[>qVZoBhR^q\570-_4q_hB#;SXHC[g#6.40lG3O]"Kn8/b7=S7a'\3!")l
NMPM9b]u+0`_+$BJsh"pi`g'Y&en_[n_:G%#N7fndu*-T]hTs(p2a3$n5Jff/gK8Z
eNT3jF/@L2(,bVk"/[k+-X^gPVr\'*#qBXK!HXilUu;I#GrCh?'/4prB;7ZEl.$Cp
Rh`7gTEFU7rdcYV:`l<nC&X]<V=>4*m:9BBfoO'^)do?:ju%%qgrs-:21p4L[#[?0
HEnff,`i.l5S?Th8K\<bJ_r*]s+(U`\8G75,u]?mjtaG'J+ZjSJ"g%kI8Wh;F^V1(
YA^$u4.5Y1e-Cc\j)HMLX,Yd3NL<R*Tg&,`;-G;F[fQY<IU^O:a_;bOi9lFV""1!h
b^d;Q`XJB-ehI9pSes8&Ea$Kl\9h]/^r^:21Z7\X0`rf$Fj,BJ-cQRbSCTCsm[b7O
E,o.&%(LXnbeV>7*AcXAM(o)[Vfg46]-kT,S=J.b"7D`t1N7A<`sfJ)@a)X0BcT"f
mYNY#-`;+2J@d2K%%Nj=0a$j8(c-,O>/q&]HXb47a_;bOi9lFV""1!hb^d;Q`XJB-
ehI9pSes8&Ea$Kl\9h]/^r^:21Z7\X0`rf$Fj,BJ-apR2WoV]HkU3UlI.DbgI=Cmd
TGMQ&c$-%M`_UiM:8[?TTG"d73,B%['5H89;;=;hB&MaWNYug1`0c,<XRc#SaRmg_
VIq>^K15BGa]t)[-X]](8](k%o5#Z]-Xb6+OYiSY3R>]h9#JE4o5gT*bO<llh.?aO
Tk4m4MubmuX^_Rj4Y^R,j=G`VnfWZ"3LT"kdn8XJ]XB3:qVXIN!$X\o+ZpjRdsSol
S`W.WC0oMLH$`U0J?A2a1'Nok]H+ojA?$s6A<LBLE!#/a)bIpRR.G,>%4>Q/Zgk$C
W*^&&#I)j*QDO(3D:fa<$Tr*NZCU.BZsordT#l/EVpe7Z;GNTXjiPWO6MOE]Fu$2G
mK]M3.a*?+iA/qqm:=Q6b]b"6@/?4!!t9S8eB=Ds(?Pq3[?#jKFRq'<i$tY,/]e\m
!AgIIZn`L3*AA^Q8h6)Kd/c%tVR/)r&fiYNC.^"?+jg<HU8G:Q)%mrD,AKh$P9J<S
1SUbRnlITJg$L\8VSPXk6X./`;a@rUV%#,/Xapp8d*._4^]:fucj$Ppag=D0;6P-u
ooi<7\6QZ]D/0>J!:s0ie\kK`_qN[XXo,N&HlFcDmX2b'@)gm<<aojkCoqMcb%>E8
[Kb"-b%@Me[T6jQctoh#B$+_$-+4$&f#hU%CpmARCX?n"ChCh%CF-Cnc.:$LVJN\A
@Va>,X__UlAnr^$#0k`AAu9CQ<aojkCoqMcb%>E8[Kb"-b%@Me[T6jQctoh#B$+_$
-+4$&f#hU%CpmARCX?n"ChCh%CF-Cnc.:$LVJN\A@Va>,X__UlAnr^$#0k`AAu9CQ
<aojkCoqMcb%>E8[Kb"-b%@Me[T6jQctoh#B$+_$-+4$&f#hU%CpmARCX?n"ChCh%
CF-Cnc.:$LVJN\A0&'F.QLtp#%<&Z-hc?k".t40@DAB*GAEIBfaN68gca;-q$*Wa<
Zp$HF`T:gMe,8DC*]fdmQ#l=jR]VjildTWol)3:?DVhOBBin<Wp<_$;1.;l\8L%q/
!HXilUu;I#GrCh?'/8V&pd/\r?S(+(ii,_-WCmUp_+WNU_tMqNs-,n'1*<3_?CX^T
^p93;J+!NK-e%IXJlmT>L8gpJp;<qXpL"1hcP1R5e4lCd4]@r&=^X6o=X"3g:6[,f
.>O<JP/_ePk0HeoNBA/*2Wi?)<:Z69T9N.EPN#r0q7*/(T%isY?93L'o=S,YHns>t
pFN6"QiE7C[G.>Wg7<:?c$-$"d8,"pPA,GU*f1PK%<lf8]prs@q@d9+M&FW0:&/\[
q,$-aJCC/M0D<KR7S*YQ+:0<E,`i.l5SA<?!l*2+Y-r*XJU+<'JEB.I!mEh_j8&2D
\I`<QQX3MWS4rOFBr1>5?L;:WSrbEPKI/l[g&ne>1Hk+lhkQ]]c-LP'TEEE4!3>2o
^-JPF!V/f#8Y\ENGrGRk,`SU>q>n^EO_<^\4W?MI(\"W^l2FI>CV9i_=Q==G5L#el
2_G&Nc)6VAd;q(FE.6;PSkSJ1DkGd`2h_lHHg^"O_sE$p6u5NC-[`uLCV=R8XrHCA
%mXn23afj+CkMGrjNGE`Co/1IdRY9O^mo$^BfH-7SrKQ)"O)-LIQ\-Y\F>]\?[?#s
l3?_X>LD8LgJdWMo3e0Z8Z(&JT5L,NpV1T--drF`8%n',P\4Jh&hZD=/*aQa.a>1L
s2ZX,@!g9J;?DdZQe(_4%,2OA:jYr"Dr]ocSuJOE"O)-LP(jW(kLiBE:;EB4,AB+<
1XF&B>!UQ;Uc$!E297lAPNScNXa4]fJZHP=3Am(g9?QaZ9sk@+!qU;6X3,a.1<n]4
?%ID#pN\NrO5-<BPUGD0*l#\6m95`-B5RF]VI!Sn4#m<\JE:lep)\<`gU1.r2<-]>
:\ktlF\d=\#TPg8FjcHsd/g/H:3nZ@3oH7Q8Pb(/#Fr(\l,f%NJ5]Jr4W+kQE6@IA
Iu+TEH%=4f^].n-RHN9O8mBRHcjWol>8H0*bdC)PUg46Hn-4eT[`G+1F1X:.41#IG
>R!s#F^V1(YA^&K4IPbJe7XOY_TS'RTU[^>Lo7XUqQc['-iH5Ol-=u25eHWS-%j!V
AD>pt23&/kk>ofk,>&kG_p:Tr8/eC=i1t:@S)&tIG&,`fR7d%!#/4=\Q^d0E]]mPq
R[_sPFePr$gH-9JpUTs875diT%pV6!FVuXkWI*&rDSqblY,Rc11=SB5dsPe3C&EY9
4IOcuk$\?C_>lKE(-q1/>R%Yh7%dh!X!7[AVNtjVZ5&iNcNW$>:sKYV"`u>&oOZ41
j%:4]_[2_%Ca9H;@*Z*@1n9(Vcc2I&BQ6mE?nErEi6oL6"P<g`.I6,.>NNtW%[8%>
k0CHEn,mOj<_!;HeB@D>B\co$X5mf[mn>6kTCA9se+RHT#UngaDS+O.R_^9YX?fIo
$g5fjh:&fU;/]Y`gVLM3m<\Ai4_:5IfsP:l=\=3u<m6t()G\)<B-V+M!HXilUu;I#
GrCh?'/8%EnYTBWV$,L1FJ''3"koPHaT`/%!3HDP]t1*W3m^nbSL^<(2NIg?DnE^d
%'UTQTEVDt^#rp0+oJ:j4IOd@h`bs@/U(U8CbT7:m;_I+\]rDc'OY7A[CiiR>1r=\
G,K?u_$p*6g>FIL:3X2->;9':-#"V6-Xb6+OYiSY3R:1CE!#/a)fJ?dEPXoB3jGkD
fi,#"BjI6&9jihoaoZ[Xl-3#Wr9+sdLj=uQ!)9Z&[B-ad]j.$iNacZp<ia0/9Ikc<
opR7,5::D]!Z.rdU)ASR*\r(m-eiHdGbHL#=`rE4D'8sV<c(!@"1EeSQdu>QC@T8:
.oT%=oX*]4aKq"AKAS.3OIqd8V#9_SPkieU!qFSBArC705]t=(S*nj]>H>p0YBe+S
/@Gl.O5<Lpk5//eh37VSm:l'dhDS:bW-;"6q0T!(`_Uj(PA,I1dt;aVSOQ4i;j>)i
Yg"6DRQgZe-=@%TB.@/W(?5ct3eJg[Bs?idJ/9C2m[b7OE,o.&%(LXnbeV>7*AcXA
M(o)[Vfg46]-kT,S=J.b"7D`t1N7A<`sfJ)@a)X0BcT"fmYNY#-`;+2J@d2K%%Nj=
0a$j8(c-,O>/q&]HXb47a_;bOi9lFV""1!hb^d;Q`XJB-ehI9pSes8&Ea$Kl\9h]/
^r^:21Z7\X0`rf$Fj,BJ-cQRbSCTCsm[b7OE,o.&%(LXnbeV>7*AcXAM(o)[Vfg46
]-kT,S=J.b"7BLj:&_9JU:FS%dV@'+H/Ck'W'0VQ?fg.Po>GHYL8IlN-U3=lD5>>=
RECt%]&1!Wo+G)=S<IY-=K9U2gF"[NVE>LafbXbFZ:#X,gh^cVl.o!-*qVCZCC3;A
Wjfig"![5F/S<q_<-_5flR/9j3'"*R.VUjCF.SAei<7AM2Nie.0^%-aQ>-+]RHp4:
<&T.g(e\R$8tZWf"29Pma9K3U/`>'o;fK"h!h/#XG;`Z@c18/QR_AVnK5WMdh);[`
HKSh-mn>6kTCBF^9R0gM:uO6Z.a:58'<%37VtFZ3PdCGZnT+EaFR+c*&&<o+GdajL
DoEVbpSt?/o@C,\1Z`#.7agc^O>N-?knuJFgYZVPU9iYo[UQ+s]Usa>.ui#qq5/MN
/8:`7nhRLfD+1l6GFQ2u0UL#7nlXeT7Fi6I"*:/QAri>2#/@cc[V*dN)c5+MH'Omn
o:9TLo+PHtA6L(#4\c[Q"4Nd@jIHa(>BN`eVOocAcW.$Rh1GuXcQ'k-9ReL5JZ[0@
:;D4b:5`?M.N;.Znsm9=4]BWaBdA]9V"bfu)G/u]%%Qtf0'[*3X/F?/$bto@aj>-r
D3be_Ze8p=f@h[J!+)t.XOq^Maj_?nWk6$WMu[_UUjLZ;><a=iOi=[-?c(fm]dPb*
PA,a?UL*=uH?q\''3]"d"gcaD<jqNsH(%&):)cs;BE,jq*e@+nkWk-C!.,c=#>`Pn
)n+a!6`+0Zo[8g0?Uj\9O:5Jco[8g0?Uj\9O:5Jco[8g0?Uj\9nB!KAhEUbI!"[HK
.U-[,Q?(UEJ[_-5!l&2SG!bTRMHnbf$erF`[B5,m1d`e^[X5JaSIF)o*^MHX=&,VC
LS+0%:T!g<Gs9K/"q8<4[aHD>FFgRXmafb9\muT/G.i&:n,j)&JH9S.VcusL4(2O/
@G@>^;d-^i:U)@NbgcP*R1V<QQ,t]tP!GTJU*rPN8V70"_pHP;Rpo<"R47,!Ajf@-
jXJ*H1C.sI$.C\qH&8tb&YKPEQe'FJ7%Aej#r$f`^GN#XgW\3E"A[QpC%_c&G-Djo
kXf-99=J)p9_8!P.ug1jRO;#TU^!(gMA^C82ILjfXfrJ;<G$1+l<DY7Q\E\-Er$D\
`Y!dT6Le'QJ(_:,<nsj+.D@Y"=t_+HBh3t3,C4&pL+actBh3t3,C4&pL+actBh3t3
,C4)!<#M:qp2lKs7fh8!!miFLMDdThZk6)R$,G@TLhFSFU-Df/QFgZ<nCE:7o]?O"
7h>]>Ydh4"3LSHLV96HbI0,b!Bmo^J^]8h4Ad]PspK&0oKPf?#>WrnR]!W:-k2pXi
:Z*_0QEi*3GadH+^jPTg07aBkfnLBc<$dV_*(&(E)Q2I.nndC?aKr,af`!EE!iNQ0
@g:^?hWfp4+#)fGRFck]XIG_TDZ8)$e%d2?gX(N:T%J[Rm5uh=W[V6U"&I.cZRrWo
[pk>l:N4pEZX*O*03`QZRH?T[9&h;3g<$]cEdMD'T"6;_B"+nEq!pam$3b\?'g9'E
?n0saV=ekp,njAgfJ>r1TO#7qeX[&6TEWOT$@j"]/JJ1@0O#q*Ami&D!6i5pT`CI2
fg5]n"1*[_?j:3N"i(Pj((,R0Qn9!P1GE#]!+oWI:]S_TCnUirJ_<?j0E\Y8!al4E
$O+<SbSCP9)42ui!&H<5-idje[SQtJ^hf\ER"<pW!AFV^K`YWdAd\dX%*TIoJ/O_+
'EBpC>:9J`@(&l3beS%g!18>j63/bBZ\8Hg#%e5H^^SF&$@j"]/JJ1@0O#q*Ami&D
!6i5pT`CI2fg5]n"1*[_?j:6/U/Yn<:=1-Sg,tY"irS:Bes,'/[XOj^9[,kmi<eo:
Vij=S(W@utATkJiAu:%)_fC9]S4rOFBnc-l?L;:G1KL-=VZO+PGab>Zk\g>7c-N:?
cFFJiG^6dC=ahl5mK@JF#-_rQg8;.r]SLA(/nS:S!Ep;T$s_#`0E\[7J/PkaBjh3Z
>lZ["1"3uJd(03hi*rR;)5)*QbeV1k$St'6!gnOsR20Cbecd`0(GdYe!3HW:"tjLk
QiUA,^^OJlZnMTh/q=hLQt]t5BO(ToE&#hY%+)QcB&I-qKc-P+!R/?u9FEXAlN3H)
MjY>mJCXlX!uEaFbQ+aQ?j85q>*o=o(VgGabd9&+Zn?kH\<pu=#&%9B1N5(t_@4f&
^miQ74gR")5>gPa'ZP^SU');6Ad\dXgu*'hpBfGlgUPg%ES=4h?XbO+;*,_h4Ot>#
-0gbZl,quJ]Uqrrm0TaWRaOe:!/@IPCF_12Mt">2hqf;RS?V[QG]KON#.Lp425!'K
ZN17cjg:4@dTFfq59N4_NBA/*2Hg02,k@/i_pdNE!)A)QR'7X9p5[B*mD/eTC!fiq
Ad#W2\(@($;n;Ahg6^*si>n9Y_O'<-d)t`*H\ul"XUos2CO7h="P2$'pu*[1DJln"
H1G0p!FPJq33UL2n8b33k3[nK`MP<m1kRH$ilg]D2AM:BgZ@.^S`WTl%4>Q/Z]R)7
J2tqFdVo9M4<*05NV9(2=8DIr]lbsB8$E#=T"r5mCk1t_?3o;=Btc"MEQ!Y,@,#kU
@_3L]'6)Ad!GDM@-K"p5*_rU.H_qP-:O':2Bmo(<@$H6Q9H1)AG\Yr[Trmps\6[B>
?'KrCGg`)7jb^IuZIsu!lp:6UiHr%>#W&[nXisa;^a3+aaflCK)@dp),`VKO!q/5a
^hU7iJ*T!s.l5]gE(O(qbLU8B1Q\S.TVXqZVq0F;dHk_0Yt\n,8t;_/[Xr?^CUl:2
WA`M$Pe\8_bC%u*D.UG>gMXWkl*4]8K>'B)TUF1:S4r7a;L2[,5(Rl4D%FaPZ6FU(
_t2ZuFZpVP,-[W7gL+gRMJ[<tdlA-I>K\<TJT1\9]SG&f!t)gb@(&l3beS%g!18>j
63/bBZ\8Hg#%e5H^^SF&$@j"]/JJ1@0O#q*Ami&D!6i5pT`CI2fg5]n"1*[_?j:3N
"i(Pj((,R0Qn9!P1GE#]!+oWI:]S_TCnUirJ_<?j0E\Y8!al4E$O+<SbSCP9)42ui
!&H<5-idje[SQtJ^hf\ER"<pW!AFV^K`YWdAd\dX%*TIoJ/O_+'EBpC>:9J`@(&l3
beS%g!18>j63/bBZ\8Hg#%e5H^^SF&$@j"]/JJ3VK^"ms9l7km2Z(a?A1;bRPOj3O
Dt>:!-P*f5AdjE\L1T5q[UT'[!K3:uX2XsI*7%!N<V>?^RdWpO+Q*0HHSV^!?&t!&
.G*Ue>(3i[Ct[fkaY\6ln^]B_/*>;=Hd!j%3p$`n$Ks+IQ1&e.>ii@(ff*NWO5"Bo
<75^ejuaSS_[2_%Ca9H;@*Z+KL!jYDg<08gS4XI(L3G`^gHC>mS#8#GG^su/Mu\#F
5(kh@.9gTUIqeDn`CpZ<6*p;:Fr-aS*TUb"mn>7:TCCR+9]ra5;OP<(XaJd4fN8EL
Y%#:P30ilb[^IWZ!,S,3XbX[ri'(hD\Y^d+pPGde?nL=8R7\AL!C%sd`rcFj2IstP
,`SVY"O)-LP(jW(s2!%$b=cdBVo1UJ'Zp_X`dM,N=G/?`9C%$;gHg`Oi.VrKF3e&u
$CJ0,(/Rc((#+-#WM9Iehg(28=HJ_\L%(jDm:9CmrVk$2\sG]d'2I</)7_0&!)K";
/D.D>@N2,M)4jZR6tQmM!P24'[>!fCk+i-Om)KNFWY.i@%O#O3NV3cW!r78^%nY2?
)XA:!#6ag<cUPMgmdg`=M](V&Gf7h!7Ir:-!"9Vc!c?($#+HM/\bWPIgY0OAe@jVf
raL/a(-:B7J-bp.9$GDa6MOE]Fu&0)W"9_?fKN.K1HY'@KtQ:f2Ji%uB]U/#i`*A0
9>h.,G+LU:8Rmf4DHFZ)%_Q%XK;[A4"Zst51SUFP$sTsb]JUqfBu[@\43^tcU7Gm)
>HlSh2'^gh`ioV.c!)uuSRr:7Yg^6B,MHkOYQ[,5>;N"EAdhnJe%@O_g1eR2"Zst5
1SUFP$sTsb]JUqfBu[@\43^tcU7Gm)>HlSh2'^gh`ioV.c!)uuSRr:7Yg^6B,MHkO
YQ[,5>;N"EAdhnJe%@O_g1eR2"Zst51SUFP$sTsb]JUqfBu[@\43^tcU7Gm)>HlSh
bUC8Ma[NiQdKOBNq6KhE\o5*&05J&!\SWfR\/!ab4MVrL[+KQrS@[o#i"?$%PQ`GJ
fr?T9]f;GBn!U=D^A[rnA3-?EG:8^t;t'rEhdLDIkf:\tWR(_9]EC]Se&XA=!1r#(
b:m-KJ6/-n!:Kj/rj`RDaL*LKUu;lJ7abtb/au:2c/?NR@0UBGZ\8Hg#%e5H^^SF&
$@j"]/JJ1@0O#q*Ami&D!6i5pT`CI2fg5]n"1*[_?j:3N"i(Pj((,R0Qn9!P1GE#]
!+oWI:]S_TCnUirJP-AHJSjl[[^5bb>s)=l@%c?(AYDVu=a\=="5?T/_<!sc5^D';
of7%ombPF'X*BI=o1RJc`gf`g^f%;I^3p(SA6L(#4\J&*0DT-lZTP'3@*]!OZb@48
2K)#':<_W"::$eC.@]R*KNjcU^fbUmh)0+0C^jUrfA.@R@\t,ldRY:*#*MI(3'@?k
IJ_dc<ckcS_cFu\P39X]r)BbFghM\Ro'W:]0]&$pSo+WL^d>r8l^!t/-;mU;&]E-X
q?$Q'Cm!Bt[M%?-KNh,Ui3\&tPG.X2nYK<RPA.`eXfQugCS"5_;pgh0<]F%8MV-^<
!Gltq5@G&]Be=G"$n#r!gN#AkEBD]=r'3&#0/"8JX-F2KOXUO#1m3S,0^%+[)G\)<
B-V+M!V>K(2X52K2sIKu+4Ek8Si1U=[i;b")s@?!>'LD:TY"EW3H?iZ>2*iK`QP\_
lb7F_n)L=KFguscBtcC*1k*=-F>BuE^4#pfq@ld,[S<S]aV]O`Qs%r>%tFZaTN/32
XkRf(qn7A3;\s]-PV4t>[Yrj%YL:X9gJh91>8JSaPlUV*NMNhN!?MOicUOLc4<+2X
>Tc6[J+-7V_oqT9dU<&P2T%#R2T51%!.1S0lTT":S`_;f64*G8D)iX;!t%;/0#Y)h
Q-E*kKd_IA/6Xtk&"=B*\l6(9>d'Yk<t7IX]q%j_K=AnC&)M+c<.8EGS@)gt2fn5$
>?d5tpF`lU43dJ8q4[VXD0lTHhCn:Wm>mhAP!BXN!_FL@I&@)grdb(hE!a?%ZU[bO
SnUHX^smsMQqB@N)1SBf93c(C]bT[Hgc%q,<)+C(3:/H(SL?bPkG?@iPA,a?UL*=u
g7F1ZihWXkL']_nfTrlW)mGlUpSFROf+k2CQ0I(M&1=OgQZkpA!s@opXIIsn=q`Mi
@0om"lCKln#M_HsB&MaWNYug1`0c+>dlM*Vh%O9&:/:,B!I%=u))sXY@g:^O0kTA)
[#Q#CpV`GMPLDR)^tfZ6##7qZQiVD,N#=T8X^_Rj4Y^R,jKspbE;.;<JWnPDB#*49
@g5\'l^.]s:Q-/N3NZcqgc[B(i8h8*)0#>gR":IM3bH1`'4V5A:@"8JG>F/83'"*N
#2D?rB&MaWNYug1`0c+>dlM*Vh%O9&:<q;>$R\c^q4G\,s*rDsMp(A9;Pn*lgF6r_
GWslPXh7nMlYId,'<#\@>IsnE2E,6dB#FjjR8:9R\X.0T[U_`+-e%uVdn8XJ]]R>C
54s:u[c4Zf1dC()7K>P!GI[N_pTDa.rT^N.3)BerBN$S-3J[`QQ^kWkI4MJ.QW=u!
h33<FR48/6-B4g@H3R,jI_Pa(,`SU^T+jKlmn:P;)W)@Faa@97darNN5j;(SNOPn;
4h\0DGglG%m7I%Plp1m3IE9V6gHiEdeohjt]`9"o;_LnCF^S?EhS479o45ug;,En@
-#EOuQnRr>G3cEsrTF7;WR+hQ2'?4u`p#\?Bo`MX$)\C$Ai<aRn\r.X+TcNP<_!9J
<='o[LQF?U`p'sd4<&Q(nnbB1[Qb.U^aUo%R"9V92KQL8e[!$(2>au(p]1e(bSUb4
_l8P(gi(<jFnPVS?,.Dfi`^]7d9X!4J2j6^[jCgY[M!G-06#WtcKn`[aY_nC<\cnu
2,C+BWHgTATE*6@*hF]fT$X"6A7W-MfOi-E(Ur3XHYKb_9hm>u^M1gOdVJ%$>U,%<
:()&"_khb$M!s`:H+%`FB9G*7L(c9(fgm#V^mo$^BfLZ&nbXB!q^#S:CkbmAF=qmf
Qf3AKqc%E]Bt.FHiTu>9n?pJUH+O1`TG]l"AIkB"_(osbc$-%M`_Uj(PGt/Zp]M>Z
Ci)UWFFe2C_",*j!I!<#5LB>Zc#:/u"t+@M>&uKk!o)W>*n`:np[6l"qnWTKb>maY
B]ZNCAh"\,"S-@g!H\.k=Y1%Ib;3'l->=_7-Xb6+5oLE.r3"HLCurR*^(;N)eQ^p,
j6-K4XdHR%`!,o:$n+BKbW*(^'>X<B`I@FCI[Z&X4pNtGF8"*5]j<^eXrMo9qrMAR
LSk2VjTO<V@rAm$?h#gs!FH5SO##[NB221_iLXbQMO2cq<k">ggicJbMn+g`b9bI.
[^MIM^KmE[#F.-/"pqYlTp=7K1g;K"RBkLLM60(M[Bc2LS#qt.)DkYKS!gS8>)B@I
ZaI*,.@[H)fGZSN/";s4fij676*mu)R44W-Q.R!3>:Z22ZIrE<X[0;$ZC*/2Xd.NW
1g;K"RBkLLM60(M[Bc2Ln$[T;[,aF$\ufLU!Nc`GD/77`no>881P.B!GQ=6%4@`4u
bD)5DUsE%bkG`5;#1cdTfu/%9QS'jW:8X;rO*\3tBmk.h?,\5ZdA"Q5Tm8=S=o6R`
-!l2,NYug<Sq:hR\ThK#Sn2]6B72.%hmVsReqPQDk'T/:Cos6%hla7:1Nc=*HAfA"
G++o&Q$/UcXd+'uS#qs!R[^FEG++o&Q$/UcXd+'uS#qs!R[^FEG++o&Q$/UcXd+'u
S#qs!R[^FEG++o&Q$/UcXd+'uS#qs!R[^FEG++o&Q$/UcXd+'uS#qs!R[^FEG++o&
Q$/UcXd+'uS#qs!R[^FEG++o&Q$/UcXd+'uS#qs!R[^FEG++o&Q-5!iYQ4p+Q5QU:
#.$HH#(Y82SiaVo:/,<q:V+$OQkrSb_*%ZE$SYAlq:6>\-QAq\h&(m)mOO`AKG%r+
=j+oDJ'YL-q?a?K1>P,24<ASp)>Mg7D$qc*)6nJ6b7%0S'ePY%ghkg6<a<g$XmOXN
)$FUfCrNMo-Od6.$4L;ud%.CWkaAFRP/d2MfSX2C/6aWo8/Gro>cSKNiO"F)!mQf8
P@:$l56Kdf%=]T%N*j)CE,V,G\H`X!4`B&rSgUbU(*X\o(8(b(DuSp2>Bh$u41F%J
3%oglQl_J>Sn3B1[&5W+dlO^4/$El`^c\%97t0cV[iIa;k1\M*"+5o;/jTO'MWT0d
gFfodGQ`I/bdED5(*tY)R^3mc?n6);bA>Lq1Za"I7ac5WjuaSS_[2_%Ca9H;@".">
;&`8_keP;VK5\kj#M=2qQe7b9X6dJTitL#%8S9W0-OSuBVp"$MK:0oj_5=])%6tfT
p7kEfX_i<T\Lh&tXf<0bdsPf>!r;QYo40m(Ns^GnKJ"Ik*U`pXD<8G,kuo,bTD[p%
4;H'DFFfY>WH[iTs()`?"dG@9;p2N0k'%1;b%t\@+q/"^-/`<s@FB)rjuaSS_[2_%
Ca9H;!!Ct'"ED772a`jT-;=#:R2\uVTQM)RAkJ^JH!$ZXS)2;Cb>5RTN=t_',2fX"
V86c2.:BPeM8*H,RR.=bPET^p1TbVF_Wu4tXcMr6$F[\1XZ4@<S)':Fe-&5LfLgfE
S48g)hb3A^mV\r8ZPcrIXeN2IN8Xo_lk('oc([.0/!k+19ke19L_lEj25QS[OQ_34
;,^Yd%#GI]&N-DMacP_:),X=9R1+o^Qk;3PQ-#-OJ8I^/TPssR#qZ/'$1*=rRPLM$
/A4&Jam<%u"QlOp!H[F?i;r:jaX72F0&YDpF3AA=qLl-tHK<#3J`U_0POY/:/$pDk
C+%L,m&0%-Xa44%9")E5B<VD`J7a$rH!duH,#5'U5icOS10aI>Qh.&*!T4S<^^65=
#%!="GWFd^R7\A[!t48_1R0k]$sOi1Z)P*mACpsOM+sh+,f:D=9Pc1q,T4$UAn"\Q
,O`osm^Xj^'6qB.$-m*APtdn*?5i5VVt#tr[Us2![Xq.ffqnf3!aK2\?ERl5$-`>r
:WD/6>\:%%PA,a?UL*=uaqIbuprQYbU0EVHLP:KI5lp=jQ`(N9E:MtVY[)t-3t[%o
D5B`TI$m%'Rbl3SbrkOG+?#nKq+71p]fWpY::!*Im5.V:'g'\69X`D4SQ>)6gG@MX
o5n0@dqm?@43c5g`D3a&PO12&V\M;<p.VpD4IoO>1tsh>:@iR2Z.!O8A38&bBuNiR
4d57i:T"phc1Xi>dla1%lnmHQfhV-\>-ZOmcX],^dqQcrZTXN>1f("a43dIm[aR@0
<pVZt1YGOpFBYruCsQWRc-pCG::!*Im5.V:'g'\69X`D4SP-e?JTB2PE,2TSgNU(,
>MFQLZTq`(IIU:j81X(ObIY5HX^p^n^,9^qG.nL@:.h1-$?T[&?+PR\+9HV@>K-9p
A=C8G\cV^$n#)B6Hs0>r'=a^#gXar^("YFI"dE=Wq4Wea]Dp`!aT@r-4Ir<V#282M
.Hg9$4LpQObhH8/'=Rld:,>M>.Y4DS&<]N2=MHHW,YV<pmJA`8D#LoqN.o1s9JagJ
UYqPjB>QL#9J[$I$$[dj1WhPLi0f+._DJ#]1CB][GU?+j(&Si*:\qB-$Nk6G)qipr
RTY=M['_m&i$gJE.8C%f!F:6D<+qi<,?qm?m[c&9oI%opnZW.02c)O_dlO^4RFeoD
@!aZ2:YhV%q_L@ZCm]jQek,T?4@"&60!1bub88o)f-1W>D2?""dqXDS_K)AP$"%(8
q2,U;[kV>Vic`o/`[mP)S1^]W`O<d2-8_XDBh#A00qJ]rl#N4iChnuB6?B`.Ae`u<
j-e8a/uKT+[`3P=1oJN27^9'MSdE[+EgfjACQ)mmF1RlR'\aPdRF%HVV]!I^`crge
VordDZ)oaP$-h^TRSdm:N+YIu\t!@HgD]+?d$u_d)9'&(GU>8Fb@sGNXYHCRc098;
;/C$,B0p[NS7WJi)WR74S1^]W`O<d2-8_XDBh#@EbBB=kSiR4/Ik'4(a`c*8no!r/
o6-f:k%:Io1ddP7AHe[pACYl'*(8a8QU*_6j%R!p[WCuPg\bXFA=Ds\.ug1jC+%L,
aR,t*&okcF2s!4iQ`6t2Rde7CpWs)RaqLVqe(2HO5e-m(@DKXr<n_h-VLU&KR^nDo
]B-:-"/hWq!<t=0K&$Xj\6r]+dahk31=[T&#3*.#?ouff@KnU<,2*7\\6r]+dahk3
1=[T&#3*.#?ouff@KnU<,2*7\\6r]+dahk3R!PK7ShS2\Q[\8%2oC0LJdAm0Fkpnh
em`0@]B8:b2V#t!SuqB4\dJW-6M&Y`_gV#bDGr/rJ9r\uPA.`eXYbLDX.;r_7+K>%
3>o^<k1!9GWRBS5[",9n9g/#ki>OqoDk1+;D.oMA2Y/Ki"4ORj)n'SQ[)>"S^tlKj
Bo.!(g-:k%:X;uq21N<0P'L[$=Zalr8fCI?S7a'\3!")lNR+4$^]413i<eU9AG/$"
B=Hmb67;Bu*q&1AV$+4g&Kf`r?f4YZmcK;\AtoKV[o5Zqlu.:BTGQ["=s<gBfCi`Y
$2EJ!BsqZt2T*=Rj=\a2pF3f`)^a3\i]2_`Ehj+%S*)>.@!YYX*fD_flkZh=$/-k@
RngLOCdgf#[YCoO.48N[`jHO;jTNf^\@,kDS:Gl(f2g+['/4@bg5;;=!p4?)>Oa(7
q(l?ej[4<Eg.%FR;k^UQXkt<2bWW=`l*5j-!m<e;V,%\7gZ?l9-K+EK`cr=b)/sK0
j3'+k&(1X:]l0j3S4kGd+8+?Z9]n319#WQ.6sr(3C)br34I*Hr/[=oLSi5?kasG=@
fKXWk/e@eiUfo,b3cHk/0X#$k-ZIf(WB5HlS^u'Z9X`D4SQ>)6gG@MXo5n0@dqm?@
43c5g`D3a&PO12&V\M;<p.VpD4IoO>1tsh>:@iR2Z.!O8A38&bBuNiR4d57i:T"ph
c1Xi>dla1%lnmHQfhV-\>-ZOmcX],^dqQcrZTXN>1f("a43dIm[aR@0<pVZt1YGOp
FBYruCsQWRc-pCG::!*Im5.V:'g'\69X`D4SQ>)6gG@MXo5lSg:P2\+F-RS;Rnn>L
Co')>R_WrI.,J?O0n/&;k@1%C>NOZ[?4K`J<8&o]K1gH@QdA/h!GDM@!*TP^$gO:H
C&X]<V=>4*m:9BBR4#q3\DYjtl+]"(0)^?tmhVManqrBjo>HtA*jKSI;o*rt9b6@m
Qj`+1dA=B6B`W:&.;dEXZN)5Y/J6<^9[1(NBWXs_:+U*)%A&.KV"e@h)W*N6oo&_<
^&;V(&6]`RY'k1q3?qI*/TcLTi6oJPYTKH5,Db)o\j.4>IW)VHQX^+_CVnnKlFp9m
F\f?e;dE.qF^V1(YA^$u4.5XbS0".,`3&$u=I`Y2TIi9cj8UN0f4E^L%2=.si#R0u
Ci)E<[TBrEnas-p^iP'NS"C3TGPXKZPr,"]3R:1CE!#/a)bIpRR.G-ad^UR/D/D]p
2e2hUnBT-,T<2#T!m=%>f\C_;CWZ;+$b(j:5.%^,DjmsL#284g?/Z#*]I7Zc\$O7S
n!m)CSS=qj'40FW.1aN(.NEY:kuR>fCW"`6(#($`^%>=KCu1%k!S^u^>JX@IiN<#u
Tag.,To25F\D3Q:0[L$OT)c2nb]kmC#p]t8O>N-?qJCd2@DXd9K:6D:9KBARnKlWA
Q`7fIWr:c_Zh+dFM<ECc'_VX:a5"hgH?.Er,Bgp(f<Sl*!4WD4^qX7qVU@qGq2US@
_Gn.2bPm^SX,8p*ju_$aj!VLnag=7;T-DDa[[D-$B`8_WZRib>YD^Z"f`nTg\/XW5
bYI9LZL]BW1sE"FA9He-Y^%jh$d5jkXe-$h6ESIr"%aD&_[2_%Ca9H;@*Z*@1n6h9
*sm"pXV/O)l,Q07$@IDJd4-lWo-E%o\BRnQVc=Q\E"uP)>A,oeJ>oNp.\I0ZHY5eJ
0AOk4S?VZFOf>3VD@IoSA6L/SW)l'KXs^"Xi).&#`AUq!R@C*e.W`bTf"Vs/;^\Jc
Z^2AE>8GJ#f&]Po%;%8-]X;UqbM_3+lCN)MA:qE$0$S)V%4>Q/Z]R)7J2tqFdVo9M
4<#l'.bh#Ce[eai!:8Br2Ji1Q[I#/5i"ECn(7b#/F1E;WSD`'P1ZGQ+o@ANp=LM7J
B:JKJ_RMa5[eOf+,6^)q<X:qT[69rK]G4BaPVDUf)*=8"]Qq#]Tm9n34gJYC5dR-d
c*0gO5h!2@c/Vs5B@-a(bnqe[eeiJm0[S%EFOuIs.mDj/-Tds9l+6WB9KA`@OYiSY
3R:1CE!#/a)rE3+oaC'Zdg(9@00LOF/O-MDgMEqP_.J-uDDr\5f\XWcCGjjiq=FQD
\$`>S2G0Y<>DWe;KDFSHqJ"*Q)HY&&1k3iYdeF-PGquKtrU<sY[cbg,.Xl&J3:Z]_
QiXDHNk?'/"[!lPEqQtd.d`*H%4=Am5]aNT")PSBS/rB[j2L4I1Y?3W&%"Xgn:XIq
eYJ<aeh`D['L)mq,AB+<o65L=pal(=:Tp*+$kmA'@bZC\4jlHp[.D4p9PF0A0,\+T
apB`ijF3fOpmg?l[&-1U"H3=6SJY*H-_8)?:`DB^eq'[?]Y8dqo47.LUcuN9`>2mT
4R`O:g35(=.UGPfM3L9in-)QK)=\clmOlnEq0aK(R'=7GY-NcKP3KnC>>+c,"1,e,
SX=t%<<>b0+XE&CZ$op8SOW``X]FG"h.CG6VHO$RaU2_7g'hHq10"X.8/d0Z,Z:,B
3oDX'm;BnPh>in0E7mJ#mCLM:36bcOQ8B+5:^6O^2h_n6g*p3VJaF1TpsNclp27S$
Af0/]X38UAhjIL`5N+IqVY-p6-82U2D8js:bYQ#IVVg3=$r*AUF6B($no@M^ZuW9`
ik>!7-[QU5aq"Sqa\jemFs7"^m^,^-)^a<XSk^eZRdHMZVg1>*fP.d,ZCU.BZsord
T#l/EVpgNoApYlZBqA'MG+.fdCo;P>Xk7?rB<n)jl*Ootfq-</R]"VlSS!3qgM*6S
.s@BKR;AdH3j%%K[V)n:k396^VqIZ`G+,>XMOe@+-JN7+:+LLVm?qdgGri([BsqZ[
S`]1D@].nNa`a,Ndu'].HR@K]Sk^eZRdHMZVqFi;$"[>8hq'DkYCbRfhe-p1c&_i,
\=(g/dc[2[FXcM?7Ics`gNG/4@Fj/f`)\L''4%'?p;G558l';.>Ht%tk@C%M9Il*p
n<t_'StGlSP:b)J<:#A@r-,peh#4@ue-);r(1Ps)^`n+Vg1eIck>#VP!X%'r!eW`I
Rcg8Ll)nl?"6B^KD+nN$:X;uqj\1h,dVo9M4<$l0$(1=#I#0]TAb+Y@j>KX;]OT8l
BA[]c2KH>P/YH]Ogt$pja[H6f#pR18Va>1891/;PaiFYJ<)]0l^(iA%[pD(_XrMo9
qrMA"SrJVZLLe98MuR<TT2;kMliGmFN&#s`kJ380aOY;HklS9J]WQrD@J]M1n'bPZ
fT*=cB]XCQ&b'CjApYRSj$4'j5hh#'ABG4G*Kai"#;YBDb`4(h-B1,,:;EB4it"n[
0'Ch8s70DuhCt?`^tUEc=Zam"g@A9T^Uo:%?%CLXP?qP(b\j*Vm[@u@ID4QH?j,t&
M^L-l>97^A%IgGf#,d7YX<flp<ZjWleP<"7g"0^9n._uPKX)IDJ`^V7U>+.a[6QN1
.6S%@[DD3`k^^:3_.L<GVrdY%\fNe?0OOm\CUSN3GOrN6CZ,EOD<s?hhtl>2pS;FO
)<TWA1QXGV`p"@#l1nW7cckQDU[EeB18*I[ddQ#ZLmKasmqj$?!kLYGS"I"^[o:b.
!jHX\`H,bDSpT'*g,]fn0MC_+QWrLAAKfF3Xk_X%GSgSGe5U8HA=C8G>!`+?=$)i@
0Jo^VRW:'Zs/rkI^0G7'XM=h:VGaNF:5',b:55UW$VtFtgZGVf/$aqJ>?,6M0sYY)
#4Ap:f-5QllH\"p48l!0!c2^J`!eK?[_rSjD,%qW1rHc?$uBcT`!eK?[_rSjD,%qW
1rHc?$uBcT`!eK?[_rSjD,%qW1rHc?$uBcT`!eK?[_rSjD,%qW1rHc?$uBcT`!eK?
[_rSjD,%qW1rHc?$uBcT`!eK?[_rSjD,%qW1rHc?$uBcT`!eK?[_rSjD,%qW1rHc?
$uBcT`!eK?[_rSjD,%qW1rHc?$uBcT`!i.E:&e-aDA%27)jl1(;\)%J#m4Lc#coX)
Yam6U")r9aJ'P./J@A7B]3Am#mLuG@[[Ggt!0;\pBcU;Jcg0=5YW\E*Vrh\JDabVh
>B>X*cSDsFjTLlf#@$r5B0*Mg7Vr($=*H-0`:%pNGKhMQ8bXcPZ[$=OCp4pb*a1gu
h3M8$iW\JQMj[VC.Y4DS&<]N2=MHHW,YV;E^JE0Tm!j9e`\UU$,RoNJ8`O\u&?roh
Q0X,A./bH%!<0OtJ,S9UV$-daqk&SSnG?UqAG2Wspg='qhYgg4Ih^?rPr[A/7Y!80
JAntU<-m+:lgTQbK$K+J[.6'(o^,V'9!9$YdsPf>!r;QYgQQ>uAlcG`&pT^[4lOQW
M/@PU"RoMJ@otu(BSKI]<^1pn#Qr]d&-6tkDd+"9$$4imGqt<@[&!?Y5liUuQe)&R
1Z_/k7ac5WjuaSS_[2_%Cj^som_9+,mTmSOf;CfXSB5luWN!8(P@7e](DSP*GbIPC
Yd8ST,>L4XXL7hOPpomf-[<c%b$;M`"W_92=dG88BtcC*1k*;WSkSHKDkE"<2T:=<
"kNH*P^XG'FmX*/EGcT@onKR^d3IDFPILfmHT\^+]JBW9>&_oZXd)RcTT->%0o4)3
)+253a+N=WXJtIVKsog>@4O+)CH8#_OYe]:JA^nQ&3SpWD44<Wjf"B_cUhXF>.7l/
q=.7h-i.*9.5O2L'5W<+Te&1fXc%$_3UbtLYV+>[=gdm&2K@Jg$YS_''/O2e]DAsH
&7ED/nfXM@_h9qb'e_V>[V_9FF#'jSIai/)9R0gM:uNsR6IWF(01FIG3Q7uM%ps.>
(?5SI2AQ*:DuCHrCO@V5Fj&PEh)[8P\+"dfc<>???g>n?]rNO?qt=RCfd;]Si<7AM
2Nie.0^%-a"4DE,1*44i<d`?OR\$C`Z<^q)GQ?J0JMpM>CO*S_f!uMYBEJ[q#s[cc
")<IVKeMDe;tc\V(UD)/ni,AL0X/bRc#(u^bFFc1L%(jDgQQ=td%2PJq:M2OO)0(l
HCGB-9r+;`*PjYGDOIDD.<pBk@=[kqE1/iPm/.TNB?gE8o0U]YiM43chobO3SnuK4
;b@s"_[2_%Ca9H;@*Z+KJSB@o\O*.r/7*c?lsDXbi%j.YWq=et?S7k'[WrbC%r?+;
D3k]u-!U^8/UqJJK?`lU`4f#0'=\T*PQg891JhPJ:``%&DZr$!D+!R\iaeLmB=\0?
p@$b"BmV`d.uhM5Pq[a'_:J*\CtnC>>W\5<L532tHQ#;e^h"H`b<lTC=`iT(L?<F+
D-a:GPQ:u[M]Olal_Vl>@#_Pa[&;S\RAlL&9<nV"\!8!`V@-qWYp>=)d@PpeV"g)I
Ane>RCYmgD6T6i_9Cl`Ue2iTDhmeYB!qohTT0.=g%7'a6*e+F$C'*.'q9g$ug9=!"
bT==dFp\hK9.m=oju,s@e.VB.BnMtqS4r7a;Is1l5(Rl4Xj=U#(r/p?H^=$/['mEF
Ge+Z&^s9'lm`-p:+o6kI[el_a4Q0Z&`q\e%0+BdpB>Ro3VmWu0F0TRdj`\:?>CA#>
f6Tf]P"'dhGU.fOfTqnUXf[GIJS*Q#R";BAM3rj+fTqnUXf[GIJS*Q#R";BAM3rj+
fTqnUXf[GIJS*Q#R";BAM3rj+fTqnUXf[GIJS*Q#R";BAM3rj+fTqnUXf[GIJS*Q#
R";BAM3rj+fTnG55T?tGDRM%`?2JUCmP_N:`,2<8Sm&6D$;78,=q='V@).,t,5:R>
4H:9kTQLM:@A%5WpJn?M"t:piY(C_3DWOHsc.m2T?'LOe^,)mmI_r.V9\WKC$+s6g
PCm_4coT!WjA#Km]InO!So3ns3`fJ2b'>?Og4dm$PS<Qn^GO]lDI\qKJ7^n-c#tR"
%KgS5Uc2MC3.^1*AK.EQABJ=-NMOsnJc)>=O[pB^A,UrIc6E@k<\'^[ZbR51*e86r
Y8.>XcGa\;5k@bl"lLGhFmC=4!H=W<lYL#\f;^3m4n+-R]hNo:M`CZ6BkGL80XmSe
[[dh2I82YrQ*gb6^r\FjR8tk'iAFE.or0#s@p9lrH_/$ARSL:+cpaI^D%F7e_/BB^
P^C"Eqeb)FD_dRQ=-e*^]Y0)430i''JB_"q/TbC$dfnA4bSCP9)42ui!&H<5-idje
[SQtJ^hf\ER"<pW!AFV^K`YWdAd\dX%*TIoJ/O_+'EBpC>:9J`@(&l3beS%g!18>j
63/bBZ\8Hg#%e5H^^SF&$@j"]/JJ1@0O#q*Ami&D!6i5pT`CI2fg5]n"1*[_?j:3N
"i(Pj((,R0Qn9!P1GE#]!+oWI:]S_TCnUirJ_<?j0E\Y8!al49X-I8&@W&<s6M.`R
]@Q4eXI]@>aO\J)kJ3YsXDJfG0=UO:Id_1K0J^Ino@CGe4nVk40&2>#T&#=Ae4X2+
SL)i;-e"?ucZu-1e+H[>!e*8U[".G1D>ltQZM*^sGIbDB2Z,fZCh;9r!+t&pGgVk[
X_Qti][&;+/EQH:]hnO6qH_m"0:-k*Zf^A;b1*>%.[b>>8L%rnB>Br1-chgWUu;I#
htu*r:WJ6pUP",@$$>*g[QS6k4R$&\jpQG'I=,Bc]A'AkCp[pg#.E9`L``!*n"3ki
0<h=NTl%]ooNs'!:,YnX0/%fMVA6t/HC[g.4=ZW9@Y!$$[r]`:dG8sP>(CP2U:EB=
:V9tU10aLGq2#>@Ami"p!CdF)igU?704lS^`sN5_"1G>6aN+N%S?Sm;\)h=FVOU?.
8/b7=S7a'\3!")lNAm\">Sj>mFNoUTeif]'QF7a$_<#A;*ZN>PYjGo3"1&YU&CG=a
^:\S+SC!e.`,?Z96J2o5!kW6f!8P3=$LZ2p?#3<pj[H^C[Wr"\J<O^HSnY%k'41':
=s'01AIB=TCe\Ui2W/J_GLr"[B.J""@+qJu1".U[E5JnT*Q@'qH"%<<K+>CqN"/s+
k#Qfh1kc0J9BIAB$#B71\'<Qo:5NB\SdEl)1<h4l-K(:Gbp_&"JnG.V$.Fhgbp[f`
i0c:D.+=-,B*+Y2du6',.!R)sR4ul6du8lk!hK_IN&&X+GUD@:0[2#pN.P[DSdEl)
1<h4l-K(:Gbp_&"JnG.V$.Fhgbp[f`i0c:D.+=-,B*+Y2du6',.!R)sR4ul6du8lk
!hK_IN&&X+GUD@:J9eSl@]-cimcDVX$p\$1h2H3.;d!_un:WPAEg8_&r>+>upW[dt
/-Q6^\SKUJVHS7bHMO):@eR[XFFiR?#FaW-,n#9jX3+Qu:8W/A=\@PcG67/B\t5,^
a<u6.+Irp^kLPKlFfh.<9b@OWZhZG9#JdkM*GC1_ji_WP!1Qgc>/9_Fc3\=A!rgkq
b<2=o\bKk>*_-@gD2`*oF1RlR'\aPdRF%HVV]!I^`crgeVordDZ)oaP$-h^TRSdm:
N+YIu\t!@HgD]+?d$u_d)9'&(GU>8Fb@sGNXYHCRc098;;/C$,B0p[NS7WJi)WR74
S1^]W`O<d2-8_XDBh#A00qJ]rl#N4iChnuB6?B`.Ae`u<j-e8a/uKT+[`3P=1oJN2
7^9'MSd@'@ARMO+>D__KVid<I@4*"_d`Rbjl-8!UAgcL>b&_%3D.nA\!9OUB=_qn.
bcV\eVdKo5Xb*Zg_r>At!A7;TO$sn!p\%!n2m=<:+t(ieB3NFTK\,p.g7Fg8<\,YW
;(fY?@J]4p>'LCY=krRhk<$\s*!Y,F>3B'^oK011^fk+T\hlWSMgrS`a5b_b;1S5,
:ZEhKYE/R<D;40HR;*&<FDb];-JN7+:+LLVm?qdgGri([BsqZ[S`]1D@].nNa`a,N
du'].HR@K]Sk^eZRdHMZVg1>*fP.d,ZCU.BZsordT#l/EVpgNoApYlZBqA'MG+.fd
Co;P>Xk7?rB<n)jl*Ootfq-</R]"VlSRsu_Ce?2qg]D(qfihN&$?1$o$T5]2QPMK+
?iV-bC#QUQa3Bs5e_6HDR^_%K!<q*cDFI#AfMC*CI.(N#Ce(pC9j'F4>J?W<2K1Fr
GG^YF:O&F*VY/WoZN7Fgb"p;MrfC,2!Ot/tE4KUDJB_;<?&093%;b""m;?kZT!5p#
'61Vkn\,#CJ:B'!g5:jAnC#G.f%IuBShAN/XiqKI0-D@P&N(**R"7r="Ir/$XV`bm
e)j].P/_ePg67%X5!ZO"Za=2>fq.3r_>og<Su!/`c1VjT(C$OSo.7#rBsspa]eBG_
S,[2MrI<R$/)+6ObqCaA54b:2!S4(r-ZF"2:^SbBmqZo<nFFSd?XC2N2EtI_!jk]I
(`9d`jsTY/ch)1K[%:N\WJBVMj)Vrh=_1@*'uH#X[?G<QpA)M*a2@b\T`C[ikWN,\
B#(i5IVF(T9hg=YgX]D9V!WPD[_^`7[^Fk-'>4hZb.M;D/=[mkck\B`dI"3`4.GDD
>9e3..[PjkFe:g>:\n7DlCRWA[9o.J:Ka7\A=*esD"nl=)P88aIN^?%>MV'@ZTDA>
'AE4<9VmaH9$-X2=n6s+b5l\X8IH'ESuL't!@,D%C#.o'>P-k7PB3cL:8lEn^.K&E
T%N(0>Q1-d.tf#;C*uqE)jQ'!'5q_ld2QC10Q3LdEK+d=9r%n5?4K38TRe`R0'k2!
?n4JF/2!i)bZZi5GW=IUXk[e`SC#9V`7&rl+"AfEk2:'L!1BhiP(l=p)G-_&[_O*g
1kQI:Kc-NebSCP9)42ui!&H<5-idje[SQtJ^hf\ER"<pW!AFV^K`YWdAd\dX$sZt\
[_Uf)jre9F[\=5M:HWL4;iFN)g+:OWm]t4!064ZKQN1he"PeFB$sm>R#Cgklg]hV:
bPI&kId?H1?`qCST%GrJf%!FPA=C8G>&!nffCi`Y+5@APjb0c',VkCrb)*Ui-,(@-
p9!8t05!!AD$1kmL2D2j?Wq6qh;GG]HQ+9j!A#up(SG?4$dcR8:Kl4'2d\\7!R(PG
$Xa/kAm1Q&=r4s_>g0Q/"10\2)7Z&J@0UCN!&JRKe%uO?\c?@#@]"hsTQL:Z^r8tT
1I17-R":0`(1r*J"Y^#p1G-fNXUAM@/nS:S!Ep;T$s_#`0E\[7J/PkaBjh3Z>lZ["
1"3uJd(03hi*rR;)5)*QbeV1k$St'6!gnON7L,6QQ#5ec1'O2<k]Xg.fsY_%H.[Lr
2S6BU!N+*nZ^iK"T#K$HF1)dD5N1uBMl.lEj0#;;hqC-ed/dS[&SRM#TAVjS_KC]]
EAFWub>Rp1]bB%i9HQGqQ-=7MVnltYV5GptCsCGOBu;WubZf'=TlmZoE4ISQ^k;-0
jZi#(D04NqVGkd@T]"M+3n`q"mVXsg`,0;%nDm!0:jWbedlI]Kh+T,SQ@PS@59B#%
g4i95OeZkf(]\b9Pr)YGISTfcTMK5?4QR?2-c=NZ'OY-LjjruY"jE+2Eq4-k7)4"e
hsV.=d/eG1T01\5J0cU/[GV@4&7kkekZ1H;)6aco6#0=!G<aoIs).=jR43at0Mp%H
,6E%SaN69rR8t4jiRL]#ooXODShT:1Mu_,Lb);5p:p];mb2'[h_6%Q)1'0SF/\fPB
[_2d7m$Sn/i#S/uN-O`!.h$;a\e@hflfR@LR^4S[AM[7C>:Zs9BXUr"1M*o#&mL!#
CLo;#2Hq]:2/'F!2D\pN[1Z\rAnts6;`7i1Yr-4'<]2aFZaCEMK4\n11K-29/$UsF
[T5:BA[AcW>D$O'AM[7C>:Zs9BXUr"1M*o#&mL!#CLo;#2Hq]:2/'F!2D\pN[1Z\r
Ants6;`7i1Yr-4'<]2aFZaCEMK4\n11K-3$9/HR!PA\^'gFOXi)FVUPbSJ?Qkq%65
T)=t,G)?)_b\b"X0<`ZmPOkqa]%]:qs%/h7SA;]Un)sbR$$ZGs[UL-$!DhCqoMp4[
4M0A<]@[m"aiQBsR8t4jiRL]#o7<kPVJ,(/E#/`0*_O6FS#;O<O`JkR/?VuKhAHP\
Ka=dJ]dsZu^nUX8YfCRpp#>\NF3@4P"fskO5hk2=BsRk:BR;?XZfNpF&JSVgC\ogg
R;*$fR?l\Z0`Z&XVOU?.8/b7=S7gmRV"+"Npr/[s'VNZ^AhUC]DoK-Fe7s:[g[)Vc
^"`F?]B3;Ib'#/eEdIm(k>!O>:JJPbmp3BTB#Xh\CW9aq#"l\n@W]D?X_<>Gr'0o#
kfU1W8ZJ^C.Z=_5J-r5/.\HhmTYdXX$E/J-p_md^p+lAuHZ%DMVL.mhO(>l5RDm:H
;q3O.FUt0%;DR2D0D#()BjJTZqTPR*leCSk10?KEa,8OZ&(tso-#T24,'/G><!3E"
k<;($Xe&Pb=VntejbDcUcB!^,ac'#,2QWM!P@L1LKGDW:dtRqJi*;rUDlR^5]a\>c
HQ2Ej`#fB"&jR:]A#q?dXFRiJ!AFUsK`YWdjpD:-%*TFnJ/O_)'EBpC=""&\@'3<+
bQTT(RXiF-)#mRJJcTVgFGU_g&OT(d2'Q@4QkY'r.]a!VA4mFZ%5D==!g/J)L8gqQ
4KMS&K=T2\>+)G!]Yu8\n9?e9;qM0#K/,S<"nd.j1@9G`4^[AJVS"JaFUoOk1(Er(
]CIG_@Ib`(Q%Q.:>boLSGQN?PM$Gj+,__!f^hQ2]VMIRVKTkT0IWBHE#/F#mm0$2C
6(EJ'J?;98Zp!Xo4DdmjS)V;9dp8O:pC=_pi,i$JrOkS$%QN:p8Up2jWrl+@Fjg:e
mZ;AV+o(pl'7VVI\\QqmgeSog/3I?!j7*HgGd>;9!VZ_(;KET+T8h@G33*@&7\A@l
J^aiOS=Wn-@P`6::KSjo:8cak%AiQXl2/4OXkWU[TD=[bIFiqC:@HNNF-"Z7m)Lo5
6Wp*"fE0n6Y9$)^e5TO-?i\&_Z/$W>_uNVo!jMM:BUI.HX1jJMk=I:<4;2<6AX\+M
cj<N+Q+<?TWOsZt^q`A>Co9$idkd7J`=3Zo."L\ak%]4>ntrnt!uD-FS]Y23cW&a8
2dkR<!4Gg/=4i&3Gr/GTD6^[5mPJ"&&TAKE"mfTam)SL8:1Z$Q6ZJ\QQ&eEH!@e.H
n@$O1`#*f=mpCnOGQ3)<.@I69grnAWJsY#HQ^OI>lN`^ohp6fI)jijXc5-QdW,$)O
=94c=a"/M;ZP*Lu8=YAC#f@Q61&P'S!OK]p1JWi^i8]Un[NRQ5!\g8I[5-e?'DSR]
b`'@98Sj$1q!QKVbZ"#86310hF+j['#3H6r^^SF%$@j"].hht>0NTY&Amhc<!6i5`
T`CI2\O$<N"*9.t?j>a#"i(Pj'afI/Qn&jN1GDlY!+oWA:]S_T>bM.bJ[n)J0EZBM
!al5p$3e3RbS:J8)42og!&H<1-idjeY##,B^g*Q5R";e7!AFUsK`YWdjpD:-%*TFn
J/O_)'VN]*?5htkA(Ci$TJ5<!+oI[h.\P#JR>l'B(VcO1'8T.&&ndbWa6bUnlD3/:
s,!-p5cqk,GX=i"d<[LE&=eVZ-goL%/N1D"nrr>8GG]LI^Yptu19L#6=!CtQ\I(\,
),J(_#\T+k:LLs5j:C&YF4`[:cC,u&=kOZNO62><k`Y(d+]aPPq^ku1T02=f;o(?^
3VgkV'n4%j"(jX>(fmli]UBH"1h0Y(:@i3i[*stB"Zsu0):;28L)'&3Y@^0abnsKc
e%D+]m5/<T_+sT:7^UX'@0Ja;Wu9;[1PQY21p:LZ43\UCYg^7R&a_Db=M[c(C.>SZ
N*ulOc)V`0:,@V>lnknX6p&X1<j:&cRM"pD@p$QBo4gb%du<6/S?aM*C+m#<Ka:(T
NN=IOHf=1a#9<tU'n?;j6]_!/N1Bh0!*L"de`drP-fTe-S@+[hX!k5j%bol_Hua+L
@f5riL_nQrT1n.W1[PSG&-$eOAEm6p^3u'YF,MfIZVsB)QXcL]6,YbEdRaSW*"(^0
jtk@BJY)c(@[fY6"=LPc]gf>$Jkrh=*q;H4mmjH`7)0=`#h7Efa,]2J&;D5nHrG/2
o+FmZ]&#O@FhP9ShT#FS`UCV"kVfAf!rT3kAlbgB-IPXY?u<,mC(:d7g?auG@KU;2
k&n'9^N-pE`+u'cB#j)CPh!!qCE/JXK[VA7d/1=u"A3d1"!7t3JNf=%f$,%4Yk&0"
;Wd^$e%13>opJ%4f!isU!?_HFr[R\Go0(&.3'HY!_^QE`4[9lmTMpe7ZnZ$Wi-tT"
J1Abk!%[!7ZMkTnHp7c^JA:'=LFpMmlFr6-`](k:'YLpFhM,sar4X-=D>4=ZJ*6:?
jmcFR5Q8CJ#.L";L&mfC@J(UF@]$sc$t'2"C+>SY:>8c=SD_]7Wul?X5:WQ^3m^lc
^u^B5Sr\V/:'?@X,D#rpQ$JBG4-aQ*Ikn-!pf3s^P:80)PIILYWr3TCr.ufT>XI4T
qlSMj2?47!L*##C-j*q_X6d+jOU2)),ds&%(#Zs@34C;dgR:p=<C[2[-#m1cAer8e
W\1@CYW]6#Zh$n^DSZ*qL[T*T#0cPJn_T"=_#,"_)f)SQbr,gYkYJ"e.V9&jCbr*r
`f%0UpTJ?CiW\bXChZ/&&=sa/UBA2="D.dJ"bICgIuDc<Q#O>%A@C[<`62Y6"<G!j
D)48]nlKE^XMGH`j<rFNIqMronJa[`-e%pprT=$:?".t]kV8BE.OWWOc-F2A`IIE>
HK)d=n9O4#Shu+5T!]Jc-Cu9[g/nA>@MRX:=fi/.-_(N`]'p$0_,YU3C08G6jVonW
f<pKSau<^7YA4m1P]+@M?Ip[@.GoZ$]rkB5HUus7m(W/a(U%G/jsSjO4;iQ81CDJl
0n([o%of@XML2GBJ=Yh`#+OR/A^O1d!k&Ea4;Cc-MXg,T%$]XslC=IC5u4q2!i/.k
]Kg&]d^)9pl75)eedj;h^7YGp2_]_:oc$fdIZG9n_q_gK(j"o"dkI%B,6AWp3rpeG
:.4#<Ni+&?[J$A/_jrI$&R7I8O]=9+.D4m<"M;h32O"Nqo44XBbgp3qb\"/]B_,t@
`Abc<2K2<>%BK9\Ts*[nNV>@/%_T:@j4fBjlZ)n9KECp:Mq6L#)^:*q\p;PTJWf1-
%3Ebi$E&A'h1Inb$kGdCnSBTO@rq:dO_2D"duT)&Qn+DQYf58?&/g&PF#d^sr91WK
+nKplGQrUPIK.U"DWs*-k"hlI>sE_352'7Q-AVr3RW/#>Q4^&^o2klH30dY!b3JmQ
[K5-9drD461h1LH.b`fmFJn%'pjWJ^G+<P=)%\goM)']>'rTN!GZ4'Jp]et2]CFa4
Dnu:b)uo?8_(WV-5MK`HF+o2NW0J65_d%m.j!d0/-kfk&efr=]6?s-s+6,ecs%e1*
!8=<eWaQgI^qfP$&]!)_U/PFh4JJ+?YI3!_gFTLd35Iai48I"jrB&K>QJ_2"5FM5W
;;_6W8nVpG`@dQcD8'gfRmlr83@Ua(S6!k7TgV".4(BQ8(BR*#=AQcqm4)RQ$e3=X
o)e^%K(U6)f&PmNPSi#8.?Xbdj3\k$=Eua<WV8;u"6T@6G]1JY@".!mkI4<4A[AqN
namPD&60g)@;sP@F`DTO#'8;FGi-e)2in3Ur@tnnSl#BAk#M?S0Vg%WA^sD3fEtBS
PO@eH9P6VLIO\AocGD^&'ZV)GP9..RD)S_KIkn-Aq,O'9:T!IT;ds%XBuO:eKDfCE
L]Ar5>tkn7W!4*3(:^I84G6jkneH*`WD[+(>6"jM$uTR/).5<&&)^3@1](&F)#jsQ
Y(D3hJ(1mbH,&BXlFdYaJGFUPhV7N/R,<*4DW!:U!dp3VF+r&X33uQ"$qsHeqpAPq
492c;JGg#)>-j#\JEM1fe2f?RPR.j!J17S$H&e-D#!W-4ihuJT5RB]t<*00G!*09(
(ci_rdX\7RrQ2E!iAZ8a,1SjGg6`IJAfI1OHn(po!NZY-6?0-e/@JmdnNR9(4akqU
gHSL.f%eQMd,:0,_kk3KDjc'+^h*0p:DM.tVg++/Qo7t]GZ2?,pGUm_k]^G6Q?hAI
pYC)nDT#iN3r(?gnON1c=@F<_Tn+p>eI`WS^hNol+?\QH&[-149P()m..dL79lVZM
5O!&9[d><o&3Zr]#Ebs2d]e$/JbX\d+%-2Bfi.M7:PGglWr(!/IX_)%n?uSpY3<1Y
GGu&#Gus-oK.\Z:56f8]^TbkO/$Iss!Gl(*2ON5]PpioRCthOjkJX:b8Y8/lSMM5-
>(m5Ml5eb$G]2NRJbKBJSo5bNoO\6kiQ_@.cmRH]N4JTu_]5Grk-3CWG/?)jc^#[\
^^?I0<pg1#?NFdSFHF"6k)7&+(iW(<AJGD2i<bd\M`(_4M>`\P4B>3$%BGm2[Y?\1
`#_qZgF#U]YlQ\O[cMm$^\e<6P/)2fc+rEU,5##g%s98r"kMk,Ib2Hh*gYGSaU0,\
2OL8a.s'?X4DiJsR73Mb'Yn@`,&Ie_G_J>t2AfXI0[M^I+EZ<=n,m6P-[:!t2s$NS
Dr\M?hgkNN2r<<Y%@H=jJPrq[4qE:u-?'qTPQHasd*C)W\ncrc1rf]C$sOG"3EK/T
fJXrb'q,/T.)9)]"O'CUd"-tgY^(V&F`P(\cJLP8rV(.ka]E)[QW1*DcS*%aH;Ef1
pr[CD&NYWj,9.8)B34W`MK=7Io0efbZrMeSKIHb3^lQtC^%KP&d+9a8J/$p:Cb%Js
@>[uto1>i0CstV6MQC9/L@$%mDr(?Hq5/NAk4]ACg[GZ>hfn+o%GsE)YK%=?/C#0Y
dJRt]o*-;t2L'fuc^CA^^]6Mu?iZZh:@&Z':c4MESb+mZm5\`R3[H<#e5RW:15*pY
cngqjXeKqW@"@fHU^d)H\7$s4Z>QEZ:Slpo0>E'e2u$RcEI(id:'r,(Ee1F<mW!2W
7%iOO[nXjK[)\qe2H]e=[)#un0tR''8!\/3]k[C@*./si!P6,-M*ISC6SP&2L5Rfg
PsPU);VQ_7_OHE%i/6AQN19?kE(^l$<87ITj9r=""5rR9qKo^]IVCERH-Z1RHns!"
U44(XkdLTq/ju5VD<R4f&2oRsp1(1pLi,KU#]"/i]4tWRil*!8'lc\C^D1tprmN\$
+;15";WncqYmd<f'"*[6j@QR<A-$ESpT:"2jaTM0r!):fEDl(r@YFkkY[YU[^bDHu
X6@&VU%_([>:VCXm1dV!#X"gYLuq^5gjjI_WR1/sYFVhE(q5K"Mg)m'Suh:0!?_8F
r'>'LG>Ic$9I1m$.P>8gfMj'chI0[1]WnG(jLrI@OEk>7M9(%!E?S+q/0^%8p%XY(
!7V(:'qU0ES4YeC0rigP_'f02=gQH^c\"49X5e#nC7^%JcqbD7L6]Xo@mnrN(oG_3
FPrtL@/bBRL6(7rF$.n;Z.XMKhRDo-=/s:7oA2aI5BRLL81.^QLeiP5i0*s#R0G2(
4scF1j%1lX=N)+?*hPF^!,`'+H*"nKQ'e?<^3.dra^&F=JHc)b8c^-?DCmcMrb7ka
LI'[&TPD`ACCpd-<8<"Bk.S\,2LGVhpYGU7]FCHX_NR1hemEO;BX$@;Tbf)J#o'[3
GlgaW!"Dk8FU*L3/j[\t:T^M=$4O"QZ"4'he.[t!$((E#1S3ejl!^(A$r3WtkS)+C
M@lAVLOkWQoZE++&R]1+D3+A_rVZ4*n4QYa[h6c2ZlblYC;st?`BG;R_Ys!GDXY"-
XcL8#U=l,MDp9*]6^o%_O`K/`SgCY$0rg%*)lj_C")WrNZKlZKUTH[=!W#SakV3\T
<l6C".9I%[pniE@k4Q;dnP/f`bj0DRig]KJR+LY-`F#,*2]d@].(0-GWV#JO'/Y)J
G-I>bd"WT/[,4$q(/>fV^f?T'!>j)DgeL:0N75*Ojo\#5e:_id#1$JC_"<;c3Y;Bj
-kjaUL`\UY:AR,`V@Wc#!^7OFJ+p/NiWtV,GsB(A#5gYYY01Oa+\)Cn.!GrHN;)\o
&dQSNO_pJVd4c$JJa$kP"7X]@L5VH7&;;JPgVr*9RI#UWp-c:.4HH^u'Bj:l:EoM"
03,Fq:T"r6K2]6gIT,]Pp]et2]CFa4Dnu:3no!s@'C&deoXA?/A-d[GWu2L/ojaAn
7^0kLXSOD9nDeaC5mR>';2Y[p0GRVa+Q>+V!t&H+#=k:.m^EFL_YPP1>k.uo#GB"m
\IDT`CE2jSmP.e#&[:J&%"Ph3XB$b>rVYdsn>fR`&F[hjSaHgoCTYR`kM*NF'O!>'
0\?@-mIY'uHVOdh(][V.\5H'[;A]C7No.=+S9SnTGr898.]3oLJ=S4FBb'`>9r0)u
5ZFlG1f%ZeVe7JtC>OK+H"0dX^Nk.&nttOY=ID*+(&OJuB.@h7hLLl:@oKYIH$Z@Y
[nG!.]5iBZDrD"F"QFa_IJ^@l\"39p5;qL(*fh%niP)_+GVr]Y0+a[/'"mP=SX>/^
?u^<5#"1/b2BuP$S9#W^fu&]s7:F^X&]Q1p%G7E+@sDIiZh^AI83,SR0>@NoL'uKG
bq1,iB.Bt_4MY3q9UMgDR0kC94Yb5i.B@(rD8lQD3B@_+*na:jr?^HnL0-/3&\$$m
&b&(bS-i8N/m6H(_?7/R[RCb^FLoW-7PIM<r@Lc#b+#CMG]1KdnD;03)u[eYDo./c
KIt3YT2[rj&+bHk[Qel;MP#90!+sBS'6i`U]m'eaIZ.:6iPNm/j'd7FKDF$s`3ULa
i[&qS`KP[k?4=+0#Qo'aN.5;XepP6,G^qJ<cSYYeEMrV3AWPN*C)q2jYOCY@ha"q[
FU>]j0OR\41PJ_W)=Z4i)@up>i830t/mF8;-eN.Ao;(.4LWg@G]au,j59f%QAD>>W
Ba#m2gDESRML0q0"(>SB%9&c(%4Cp:jAbg;mgZognD:r6]RfsPUA+':]%3OnPq>Hc
.j,8H7iHp'`]+?-"6+uK=N-'9bm-M%[4'L&$<mMb"?\qocmRIkhj+pCYY4CX_ZYRm
IXDK&#&5g<ILO.lJ6JL'<ZagNkQGYtjKn\UHp>CD#5n&A<Hro.Ii.u2Nd1\eb,U`M
a9jnlPWh5R@[QXp-dNIA&^cOH"2Lo;*B7%2`!JgHcKB/H$@OME"0=E!eRfDb0M>FW
@ejHjU\N6@<kTs>J9ei2<I@`Z!V:VCX8&Q>"6T9f<q.7g`V0H/)[VPPO]m%r'g/0g
lW;<rG)CLY\+#'N7@ZlL$@\Xb0s91B:U[6t!&Mn-31V#bh=%KA<-%Lsj>9&:YRLf:
gjD0KUlts1S-gdaWVN=WIa"kFgK;Ec"7X\lSW9(W!k!G@^\e:\)%:X84Taqm'o?22
_)Q,*VYL`;Nc<;XnVP;W`G6_]4bhE1%'0mSnK+4TWC6PsYR"$L;H9;+7#?X>fhScD
/`K`34bSk*X'l`kibDT72rtu4YLg1>Dot"H?E\,Zhir&p]O'2>raVf&[*9]-WP@$(
E>*RT<[\--!*^scV_B(,Cd4s,DO?C?D:A2u4!SXW`,1,Sd/RW6bpWV"Pn$Sl[p=,8
LSr0mUo1Zj"^JGN:.$FoQOX*FnP[6H-&=)0"N"ak#/XX*>bN!lhp3sjJUVn0''<DO
dT_'+!:pjH"^FrMJ23TI,<"J#d.>e(ZXTdF&X\W=\\ZQn7CJc\S"2tQeh*V5k1*;f
lC$dumA+)-5"=,$\u41=`7PTQaKpRa%9"Fn$CE=X!&H<1-idjeY##,B^g*Q5R";e7
!AFUsK`YWdjpD:-%*TFnJ/O_)'EBpC=""&\@'3<+beRJW!18>J63/bBF+j['#3H6r
^^SF%$@j"].hht>0NTY&Amhc<!6i5`T`CI2\O$<N"*91EJ9+$p&=l.XJ8JR8@PcfK
Fp<0[@Jlh$N`_jQ(s`j?&HG0HN54^h$^An0.c?.2,+!;XKu,gCCXLa4mb<QQc1c'T
I5K.Q^-l'(o*DPp?<5J,PCWqR:)LcY\8PI3)Hk%:Qi;G_q$m*Nl;n%`D?bOkp7!/T
3W]D]#7*\U+&hmNJ=den30c_XB+G>7PngWt&@2Bni9c69+(GJP&oAJ90_EF%#ee5[
XZ^);!h<-u4u(efkJL^)D)TkOJt;&SN+f+,_[:RU=#6SAAdg3BBjT&?G+(.e@&J9-
,MHkOY_&G.eVn1>)8cf)RTD;>SRr9\fP+[:Lj#4AXC.rO2'^gh`it&ck1,E(V]!AZ
G+)JgU7Gm)/(eQBc%piW-fl/3kFqqsB*:hV_OQX3!hSWJ8BPN`>.8?[Mlo,*p<4cD
(1e8U!14-*!K.KAKn%B1$/eR:0OSNJ3e5&()8eUT>;0oE%BF0[jElPs6]A?'Pj([e
-Oa+9Wr!VB285\iIKT<\VRL\:[Ws^a"5aR^/L;(E$JK<np:3_iJKRecb(tSK<mcX]
DQZ=:'RBpYLdI/i&Q&O/'CZ"NK<feSRQEBlfnKaI"3f:pb%q[(!;updghAM@4k]l<
CW-262tc$^Dnu:b)o)2,psfUs)o_ba4/!']7.L!NG5^1q@tXH>:ZdkTQJBH?<?D\+
J%+7CeUR[&+.FiigF>C4]H;AX$`F[TY\:J=:Zq&T>/cM,<ch[+*bPj['b&=c\O$=g
<+-!n=]<.!@@A8fCXj+rU:0^go?2'F?AZ7EIPE2EKjece8ME9a`]4iS"6'LNL[h,R
Hk]Wa%GmO.Hj$?TJ2dm4.l5J7IPQ,//`8tjZpgTPepskjo>tLUq.D/N\A;FA(nLMh
W</f&eId?k<B'F(L+hN!NV>>+Ik:MIGW4VqO/LI]F5M]W1Z3o&Hs&H>?QcA?3:Tu!
lmd,8Z<]W\B*Gg.cAn862A;Kt5<$$h6YF%K:+LFZgH<>Ki"G35!=D]<MEA4H+Td\>
Z"4&WXtX^d0ESTDZ77Y76h1'Lbr7?6U/:,q6=G8IRN</n6D.D\!>-Gs!R*fuA%[W(
S1H?W./(Fi^3Te%"&?78@hk+I+)Xl_PKm;hQqsVU:H:"q3G!'F#t.e3mis-oCqHbs
`riQW!+t.uAq_+1FTK_%`QSZF_!1ugJW#p2Aq8D80EW+I/'J!o$Xa/kAlb9"<YrO[
>g09'"0=,*)7Z&:@0Th>!&JRKZbd-T\c?@#@V1<3@!)Lo^r=M)1Vi8WR":0@Y"gG3
-[sK5G/B3IEd+f@Z^J7%A8AseG^JE6T*fR=!%W]2Ap]EKJgWsD&LRp)=lBBtL*tnt
\/9OGi=l]KNi.Wrr2@-Jr%X"Y'Mp=OFJ9Tl0q[/\M\B4khQDSE_r#+sos1^Mqt]>4
d-jP3_L,cCes6mjiiPXoNNiB!\BA<rVjquh><MF,[.E>P2<1C?%DG*G)2Y"#+9H@V
!*0-$@20*g2TE%V&nCZha9Zb?$=REIr"t5TFBUVYmGUS<n0Ef-GZ/_emqqh4hV39n
,Q:g'PlRC\Oj-be3%On,X,l1pGm<`lp9,Nq0JF"e`ERQg=]Um0^^NU<]c^@75au8*
K1g#:T01]LcC2rJnailt$Aeb2$KD;7T'<ee/nS"s1f":]!S^nec0WqjS3V<cO"nih
7nNad6`fhVr:1f:]H1Bb\1TJD-pS^g-_(T_-<6d#ZB!-D6,<IK=tsBQkDCKtGQK[T
ZGNFor&@'YN'o!P`>0$h@.aWs6&?iKbNXL<)pK&]GnB#hcmQK*\,ibr]u.>t?O4+t
iD%9#E(.K+HS>HVraVf&/bmH8J_k]0P?gVc"ZDn'roUhVm=Z@T*&C3<7J!@rnN0YT
`/2De!3CVLIn<5(qlgF^K^(i[Ih[D%NB`L!oH0m#a6b_\d&Bg[raH9L_T@TIAHEpG
4>:^e087+)LALaqIeaGs=2chX\Lu#XO&r%Lpuc!EnPln7&:r$bL$.If1TW#Eb[6bE
Xso9@;CgZ.Yb>;%o*NLlY_j:M!ju2L&\+(`!N(,ldsU[J0irbVVSXe2IlA#L>E%29
_A6XK)8d47[XbU$(hUdl`J?)gCb^[40l/RR$OBsq@:fpPN7\3K(1W^L_\OK*J?[!0
B#_'oLb0`c0nu)NCb]B,#[<6rAdhn&fE/o*A!e.O(*g8<Yf.Gk`j!G7[T0+Hi/&>t
KR;ImcRKhSN^&H*.?![!egJDngDFQ+_Z_MI[oCW&<7V7iQRZ#PQp"ka%3[J.<O20F
g2',@M3X>X`l#")X+-"*RH<iI?HqHf#_3W3"?b(d:'@Bo*=)aW);`\d"7b+?omhMl
Fg7`MTN@(;l/pZ<1>mN]+-2d8CBPU2#o?C@Lt$)b(be*$^r*0c5)n%nVg]RuZY7?d
ph2W-m1OY\]8Q!@6GPK8L5*7E@ZFj7m52SWpGRC$k4d\VDo4MAT's[1b6j%iSS5np
!RD(.S.+V^'6->B=-5fgbbQdNojdteo,gGNp8C1IWs4.hWX$qB(<q*$3#0XH5;lbu
V\M6(%l;8V)59V<R,95@TKM?sqSC&5eXaGaia8Ctp[akm+C;LfMGS&p#X<lCeI't`
KH=VcM+=)O\rGb:nVRs0/]n2Y#&G'E0<6k4SNmo?PZ'B`$2:dqqhPen>RMQj-3](C
]%K"--al7lOjhGoF8J>pBTDY+`",Pr>bM.9Wc$b.%:?u!)t.X^*t,^o5T;hS*C&f^
"?UX58+6N8I`6(),1)l8Xs0GF<:IV-RieLg3u^0,L9TX):enr%6eF#R=VBENL6&6?
!2:GR#fGo[^@bFji/'1<"?1]bg[HqB10B;Zpag[D;".__bjX_]hn\@HLfI_[-r3<1
^eA$7D>n4)cBB=jM#Pc#4m<db_XGn='KY1>'4-<l8DAQNXl,'-cTV",[Xb!SH*0sj
bQsfnCuoQ(>83aa@,Q.F7fu%=c)Y7fhir&p]O'2>^+%riH+g@\HrI`[o6O]CpcM!X
iHZ!tKW7@trjflP6j3Gpbl2K))s-D\Q.ZTgK<&Dq?!E6m#fB$U9Ne&/?oo*("hh;K
#4*^H3#SgH#'^M?hbIf4Mu]b4TECmC^IF_h+Q>3:_I.!_Xr_MP3\gU?CZK"6]uKg<
bAX'2T=P/3,T'q^`-b0Gp1-Mq:8_S%_HGo129f/S6*K2QDHlpH"@L.07Kh:p>-u?J
A4s%WAdj4!jsS4.#H0Ma"kKfpkNkt8Cg[Y'o3?D&jnAu9)gH;ZDgDNbUWMji=+(gS
Rf*15dcWeV$QHlk?PHNSL]_lo0k4>%:@g<K"YQBM@Cs=gJaI8]ob#9:S0u3E*<T,.
SG:jfmACWeG3.o42.#:[L2!."4Mi-VG^_]uA-#`HBiY$,q;jQN92\SfiR'bh;mF(T
&+BZ3=^[P[_A3EHFVo)8.JUjZ1$auVYKq1^7g%l[iI!CE00)&?qm`h!5G<^AHS4[+
b)!i\?rds'd<Og=U6#H!]^g-k%<(OF%Gu^3I5h/QDr^gIa;1`CfACV0X4"%I&05_H
`S&.P6CZRVbj1R&"6KpKF;l`.-nA[-YYCrpL_Dh*5'uE!%hP<LZ!H;BM#B#(#FR_Y
2kN2pF-t@IJ?prf#)d)?MS4TBRh5\A&HQg^B3e[$\.Cg?!3$?6SkplS9>em6D"7Du
jYsEX6?OZX"7%p8r4q[6XCgFMQh%DtShS3pSqmVR+(JpM2p_9SL([uRTE#bj&YY;4
!g.',AF]RD^d2k-,0GQG,.aTGZC9p:b.Wcd:k^SW:[uSdo:u*.YZAFdhgg!cY#TjJ
^&dhO?*!atHirO(\e'>qdE`(\X?HATqSV$$]+eRPm_K*P)f1QqCd"qU<F"Q"mjY[Y
>QSCcAS$dj6Fd*p.hGspEQZ7!X&G;VPq@$p.^%)RSPqO3hWfLZ%&^u8#q>cXQfmlG
#!Ork#9sVdA;[M=fD"mn^jM^No))KmpZsBL$*10rS/>G7DT6jOYKW64WDt2FXL;+S
nc[_J:O#dfSs`$XPh<;tiY15mbU<XqLuG^(koKC3#3&JF&SD::?r=5pCMJ!@'L*Mm
ZT_^C8&K\/+0Xn'iP!-i=7jkT9n!6us2_OW,)D8_@N/DM/npF_@#khMmBkQXR@qge
0ZRj>E/j1=L*mNA6qTCnX[`f8h6q2CMEV(GU;XY=A=FVSTX-@B+lhC%hc@iU9SKeS
DusJ3EGeVRJl^e;&2`=S\?_YQY+SkD'<;s3>N5PUbr9TeBBiZH$hQN%&`#n`nFjef
JT@2T_5WWenAO[7BcoC#?<N&75EA_Hd.n7nJUr]J:MofmnZO.kkO>^r2KKsn!q61<
5X]PqI-[t\7,jk^)kM17M,>,MS*Cs^f6KfY`;&2_DstB!J&g=%blm1Hg_GDS._(B1
6Dr%,c1kk(H$W9ebUYf_Xk=8\l854;d;p0G0h:<1Z4e28D)(kjClA(t.o)cC"^lI+
\#n<m0OR*h^_R)]2,@Y7)5rf<-bpL*oeup^!]\7.$t(kRgci)FF#i.(0>@P&?uXp.
$p5-VZT;`[D.]:ghup9X!3@O*!UP(a<be)$ic6hM?nFKt5H+-=NX+<N%NFHn6+fHA
9EWNCF,OM^6iL6^@ELL7^PgQ^g2B/d__Z/Y0Ki?[;fsI8hV6s<$JsP4qmh^Zf-5['
_W0&1D[O2t]KIuL!Vh4"G[*D4kYs8X^kNX'[C;MVi1?Pqj`+snYr_PR)[c)>c-Fd(
-_2fm3b'+=7oo.O>C"9k"K0,Z6&Qi\d^cNXBZ1r]ZNC'K/RDK,h#38OM&oGNlfKUf
/!n.$>NtV>Qet'@;7n\Mh%0G2Hu[H';k'??-pP[fEuYDN4Rk8'!1,(L1Z<H87t"F3
3#c=cj[9,1*[@6>J4m-&9-2eH!f.sDL*o6d@7KZGnPaBF:]RetQn`uA2ruQ9Dr\M?
hgkMelFZ$DZ2+BihRD$S2m<I1!%VXinT\Dd/nXtM9Yg8O_E;K]FX#g4Se"E1KP@"b
.97i^Y<9Z<TQ%bA:!Z6O?60q+30j@J5Ce5Ha>Ol;,AZ7.&]7et[_N+5cT)m\-b,B-
8(!''BAj'7El*Rjp[akm+C:tW$5>;U$9/(@VDsk7J(-1Q*/"Bt\q&$Z5]A3S!e0'd
Ldr;<j'mCLM\P1i?c@n)5;CD!s2ed,bZTJ*(WHtZo4`mg3/\&e><MRT4Mho-s5KHI
2g,/.Qo?pgpC?(Bm!%CFpYE?L5$q/$i"SE?"<4S!cA2L/2&f:3+rDZb3<>6t^jo@>
':a4+,?+9_kp&Bh0O2C@@^?pL`7#<g5j@EE5,F&8iEU^\&d4db7)ZJtj!]l6SZDg0
^L^"a<#+E1g5CH`:k3hc=3mM4;X`d-hnXW%esE;;W:^JGO!du%a(Y'UAR"]HM%2r#
j6HFg@K>W!Eam6%[ZqKcoO%YI['K6P&t`gUl86*G<:[s`ZSU]Un.l5p1tuDue*"k"
(S8IB7/We\s)TQMJiEAZL2Xm*^)R)S\)F6%k#W,0K*&9gKDfD[::`U-:Mb9+.#H>0
GXA2C+$-ZLO:f"gZ(5Cs[,EO),Br:O#m=CrEam8OnOOF7l3S,on5Xja.N0_MgUoC*
:++u%)8iGRc&TRQg]h8XMHAs)/7g]s1u+XCCF-L1p[akmi:L@+Sb*8ndu4<0[haT&
!Z48oBQ!iLkck.-@,!0b;#J7QYrQ]^;]*Cc,IRu-N7_P+:6Yt&g7%s?TuS"XmKr&j
%,DAAN6=M.21nqW,!;PCL_#OPs2RKDn8\(#hS,u`2W=r=T(qtDT+DHMMC\6tpm*T6
hF>YgPQ.H).^qRodL=?a=(\(9h/&-44</,7`9neY!Y)rPH"ERB/'jcOqImS^]`#ng
!'g1J5=RgT0)]<6E/F=(AkPW>4r%+QPHAtGc#/'0@4Ghp77mt1SMlia=[fb.drSC!
1.Tl"KjfCa9"gj(IKT+Le6!MB`R%C%g[$rja+N+(pl*/B,7MdU8pD1#bfIb%B!qgi
huT]&'V$!7(^YgbC+ZUdgptFS/?\.[!o4r.*6K$FK/rio(hmbnF;6"XD6\5)fYTYh
l#.k/@sh4Q)mCBM(8IG_Yf1:R3G^G(Bb"@+G+-;aURgPO`Fu/0CbaXX%U4m8R_oo9
S`[/qBW!k,*mI)RZ*p>^:?\^A5-$[>^9VTe:0b8,I,_nf]S1nr&KM.07m)=20\Zoq
6#=;+F):#sj2)]1Blr<jSc-]P0mi$]Pq`APK)oUdEAcYW<h%'nM,.7P-/u94EIr%f
is`iGOWY3t<F80Z:R&dg*5F7nXtBVNr8ns.^EIDpW-^lj,@1BM"B)<t$4m5VT<mS?
k7'XpEmTKID;%fes!lkMCaVUi#4t_/Ig/nGd#9r8-i"+@o\bR<FMNr`@[j-Sna<r+
.>\;6%T<PDWOMud%/4AL!(;Ia0P96;`=;TS\2OKo+<#'N0`uoD.3A-lIf?tNj*"I+
0mAltp]<Rno[IUj:HIWbB5a]9Pl!%-V?H[^Vc-A`5!$mF*]),s#WT5LA.<^j*XX.M
Gjt?-3O)6DZ$p0[^r^lR,9Gm_m$_+s=npBV"+5YZ@QME2Nhk=%!4=TBCmZ_'`UDuV
hn]*fe=FPT1R3464CWKE7@PCi4W[gg-gl&h%E5B5=0YBE!K2@uI!tGLi9FZ<%_?S`
!Vh4k2!.#X39=QlW<q+ZMR+1i,M:WMXB'gh=7c'f2N-^2Ai69Q4q8)R@'3<+beRJW
!18>J63/bBF+j['#3H6r^^SF%$@j"].hht>0NTY&Amhc<!6i5`T`CI2\O$<N"*9.t
?j>a#"i(Pj'afI/Qn&jN1GDlY!+oWA:aT/A791fN!dK6%Gs!f-'-+"=I@Thg8eg.\
&'_-a&W!d?-\ShG-Q_#o.AR41"?:sU`d!B-rkrN3q-ffBaTAPokGsfq3Xft(J.:u]
kT678oZA-a:uf,U"BO]6]11ob4B+<+!["Jaig^?+6egnlqt]>4i4#GjDBkC,,8$Rn
1"(\<Tfc7ATjbA%en27pNa'9nB=WZag9?GV$V:@61!c!&0LTGWfjhI9A^!Eo4MhcS
N(?/?&2rjM!_sg&k(nL,:YA`t.#'=nHDINFSoZbn1t2%nr+K35hNVro]O'2>^+%ri
H+g@\r;01XW"\0A)1dT+f5XQAcHAbe4=dVpWUOe;$cJa:>3f]"D^Sn.X<u/_<cHX"
1*U\;ZAs3^D(ml4JlT1o*m?l/HXmLXgLZ(aHDXSP`!Prr2#gRkM%lZaX9r"UL=J(Y
GK!e]$,i%/j6Tp@Gnjs-V9c13rVZ4*i2s&,JGhO&?bjM""R!qM8)$OdgW\OZnH3YZ
7L)\CP<OUtEVAAb@_8`<TP6[%_"3>gZ^B%b@m&GkJI(tZDF7r^!qR+(+'5La'jW[+
<a`_rQera,DrC*R#5l(J#+e'K.IsS^-PE&u:@qK3qD=rIpnu!O&2qN7PsTR[ZWAh7
4gSQHNgls<UI'>pAJ$RYG^q]m8-A\k497E72kOn6&,Ls^6Do)YX=iEF$rdcB/-bto
qlQJ7p7!9Gj)aDJgaJ-/rT6aWfV5Uj-Q\dhIQtUC#1cl>a(!jMYLY7-[tsg]QncMk
G^qQ:*CRYmr@i\bJ@jdGNKm"T+,9p9@k_?lk,OZV4c.)ZecqJn@.#'M^tFKU3T;+#
:V&\bQl^bl$Gaf'g7e[E"^aAu_*I[pr*4?]RsK"j2dlVJn&G;fAII!>q4`3-=$,@I
*BEAhFarqM64>[1C03nKL6H]D-p[Hm?$kS]5K0VG69ILqO7e=Lb2^V[UM:h>"7^2C
$IL<@($mc4fdl[9G4@u]alkW"TOB=X>"'X9@?"AGG?$&XOVQf0M)K_)&Rbj-_&WG6
`S6eIR;`Mm/44K,I6YLE#'_$^[Ahp=rHZ6l-Tg'lFUs4p-NV*Bd2j./F(LjTb)^5M
Mr$M&SrOX:oDmWRi*rk>al\gNk4XJF#b7or#LDa9.^Fr7_>l^Og2+Kq(eu/p$'G?b
5n&:7(/Knh/&RkIFhP9Sh?NF6_0R%Y4D1[EkLo*q"=VTQM;.O<+.h.!Kbt`\!b$n)
g/'+a[RNB\VIJ;k-#9DIla%`KO60C"^"fT#@g(M5))!K^[.[0\fV7/MY@+#nn-*&6
9IfZpiWR+3HAl\N0ubW#EA\sBOfEE(:]RC[A-?^TqnoXuZiOUA?Mo8$q$lh>e31U%
P?sh_0`l.:oBki8\Mfh'mUVi<4/[QX%aOH_Kq8U8X=M5t`CRGqZEha#)0qrE>E:Rb
3p?"-4D]riL]lX`W0_@\XC@RaJUr%G`fC=ocf&BsC03nH\f+W>:&,";lZK>hS+7#U
fBZVZ^JV"H3UnWh,>Fb0jgg;Uj=a@ie.:JL)m%foX_7=1+t'Z"=SYN>hUt&(VbXfd
hm,>gm]gZ<BC_ZSaTCn>#Ql0>2?^30iJE[&&;D7Z!irHAO+o&Foq55C!D``#Mp8='
HWJOKO%]X@`6&`?BQ+Nr`:rlHDh+/TW!e.c-f(BP+%3^!X5Ia$#QoP$.9\Gf24r>m
GX;QGBAlABT(R8<7,[]"2Xj[iES[5_n""86:<d4*OVD3@.[K%hY:IhIO197!@dL0b
p]C%11%R)m`&Q(KPrH[1(;.-H4)]aYGJNtBKH5_sfs%WVBE\U?('[geg\EO`GY8D5
p6>FRm,?VEXA=Y3kF>/Jcn>r*O/+bVY\p@p!`Y$0-[IX5iTu]1p]4Dk+B"06/Fa(=
0S?2aZ/I_=0jK7XT6N%c+PnV<?q/!na3M6s##;R)5=MGe`U(n$lg+HDjYp"S7GWLO
%J+:f5%-%UgX^4+7][HY;^0ZM='sc*5umu?WNZ^8VaktuPort\!jMM7po<^j?<7oe
rP0fp_GK:bTQo3WJ$mPHcl]FG*:1NUGJr69R>*]e@4HS4>Y@Zt>E!L#Dno`C'nm:\
H\]>KIu)i]Ig,/[XdbrdHkeI<lh7+KdBN=+eVjsAB,0liN]:]9*I@9Y2kPEoCiBMe
N2d^r1X1Yn`cuKP>ch#,kc/%g^r[-K,=.u'buX>;J.o^V'ioiJAdek,5]:.Sj<<D"
fE-&1kk@G]2W%H@]pQKb-c?T6XKQ*'DGTg"q;jQNqc!79$p7\O3G$+tQ#4dKidBmo
=e';>G2B]*:>@9SL)'.%qj'Qb5d*;e'?Z7N_:I9@*:7QY@uP"Y4Qj,9G\e5uS1@i\
lcLC[`"=@;gN18&-_1e,B8(9HfDFFEDn$7+O3RE+p\Ql&^+r2:`fF-#_'0;XNX,aI
KP:/T*I5<4r%ZuSile$U[*=L(;R3IH:+/?d4W@V'bdOW7,&i#9gF0N:"5&.I$BN%&
Pq@/5'T_D*.Ft9@EHBcGYfD\'?jiJcM#\,RT<LAS=N^O:jYnl#*gF5RG_3D:S;7jJ
1gm6o"tUBt$d;U$dsr+I"%3nF+?L`/N'NWRL/Pm)`@H$%>ZTh]nbCWH-aRsj!pe=p
?am*"Lq1_Nc1HZ+,IW?U(*.?*&b$S(D0Qo4K'9<+8c2<YU>FZ"%C\'A?h!@ki'D'B
T4$inS`3*6fG;f>qCTQ(MXhJn#DcU[a;BH\_eR'->c[,h8td4INWOHJi\mF;kWnrP
J.nQ*;eE<Y`n7_"U`nZ,53\*"4QlboPRCkWi4%?d=\WrdX5BY>L(Ik5#)%O>_"e,'
109dH+\%g)Z3](UrVZ4*ka.tq_/BJs>MEU%OcSP?.bi1Rs1U(7(h0"hGD5gFLI'\/
/ZC95HD]+@lRRH!UW<A_arYX!Hi3RfKn(*RJ_It+7q-R9n.V]_Au\moD8F>%h>AO6
c\50&QUn78PjdeKNSe[orZ7R)FU.E/!3?TYZ?8r!D1FcJS4`G'\9]^C5btLQ4B%cm
Hl1kY.>>V-Q.a!/I-G8IFD$P^EmS!$&Y9Qs@X.m6&YTaV?kn1mLss`P)Q(C:>G)=Z
#'@WbM^L^aXZ*k#DGdV=XA3.N$rdQ<:/uLd`iV)h[G_#]jr<g%<;5=UGUdQ4Fi4[3
:<[_MAL%>1)',rt,(+saZ42!Eaom:"STGraO1D;X@0GRX2gb5"hq@04Vg*lGY4ZJ"
LT]Cp@MN@D&.`h;\AV1!s*;qi.N3]WABp`bl(;RP2\e:0S+6HP:Pa`a`>/1uHqP:V
DuYub$W![joQYm-D779l)%Rp1=kR:3!o17$gC/fL@ooel=/YttVc#_T`&u/`:[eF`
CmWJ@&%sY_qPQ+/p94u\7ViNMJM<U1Wuhpm>DoQ_HiA\nOE!UXJf$Tl^s9K-`L[b?
+FBhkY"j_8o:^YnYN!U>8B"^$WH9LpbOBt0q$lgK)!XjY(/H4b:WAGA(kAcK1!]@@
N,9<_hVjXj$D%h--Ne\jc,<\Gm0Q;aG2C3K7Cb\Vc`I_KN8L[9`5!-rFb5hKUn;s6
I4\U@2/[D.X^\-R0ApjfIk*6_$OBsq@:fpPN7\3K(1W^L_\OK*J?[!0B#_'oLb0`c
0nu)NCb]B,#[<6rAdhn&fE/o*A!e.O(*g8<Yf.Gk`is_FTDU(-m"A:?*?^:2(!O0&
F4E#I(Ah@?G`l';4%h2+pXSLNFF_i4.+::WGWs!R=o2W8*d:bPq7cf@E85hdN4\K;
M;<P4nJ2>gLm.7F_&hq3h7sfiTLTilr*)-<TECNm4M\qKY%H%<H&]<.`.eL>>KZj=
jYsuuE-]^F;`A;7``f&=46;b+m0P-a:4Uk.E6;EgO63CSXMXeB)gMYGq=Dq1Elm*+
o4gP'<3_lWqufe>GcClNBXY5;.\8\<k(j""(NBC'N_U,-F82-A!*$LS4UVA]VW%f-
1[c@`?/<Nsb;$tscTEGKS5SPNE@^O3;`RS[n*mHogIMA>;eh4(+G'[mq'hO1;3"tu
C4`q2DX`MrMf&11EHK!#34=c23R&U4Vpf%7fcG>A[uDN7g=gp]iA%icec0fIof.lS
IXm[qJU>Mo`^-LDlS)-]-U+*2lBD:W+\k#Mb5$L8o*tK6.'BUaAO8AKN0HFZa14!H
C.!IPo+Y*o`%Zt1&Ld\%/[>FQId8odo?=C^&).Dn@dDK[B`?Rps(k'=#1UeS1\C1T
fVqkmiT+o%pa=;V:l)L(#_YB3S54[aVjS9MB.@s[4]?W)FXLDq^dS9FK`YWdjpD:-
%*TFnJ/O_)'EBpC=""&\@'3<+beRJW9W1pKXAC;Jn,U.Z&Usg3^fqaEs7,<*?sqQk
]"mPjIh8"Yn3jf/'FiOH#5%E2na9oq\7$+,gp_.<!t\huM%'tLX'uegrm5/n2W<^b
#:^)`'Ma?^!sTkV2-s>?@KWR7@`ImLS2(bbBZ>"H26r,3YanU^(0QbTgp_G2=7H1d
nf*Bdio=.mL$&cO)(0CTT58e3^DqJhi7fKj%GGao\`a]C/,j4tO7S2`c(.0+BFDTU
Pei=YM7@kF3&P35nYrl5*H8PXaoh!]JM;R2riBX)=Z#_4+2s:q[H^K^#0cCUXl>i@
%@Gc56G,RJ0ER@GSIl-WO-_H!$'h(@<%^\2bj.XqM9&!Q0^'1m3CT20_dEQfqL*%]
)lNqQD4W6l^aV[E[V!`!:Q.;+m'k$DMs%X1EjrkMgDBtN51/B4`$_Yc(,<iHqPE/b
EXrRXei^u*&!'Ls'bI,b(]IQp6K4i/gOK@XL=f=0hp3sjJTu&0[[?BHg3N_pLGn-W
*/EA^A"0*KPck\-"W5Iak`j?UU]=Er*t@r$c/+o$@4J+Wil06]3!]W=jq1BONl*Xi
$7#%&M\DI(]s;N&GQI_LJI;dMGiDgcrpkC<^Z5UMh]3IShSWD,b^`JT"M>1mie^3e
Q_7FL"fef9GYgSqeV;OS(J^%#0JNI%G\^X1iG[%*jfS@.^E-hT/.!UlB@l_=T1Y?X
kAFlnTf^Zb&^M2Y^qdY([Uq%VXDKXf_%T>:D6-e.^3.@fl4-44nsa:I>8Y.?Q&ht=
Un=Xqn)lXe!3]3ah+9"Lg0ee;$;e=eD("/2-bT0.`H?MgCGen-.UBRL+iY?b[Qk_S
*^fBGJ,O&">B'>H_7Z3uo'pMfKV'i815$]Y`+(>SaokeN[:luL#(2M25@uiEagseA
ifVRg)clL(iD"a5U5t''%_8>,.M*t,ODJuc-"7f;5RQTSQjrgB(8CsI_sA-;$)CZ`
fNYQK5Ck1J4FeNhid@-G`ond\"aD!2p6^\ia9^]4^]9V8N#rX>Fc+gZ:Gg#BW=TpJ
(WJ`q3YJLj88pm!=0W-9\K;E&M4H/\Ra?NU2-s`/(]f4eEI?TrcojUtXcX/4Jbrr,
oe71<`rTa(IQtUF#5U3%o&eTXr`*B<W(UI;d%dhSGUBrl&".I0!<qD;WK<R?eVpUR
4>DSYnVI\c5TF/hTfqU87V\j3He\f-Vc;0#/`N,al4!]=<f#/@#h]/F[-&ZD!.8&A
8T3?tCY_\[8+E?_Xa3p[!V:VCX8&R%QEPgc"29XW2nRuFZ!j(uJ:#C*)^Y3q'CZ*K
8q@"ZIhg<=6o-k8L)M_GBsp>>nCAS6)""tTUggt>T<G!<,7ICa"U<Zr,?_qL=[f6?
_p8VHT*hV6n,o`YUNhj+"YPMX1DRt!gQ,+h^rJt`_Ao<i0ULu$r:1e_(ZR@'/U8'U
Dj2EtnWdbMC9pG6W%AFZ,$Vk-Il[CjAh0e>n,WGo8?n_9#C,7Er"XV0N;7K^GSl!1
Fu=ro#Xk0T'1X<;Vg:4cO-,46ZH[ES#sO]X7It7r`Aclt0X'*9MJpWr@(ok^X09>#
P@mm@VMMNq/UffkX`DPgl`^h1$k99bi+.ON?jj30$EF@>5j9u,MV^fSj2kfe4G.H'
5g"Vl7'f$1#/DZUTS"u%,+bug#;a_7EUq4`I:\>dY$u570k3;]C:4BM:T?*U^cg=B
1tuNKkJXFYk4L86J9sJ#U_nZj_-:tF@4C[.2r=W(9O1!V"?b"]&gA_(X+4og@ZK@g
NjICG*"ZUC"3Q"_\O$=/$K[*L1N6-pSPTcO-anR>)d!,L#[<:4kD\Gn0["*V.eLqb
.<CCKXL;eh@^a<slS-]2(`eB-T$Ut0onP-=2oW0,o85kkn\%;m0!8ZsW%bEMK.nu(
QW9I*D29pl,G$Eg13Z)6N54\NeR6ekP#\u)G-H3sXWg&L@0#&]gkOrK4)L[Q!`!SL
J>fL<ZC9q+s)#ZTV#eAa1',_t<8N(7b1k#D4E#2Wm"U^Qo&'bqBm)1T[7q6E654aa
D"5Ad5MHLp\V`U5M^lb?Hp>CD#5jqch3_F`eRAO=WQGFs[a#YUSiHJ>_,]uXl9TN)
kU0.o@O),1iABPd&.o>I_gk1-C]RQIiFD@d?j3&1[/gI]ANlBLFL&\5]WA]q"qI(G
$@mE=aYWUhbdLR=1uh(/AoO278sGjG_A;1$id-0$7A7Zp+8?>tn$Kf9lfR@\DVL;P
C(DNHlk=Qh]H3%5LrWW<qd[.YHr##L;cBs9fEQEL4PFD-2Flop&r[PgkS%PmW<pMV
Z=n+d$;`bl:j?'o?GQNhr]+q,oV2Ls\0(+&K;#IpG_!#l")WiK;DHmA`qEX_!g!TR
.r54b!^siYi/<B@"A1;Ip9^O-^7Sb]"2$DnFVT?gXP!5VVZ5(p#FOYaRS'DWOZ%,d
!1UgZ'AIH>pq:]YjbN!&`>HkV_@rN:/tQ1qq!j.XEN6L4GkFp=S#>JA\SYpNXCD"Q
!K0fgca8E%A=0g;Zi0DOSg:bBnP/gkhV7hsgMfOOrDrCAB`#plfm"?8_%WOG6g-`R
BtM/s^6i%lC?ejD"K.%W@"&/PR3NZO(s>%,BUBhb'5$qk<&j<oq8@@MNkBD_b,a1@
k10=8dss3)#$*,P.tH.Q4M^SkZ0fKsp\(Dm)0QPqY^PkC,HF?_>C`!T>I-K^h(Z=7
]UrP["2$`4W%2<b"2/0V!$qg$,&Ro2k)6r7/Xkoa_.m;qDWm>pk'9R8)(/B!d:WW<
kC-m-A";4MVC*'IJ0#DT<<G;?'.l]C1d6k+Rm?RMU#<JsaaDMi<U2,\(kIaIE&%JO
TKIca<B%]^]smOp\%uVWga[8HThcfs-cEHNlZV[#38$I.[ITG79UKHejkJ:+5>D]Z
9!).!,@82"k[+Aj\m7`K5hX@sC)*:SSr1_CmE*^&&t(Eq$'.0GmGmnNE;s,-i+cRe
=.KaII6I+0?I,)>W=W<9X11@J^$!L\4mO`'gHLN1^b`'"RlT2;N%JPUqt]>4nF:AS
h5cHcJQ65r^^8NAN-Q/UI.DC$IEOpScA9M3r1mgV?j=9Wo-Ns<2*Fn."*b1Um>TH_
i9/DK5rpA]8WV>TZML2OoN^<GgEk.FH=5Z&H$b>I1]+N/lp8/rigK;5HmeB"pbjI?
56)`=J<f(HgoaWm@DGZJ4rI,,Zd!Z^VpgNoAp_aH!,mckqT0NP(n[U9"Q]r[N^03_
[6e]!7l)G-pt#J@lJBVuTG%K:eZe=p'-_lDn%mHgrD[RgAf.bYH!OQ0cZk\Uk.CD@
m<jl#"P\?/2@P,T;if1J:/L*Io?2(1no"*"mcWZ9DVL$8TBoNo)1dg<`mEtZIU^MC
_%#osZ!mj1gc>k.fmLo]l4TV@-ie*_@24<6Jt6^NKGtcAEYc(sd=;8e2AjbA:aPn3
E/ln20N1mnIU?Lcb&<mAMr>@<TCAZD:&1+3gZWkPj#pf>m<*T$[FndMAitkLWrb])
>Bnu,if'CD-iIPm%&-F_D,\!@VAZ4=Al6E*7m"t=L*!+\+*l,6@T7d;Z.[p'-p[%d
"`0+;]/6_:<TIi%;dgDK-TiPM4^qX)LtF&=#8-t=Hd'sl8pD1#X:<h5m4-s;Ca[U'
eI",&L<sE=ZU[+9LALaqIeaH&X&:m\^12VM_E]A/-U$HHhORO@HuuLD%AA-%JI^PW
9DQV.1p=rbL^g!p"dgg)43WHM>;Y6<,)H&-%5VS7bWu\E_*FB;0N&'RM>:YZc/qq8
*h\RME>@jqLH/BVc(4FWfZ%U&3G^G(Bb"@+G+-;aURgPO`Fu/0CbaXX%U4m8R_oo9
S`[/qBW!k,1"p=ORn#8s<NL'$N"\BU4ZCT+aa1o^oJT/_kQ%Z6P5u\[i&Z<DYD-&9
IQTk7(kDrJ@[M]/%tWm.3H;,Q-di!rAoGq&^9$]!RE[1eRu=t3JM;2sgJI%4%=Gi.
fM7eCGZ^ME3iCtRC`+T[FlACtBgAY$F.\$c>Y`&;rk'EN.@bpP'hUcKn)p%pJDZ.?
\eu4R'\@3TciLEPWsNYLNfbm#'CMI@p7sp#J5^j\;sA5ZUrNS]mh`qP0^u_f(/b4(
g2*->;d'(O<cGu^jqo<a>K-uP@dCI`+pPi&fNU.d45;'cNUbl<DEg%DiEuWX?iST)
qG28mQh\>qp]%tZcID,t&Mm7pH-KduhGi9\Drr^c_mO6:+&AMk;UuO+5SaM_Q#sr&
8liG]=TS+j<kpi:.i8Q,F`Z1Pm4&%tJ,\X-S]g^WLoMiU21df]4'0*:]0>oco3D3p
:aY*\SOFfo26m;QTE+[q"!6/k-'!34<&b7Q?/RsGdm&Q#NjMNjqq!DDD(#B7TN:4>
SBC-;Fo_hD*-#d[(tS4dAd)-9I"@=`IEYI(g?Ie:5dn-Z^7X;1"7sL1gH_9JhtB]#
;^`aJ+.`-1[M*=,kj?.`B@QL+IoK`ts!I]2s70N1$P2>96K,am0V!$:'d`6US.Hu$
ir@XEcKJEOLQT3.m02(i6_(V[@67tXG`<dS&IErGR*bq8#&doMk=(dh;?39rPe"8J
LpJl/QM^Dk($ddpH2t_K:*'glW6^pTqYY3".hmM#@'3[in)D+^p]!FJPSC>*]PV6q
jX:"6roIMB9Hek8'ei];!+oWA:aT/A791fN!dK6%`JFQ92U&'i+#+:p0BCh@KCdkG
Sk<F,LtA:h2i!e9qGcU76[b8;0L2H2X`G]E/IZ%a#]&LNrm1VdA!b"o$eL,IH`6j6
gWZAllXR.&YWYk+N"+tTY-*9ii#jD=J.uB=U/,UFL'O[-`D=k=XS$26(FUZcfau:r
V[Y<kD'+hQ"JZ;OJ70q/mLS6Kfl;([lKe?CjYu\u]rG<-qZC%]]/K;(Ka6OlL6)2Q
E9X@Ca$7M>V[r?<mIBpnIqH,QrUcUD-p6CI;utl7Pi(/Z/Ts@9Tt^7\h:l%[*6FMQ
pj`7Gs7JVUa8]i@Cl+M5NrE^MX_ZmVOaDqoY-Q>U+ndlo;^'4s!hO=]WYqlQQgZNc
J,QSN[Il/W*tPDm_S*'YDMrIXo!MDT%2R4@5)N,EHkutbB$t$O"0c\1`)%&4TCi-)
PjMWhil?hJbtdkF5eK@H0ERBE%Sq%YDPptDKf`CDr<kpG%'frW@jZde!Dc'#lFl`j
S2qn9a:Tg(oc%u;5,J;MEI'+HMNkFNH5.\(fOC?.#[<n2[kX2)e+%%Ri!Z(/B#IHQ
(Ae./Wt!WiHais_s7Y?khOW<S?[pLEFTp`,7ns*-AtH!Sf'#JZ_[m:+mh<eENa"?p
o7WZgJSssjSm+r@S%nnpC9CgI1*Wrg+9M<WVB-(S"!]t*]UrP["2#$GFVTkt.BZlk
/,WBZH@S!#3Xg\P`mZ#U7)IjdH`RH^"5;\q=?UA;A7\.OC27@&!Sb0do.59`oJ_4P
nJ2>k,?_#FqWB])CV/GHG[d3#b=@10@:fYr*+Odhf_QJCf7rcKg'gbj5<A<9M_LKY
;D:Q6YUptT%I;0F^BaK,ikI;J9-2sOrar;4pn()_puh#4(C$K*rub5$5=c@eqB9?b
d21+&Z9$YSHo0L2I#>!9&.u35oNSN9)>>R<LQgHV@<DUKba1l(VR^#^T"2=holmAf
FOj]g(nEF;/]N^T<u4)(Hd!=='t4)FAIKqI&=k\!FTpDM&.LTp7u+k"qA3p2f,baF
n_[cZ5F;]fL)Ra/GnhP`CKkfP'Z&7b0WQnOPrhc"FC=K=73Y"O@U-5Tm4WoQ^\e<6
DZ#mf%Qf#g.%ed?4;Ue1kZ"5U?5<?5]OG\B(`[Hi)m$pWD$Dq'-O"a!r2h%1*`")_
q(B5cSkp^Znm/kK27MJOB$BSnrUXs)34IgUkA6/G08A_]b'\_BGk+Par@hWo72Wg#
'ikdm0GR*fr/9cn@Nt-A=)Znqm"Si?!4K#h8&Gj8ra+`VfoPF%*!*-:eQ\C#0<fp%
DtC->(<r'g:5.4*-!Kcb?QU&T,-A$pNe@j+:^484TedJZ_Uf"9ldd7T^tW<^(^g0@
ehNcs1BuQ0!*8d]=:bjPM7:`S!!b*1T.51_*1ag0mQjuOE@p?KYg*(n:9kR/BFd.d
Jgjmfn(Rb&P6K*9s')BCpY:h1/I)ISh_!@Bh1K@kf&-/l9>(*S=]W?)^T=;X<?='N
`copd?MOlmApYRW&AQ#^?'VT3b5?^;q$k7m>.;=p"Tu.n0rYft"RKA^)pC40b7eA6
F5+,#Q7oHI[XnGnWjf4)du;-$>'-[dX'l_nKasV@lR/P4-teq1phuJupSG3'IEVXD
r0Z^BhjMcbX"V1'T+J%?moasK.Y9RG]>4g_E6:Zn!h:I8_4m?\.A@[Uf-UE#]2d9?
D$?a1V(?:IYNfo,E&qQCZbJPQDUH*8<q0\Bhb3lX8f$=ji3FhnbDCmY5FFu4N!-8P
<s.I.J:?EJ%q_J4k#oP:Ql_L]`/&9IknbN^@[oS[R?=IJlLY'^kQhT]a%Vae5?R4^
[s+<Wj"XZ,)GYa5"ahs,oDj%=LPHHIIueDseQ*jui8hQ71HUkZEsZX`5KUfqeuZjD
l)jc%,-1K#dti?eNk[BXJPP.^G-rIp<GQ2_0in5]L]FD4e5tOXD0CY/et1gn>_4Rg
0lc,sXWqf$qt]>4YeFpr-``7E#*1,Yq],UPWd-#S"oP(M:hI/TZ)uDj*Ok%<Hbr^V
S%Wselt6-a_eI#"AK1Qps4h"[^L(=m*h]*8A],>=+927GL#2Bk2U&T`X<X^u_LNl3
fS7Sl[;Lnq)dm%X0Cb5doT/+mYH]`FJi0uCL0,%U5pGobP;:>5'-mJmVYZ_X.t?$T
pA;[$L@D^C8:gI544F05nbDue`J4Z'?\-CQB29BV_]5FgB%t[`L].!Ln:f1T,(:0Z
0MHG=m1fL!fDtg;llJ5A<NH0*K:dB41<3<bkV\sGSa+-U_'cOr#dX\:"^h=*L=5Ts
^i=0+S"JJ$41iF2k%Hr\:3sj,@WA1\$eE'KNAg^2YCC2B+",DcO(Ntc+]:&?pd[\?
aqI!Qc^p=5rQe!(([,L9O!YS_FJ.Z8/EQj.jr9+8-XO-jRJ"f2gYK3%[)f6c?soSC
$9/2j_^oWCIr6(W<^!;/s,D,I>i'csXI%p;1PQ)Q=E/X92DiH?X!dnU1M]S\i"e?a
E70$9oiq$2jeu`!F8^/AX+pI\3BZUE.E;&XC(X6oCY)P?=LC@_8kP.na60ILVTpWq
C>E>J*oYQ-@63.MkCrLJ7EU>U/>q:\qLALjs1..?S%CKKNc:M@/Zr_\YnWN=f5G29
Z!seiM-rOh6(ZX7EM.[4N*+GVRr>.U<V2'Ea6BsjCk6a/mnDmh[?GDIi@N^pkEEiX
iMWSiSXkMg3Ba^HTA8*uIqAF6)kt+IYA&^SB&_buh$US*.!,T`&QSl@_"n'+JbCl$
I;!Ip!no=s5JZQ`#bKN0oA#.$oCV[moW!u7CWHC'P'9)MAfs2nZ>'Y4T45'B4FE.N
)Jt3j'gI5u[WQCOlSP@Abf@&`928!A1]He0l1(di[EVW$Ka.foYS=PED"Z>.@p"Jn
*-9*Z;/>:=Gpq?b[U.W)RA*?uOnFoG$Vuhs>urUU"]WE6s'H7U8rPtuY']I"qt]>4
^aiCYcj[-6Yao0+0o"'<psF@BS90dY"r*^Pe\D'rWbnk1Z%;o2Fou3ogY[KFi]+Bl
;N'sfD-R%mYhH[g<fV615W=?u,QI;`D,f'c&!bP$JVRrQ>CGo=:G"RNCc%K0($7-H
WXU!ipLDOLm\eaR.@jqu#C1.'j_L@?d']RoB"e,?s8.TA%E;Kr'qA_Tc"!!?(m/I8
Tfo+-,hkJY>Nli)`q"4'k(Zn&'IVm+TlqL<<Vu;S]H2V'buClk[Ybb4\)&X-@]+hn
D]=E`SGt'H*^k[V;9IZY4n0d<n#re,<rAM&)i/SBs5;K>g`i<tfO'TDF['rK_H]k8
m2t$NeEFdK7bTu>ns]oSZh@V,LEsqC2d@R"(<)22On/B_ieXFQ1C?p0dNq"IQXK,X
BVr$4SZT*c^>X9sX&bc]>.8ShS=Z&H-@^<8KLgW/Bl:2JVu='oS;;/##,%L[d*KV:
@HqDP&R.X&-U-Ys`qF@.kE_f1P`rFrf="Raj-3PXd19'QDQqbcJ*!aeeE=3EIU];q
g/ab-T#tgfIqMs$0ULeie)-QS'o2>sm]kt,hdD8*-/qpp[G#53.XeJ[h+[i_FO`34
gf=ua%l.VpSGFXW<S?6T0>@P&<9Cb-7Pj$2X4*eg2R&`+buR%)0fW0lc6"q6Hb[So
KYbLgX:[6=rmA^b</I^WB0lRt@pWXC9p6*&s&?">MUC,1rn@C>g(EWkRC]""59g,6
]"U[&J-RSNrh@uEg<s6Aas*A[(bFCrIku6$hN-l@g3cqZrcRbKi*<Veci9n5,$P92
"XguajlE&sC[>,\T/+!ra7XqrU\Gp63MfY[NY<#\IVafg+5mn_4V%.08bIq#A*.-o
UQjH>n[,^01U`6!?q-j+$=]ONT+':2`F:]PX4LQ1*tP2u-`!.pZ?h3BB>Nj$TN<qD
O$iOua>:c^Xga,,%58<LXT5U+BBZ`QV76/BcdY`RmIs[D9;gR:em"!;*%+tj8V(2u
?Jo#Qq"lUC:\='#;F%75'tR32,?]4$%1Vs&UJsV\=_G]DTT^t3Tt!8b;j:6u#s*dm
:ojRKK_/Ar`k#Rf=tHhL(&+>BN[SR*8k3&1Id/K%Bnbu!/H"h-*G"9DXVEnqri^Pi
ibX,BLDhK/'.>nke9<&sr@%Z*\?6JV0BdmAhbNL_U2q:][].W1VZ9qPooI>EX7J!t
hFm"AX5@CVqt]>4:p3UL!&'Bn<pd0N`7$`Ia9%nnIDn,'@q6K+@HHDArk/i_:K8G%
'Q"<YpNp4d"<pG=@KANN=(&9qr_GmtV>EI_f$<QsmohqCkV[OKs+=]2mq,T`noamm
;^22FM,]c5;fhd%X@W7hD].af=So5T^RAA3T>s_o[\8^(@b^/2Mr#tNFL.6X>^PaE
Co]L\kH%4(<bJOR(=^E4SQdaj]N6N<7`sckI?)5FK@@5a%NuU\[oh>ZqjPAW4%f^]
S.s\9aM4cA.H#,E.dl1j1p").f#[Hmr1qq/g@<hj;$mkKLn@?qa-31F:k36No,k[C
),>na[.T\SjgYL:b/:;iqgB"d=apBR8l%nBkNM-5Ob^aTfNb/qh]>0uJKHF(=e5Id
o^8NtNuFqFk3ph!YB67JDP4>.X[R:[o79+E.cj$GMVF$#$F(\'Y8lW3/oOPOfLhrs
o(H;VCmYh)2h]Fgq5Kr*(KE?`M5n2%RR?]h=oN'6HHqT5l^t5CiXXRp(@*[^qJ-*$
b;8Xk-<;oHB3FbuV8nD@3^"j(4hf>UHBc@6'OZR4Pq>$V\X`-OQf#T+.orKaC"5k8
<K*hTkYArZQp'.*"6G1:a)0`n5(=odJq#Z%>2.+6THg0FX<Qa0D<?oF2-V@dg[MF*
bYLiE0&U.ho'hJ,VZ9aS'Hf<8/'<DugKA07<U?iKYYN-rC:75<Y]\"P-^!8?Vjt3#
/bhs,'8]4r<OJNCfJ^$T2!4YTp%=G>,hqGuB`P"2V1I#AY)G/s0&:tmep3hgS'am1
n(LoF"mBJo)HoYL<kuI+WLf1NDVoq*mh.k/'E.RL9CiI(Nh9!bQGFrC>:e)hs6/f^
YcX9ZSe.8>ZDYIk+B!a#J=fN9SH&"L)u;Po2[rCB)%,//I:\nCLM*s6-1P@brU.KA
htTe3F4o..[Mi;&c3%:k*'GZt/\1e9MSGj#:CkenDsR/Xkt07h8$&_&/+G;'(<;^F
g[)2j.2Iih*A"Y$=#g.#b"bA.^NII)SlXE&_BM,Yq'2panTUjp'KC[cJ$,)D8+9mR
WX)?Yq"MK3Yg;<sHg=Z[]WS)<Cpg8bW2"N!)Y"ut#rm_HXBUSnGqJA6/"h!oi;NTE
)rMa;Hap^EfDtgt#&iH.F;BM0bSYkc_2fmBkW^n]/(.f%XG\7EUSn+1qtfd<UQBE4
nS#p@&@R&/2T2W6orQ\;cc;2(XPXp*h;;RDS:>2*H@;@)ojcV*=KVOMb5Yo=NNOSN
P%*1D!\0iE.\HhmTE6U9!\0iE.\HjS49rWFN]G=3Xh>sbReq)"HlT#QS(UuM4";bU
ZFd?i^]0p19%Kb)m'f"T6_pOTlR.R.dYu4SgRm]T(<?ANpr=:an3;Wp[h`ndm`+"L
Klk>^*f7AZX(E;[4&6:Hnl2[4%sEAF*'J'fhI9`(N]q#l;;qjFRAHPTfm[LJbKm>[
a0is6.il"BJ+ON.-W@d@lJplnBoA=I\G:$NZZofOj7Q`q=ehI3ZhR<mHF16'Vsq=I
o#G)LZ\5712fXoI"rhB5IB,,u(\Hs/R&bMAdoejYqH6t!BAFcOPt6VcDkp;qjj[4T
=4uA&"Rr+@"jU:)NpG*>[PbRP;;9>2iugt\BkCA\I3ME9oZjaZ#Z#8Plr3anO1mt9
O\=59jgM>_=d0`T=au4Dm(Zbia)OW70A'U5^TN<tbk88Dm)s??M9Rr61KNVHdKda2
?#(B!jYa=nQl#'<;A]C7L6&d1!?\n14q"gj,aRWfou!C%T8aN6oBFd.,,Z/:cBge8
_S#u"fhQp0n6c(kQ[erBF*KD6/:6Y`eG@uo]msS9G-5;Ema5200(J4+Hd\m>/E%TM
IV[cW.6[MLcW38C's,H`_(/#(#OJOucl9W?c`14In,N=bkN-n["/gh3"rQsEP#qDd
:3mrD'rO"#U&R3NXt#JAo`oR:f),a<*P9f"qYP_#Zsd8C`=3VirB?@F`FcC[gZjdB
G=Q(orS:BZL#mjp:9>R4Z'0+'[9\7e`=X,7(:FIQJ.i<lf0eamM"AaHN,PS`=Psfe
[#!DM)+1cP]`=Zf43^`Eq?7jlBdc4ti1"Eq`ZIqK&N96^k,K.kkqRXu$MFW7$SGR_
-bjf,'Q<oF;dRfl\$>W+\g20/IrUgnl1>\BJ(!k+D*-_L_@`KAi(\1eUQCXj=?-c0
hl>$2>kLRqa%)bDHg30]6`^gl.<<ie^96aW<Bn/Sbk3IgT"#;W**V$%`LiRlgSDBQ
$L9R!nVIKKD-#G2?WFY]SFtd;rneO:G/A(m*MF:V&r)>.X56e@[[Z=?lC9%*5gNE>
B<?Vi5PtiW@5%i9G^@oh40;O(rrq!3'PG>UP_+msQ!jXRhnK5?AEY7CdRol$kK-l<
j.$TU\Ct9?[]P!ZmFi47I[`D?5B4\s>E;!)[3qF!'.]ub'uZ[Aqu=+8LQY2N:]6gG
Nqd8=Spj-bL%Z`,r/"1WY?,5(hP4pORaX>^J"@#%8aQk0/eGjBqM*:!kN:0":Tq?<
riBsniHHkD`t:0ijkiS]fl9+N%jbG@Dl.LiWV)FEJusQX!pfNkU%V]t\W>Z]6$tKU
GlKmkTXQN@E"[SYAh.s-pceDHQUmo?O/6>:^fJ5e_t),lVGY3/^%_E*C1)uYY0h+Z
';Y]6@9m$sTK&e-]^/->Qo])hD7tDhV5CTo$f"e,6.Sh\oLdB.DWjDKgUnS\8BTP/
'=@d]B]pF^Ig^*tq]k<O`l`;H>t)1*)#ECB\N26MrJQKX/WPS^MlSL0X8:A3)]#):
Up!a,r4:VVS.4oN$a_],d1(m@?<(iJ4qp%n>;+$4Zl-js#4tEAK>N,lU0k]9fH*I#
RSVVbIpYG9$,$)4eFULg7P(c]Ng1h>3t"iOfgcR-99rou)Q*+8T\gg/W+t/619@4&
DMr>ceqR2#G3u8Gkk>_D-?/."qR.6Kje'dc\nsq!.F[O2&Da7SH<,G/j';"4!G?ct
Y?LtWf;H.>;k;qW/h*q<7hhTp?LNVV(\[l@#D8Mj(bU=\BX<b@4T;3b2M-IcLb9"*
s"T5$7e\b:P[\uU0&9;&1R%KU;!%Fq,-"o-ZU1iq^T?%:h"/hkf=:k<ph%Z+$JZV0
YMa_r`643J&Fjn%'0GX!RIUqL=#%knbHj8.#JOHn-1uD>o(%-=h:u'@`PL]F=`9"d
lY7.b@\'8%519>l89(8c*iIVHpR^kaDQ'3!03/$B`k0,1(W-7J+cn05"]'S[@86iL
jcX3a?I;\jdb@^jpkJt5n':do/-c2l:]Hm=3b"QBkE>I^'rS68CH;ErYI<t:4sq-@
;#ZdeO+1a[J*"7\np3I;#%+,D8do:^L(]W+f<7E/i\n_=Ln@u:m8W5V4l?3CgHoG@
^nIj>E%/Q*TDSgeT+*t-(_$)U<Wi2rgO%:;7rngNq9cXprXE<7;Eu0a"o]gB%'6s@
(atfV3\;,n,J(q(nAK)7'3WTOD;Ip3bG,&@kND]do[I,lp\9J\DFQ(ZPMcCMn.m`V
I@1Z,pXNf"?ND1FWkkUn?cC`JW`R-JC3E0'LB9@V!\S;oIKqhWe(/,QT_&n=-r<[2
'g]$l$2,f+Gh$"K1cnUj*k%*EECoeQYjogdg\T/Or3Z9SLgdHk=/"5am94^*Z2FeE
igXY?Z\4':EG0E_D4'kBU[G/Ue)SUr#1U^Og>@Y]3TIfYcI\R9R=@;SjpG##p6XY@
O.A^rk":>:V_@0?qi06Hh=p_En#THX;QEfYGL>mFdPLih)`Z6cp$22@mdsT:bJ+(7
e(r#T0#4S==DXn9*rA`FqR_./8mfOIY,f.p8,D?2e*1Y_`VLm=B6F(6W9ZT>>^p&P
^B(;DlF5Y0LDr2hBUc3g86i?"2S7#GdcX=E`4UtD)rd)!:Zf)o#%jc7Asue`m2P8D
qYC$biD8CVVklNKP[6BmD')d2CgKoR!47`*6M-Ln?NDj9kKsjU9[V<cnM7ndX]C5]
52B63NsDrCj+#?m5NW%>$@\eS^Yi0b(KOPlb2mS0Ho!&PoO[rDHpcW)_!(O0n,H%>
r_eQ^+(oNJed<5WLL25t)u(:NX`n2\CgMsu!Zuj=0;nPamd]2r]?jd>QK(U0&Zr5Q
j1'j:-af">S3C^0iGGoj@p:HuMecO(]Bl`',;qV&H<3+?Ze6CL!9,Z1m^K`o*p^Os
oeQ-Ec3L"oehI97D2rP3S@CJAa?R2M8S8'5KC?UUrAF9hl=^&nl&oM-Tp)m^c)"YT
mGk/,MdE7XCM=[_M!4<ifoPq30#YXb>4Ddc'O^6i5(2]am)NB#7^%u8e7Z2BWBR$c
;t'+GkhNU=i3'2Sh<_nL9#LqP"jj$BD(W2O@/Zi#;MYK5>en0iUQ$!\oNQNPl&8o"
ZcCdof\Cso\?7=VWIB`+Vq6E/m]UHA"cN@q^OH"LWo$nX[*E`K5;QUB?.+J-U*6s.
Y%OkTYl$ER+6I`ls/[fCo2)`o:^RbbosT\/!*1JW39P$+<GQSc7"EIFo)&:B:V\'G
H5->2R)!@Srel%[TX`-](k?S>3Gsg=ME[/0!D%K?bjQ=E!@K0&3."nIGRA'<&Y.MK
h,N&=q_o/:>R!UnXiDGWIRj6>S1FB,:6RPW$-MKNV=QtKTH8qKPZSHiIT+W8Di#94
Ds-bZLDAo!"YQn(IT@J2Wg1p_(-hY4.-A$KWkuZ0@34L$ksq0"TG]+$cmt1IO*AYH
AbP5TBp`+Vm:6>>6+d21q&90KWj_l<WG\r<J!\T0Ho%>U$=:Z]i`:Li<Do/tF8b`B
ki]f>`&CWSd=CXg7+tHUD"\lQ0+[eqmM'-`gh\V+>/#l"l]lrOocHnoBANZ/p3=RL
%"2dmVc[:Dk#p0q,N]/1^E\.-IWiWqkt(d>07[UVdOTol,-1D/Eis_b:3r7NZO^g=
j3Ulk//Q4a'2+i"MjQ(sUdeC8`Su?sQJ:CeF;6`KZ/W2hd^:g<RGX`XO?8B4Y^`qK
MI2f'(ACrqYmo:EP$Y]$p&7Inka53Sr+g$Em==rm6RaHdIpFY^rPeF$apl>H2EPgJ
Wr$[Fi7[t.p@):NmNfjc."+qX`AYL8jmNfN(7s9[>g0TZrMt/udr.T2r4[XT'CZ7e
`:\q4"o)"1.=5M=-$L_@i8/W,GMHI&(gH6SRMT>s_X(VOqHX'eg@ia_4uB^L$=^tf
:E;LhWDk/B(F[!LrW8Ej\)2tpj*5iSj`j1`WX.@>:W6<tV02Yg<P>+6-[MCkL0-0>
THo%;oU0!'>ILO&5Dl.fIVo5ZM2^h4"POWFN4&n2F>^9(Ge[0coa$iE-GW<[!r1#6
S'_>J)dko1NBV8hTHc>6?X,c&Zc1pf?Ceb:s(P`_IBiVd.1Rqc'dK;C*-24Ed-"M<
FYUYA!tDmfDFKUf`TUh5I_1V<d!dLaFG<ONf4[PL[b3*"W,9>)c6"<#C-#SXcbZB\
\'u2?@#4i'A$7lGcMP`hq5i0C%RP7&d8.kia&[`>bqNO<7pH,e?&%::++7uNhT[)J
E[^tWa0oHIGHfO*S[)]PSS_ak9Rkm/`;$:_5K;rNg,`Pff4TTRk@_)me`kCR3L&S#
T'-W":Zn#Q:S5^(lVUkr4:n!_+o]k)EW5K0H!9iY3;Ji^D.EZcqmKFkmp^U?;CP"a
WYJRh._[@8i:#ue5CrTse^Hc<,G*h&Ad(SZFn9gc8?LqNPko0fe9%"._-;!"gVtlk
"_$m-k1mA\>PPg_qD+QKF=e_6^MDj.pCjfO_ZIctg=%$r\c>mW;t5`,(SFuck?5JB
2%BPkVm^R_6hSZ>q=0R.1-QUoJ,]p)*c='5mkFE4\4M$PIeU=8GaPCh1*NgJ<PHT9
N_J79=/lq9(NTgD?.`ZeR=9BiF:c/.'R/cGZ7!=d;:l,Ui`Zsi4I6GBLM[&(_aQe\
k]e)P7cFn8:7FDkjU&2@n)pJ#&60aU%1XaHVbD`.ZIOcA_+L1;R7B5ZqAhX=iW`/J
#PG+APVb)*MNpVtK??*u.N@m^Jqc/8fj7B?+4m'kNDjSNO+E@]WS(Y9*2CslE-^$`
B6G?DD_R\ili')NSK(^?J'Hq-[^gR);WY!LdJF"8?]k"I3";/D#d<E_`4f#s!F.cf
gNrg71C"faRK"hcgLd#ZWra*'_.,2pZ3Bn^fui4,l)>WMedrn2V8E>#<B4R4#Xk.,
GQ=5jMk./g\UOOlIeXTGkD`8=4VRV_iE:eASitS0<d2juU&]0ll]a?4!^[D^A,+FR
YQ8TKSFED,'P8&P<cCEbO#L5?pCl6:iSIhmP6&Ao)$/#O\\P1taN;4HO$FF6,HN5F
GoA;mZe-gt0`^(!lgM1RQu.3222HL.DS?riSXcDNWr<H^ojVY`6m7;3$JU4u/3Lm3
k[Z[;"><U)p_/>U/Qn-_"@"PnX<)<QVX9B+dhD6RFc&1sc5d>g-eMII2r(m?32nm<
8%*?O%F`'ui2,hGfnRW?'U1Q=p(3W'-*%'ObV0Su;#&IhD$!^W"O>Ba@fU6Irup/n
nNkXWb.PN3Sij-I[e'PZr<q?>22E'q0EGC]r0%lb)#%1(+u36LY4+W2':;:^Pge#[
p&"U-:V\'2H4D!S6\uC23l#LI`PW$*5*]<R,*?TT&(l8=beS=HAY.2Z65Fh1^YAa3
[W1IO/Xh)6FMQYnbA*L'-smc'S5AAmhXBsRp;V/<-+4L_#\T4NfTu*j]3G*%4gAe]
s&\-f`eB!D=1A%cgcr@@T4Ii.D>Z?=lfPPhn=."<8$'FLKAT,STD78g^WGh.!U^E)
]fRlO<l"U=hFF=3'KkUls%>i,!oDF5ba2<g@fYAUB[<TmO8L)flW0YSrC6c%r)__;
AWL]Er$$=[RikMB=i?AO#2l9O`U(GT?fJb>n8=gm'VHB&K&>/jIff@?e7i+tmBgWa
"rIVAk\e,9<ng:IklQm7f<\'XO2m=6AtS00n,RW8KE7TD@,QJR2LnuKIG<%;cc*[,
Le`&b$o#JfXhYV>T7D`Y1Y^8&<m3b%Fgcgi:Md@!-ei@tn&6m0J"`qB[kejJ`(bUj
ArC70D]fP$6r)%UH$=[r)X1t4Ip.LQPSs#0(uE'-jJ(7`(Is_\L'cSK"q^m-,`:?6
:]DZ^pLi/nmLqSsYc!l?a^Dg,<^()T]>3-W#ZS]un+Vd9?/j/VSapN,6ss?cZ-ZW5
JC-;7gY`b41#iL09r1qBble'U5cmdTWWCk-E-fH-+q-m2l3['Wa+!fe!h\>9\+8?(
oDl4QeI)4((Or?moWY>^Gf"d^'FFJj&btQ(VgK7@Yh#t>8#K:i&*emIIU>>8$*55E
H6Df8A!--sB7#MD=Q,K2T.kVhB.>^f$;MO@d>!o^WKUX7XFR\rnI+(i=[c(gJI(bE
/V9lToJkr.[T)'Ug1Cj(:^*@iTuU:*WR0=;1;)$%1!aoVbMS5)>@ZILEJu.3UB@S]
Jp[F&/Y0B%^Wi^LotC6CoVni8VsR'j*&L`pP,V6rD5SsHi)K5<Dd.((QinGG^m8@V
Dal[8m=/J`Eh;p7&uu>qp>thWGq\m($r5PVW+?.:C,kHdo/IsnZ2Z,R,o4bU)<6%c
oM!4iDpA!odF3gO7(c$u!K:f/MP'`XK9a3[Xdf>+S^DgG_YRelPq.YW5EfPhk8<>&
4$jK\j5/4mMK=-MIB(VOSJq>7CaX0nSE9QprT#=;+,S%CSeW?=eVq=KM^r#%rH%k5
gn#1kff\^g"1AMS;Y45<(XM?mMQej?N7ubEa;^u]o)q0+i*WsL[[C2!,2`_8HtpP@
0FQ(.M@lAe2lW!ReQ6`s_i"J#>ho@fNTfm<")_>^PJLjU!c_8;R+j<[dc90BRD:7K
NYB<0H=bo[.LaWSiP]F!\<be*')7^&#C2^9pVp/Is7RMcRU'\L#.S*Ze562i;jeqV
!9+0_GgW(!4uLQdSM1W"kS(fN,Q?-9[_::4:,qo23\d-C<o#4>QY(0\G)"9JfPH!n
@(nV616Z!PFWpltXhYUm5=Lf`>AnA5!?*<CR8E#pU<I[kq8F"1m>V&W^&P]3Q`<$s
bqK^k)DA.*7X:VPmu5HFK5:SVFon0;^TZNB^uqL7`FM@::V`aaV>ks>3+MT#XFT#n
D4Z\"R%@>"%4<+2$(SsAAVI`J[Yt3W;sDh(-hms(!&NW"GreTd"r)UG<*1%+2R^DI
%2Uq_T.nN^7d,f2<C`Q5cg<A+39d%B.mqr+JMN]J=g,PL+&mW6CYtCIb%J\n7iT[Q
3Q/\Nmh0]4`<c5?Ld4K*IL<U-%2X2#fM8K2*q:;LGq*S@n`31F.UnDG>ZR@05Qh?[
N7]J1P7]07_l%h!58m=1SSkb0&V9TbCk:+PU<Vi+0`mo*d=mo%2LEXbI*0E9s4qkU
\n>Tpc'T(ji0f+@Y$.4tPR3SY6D9BGblYab,:+!WZU+t#%>_fG**(W<38"6"`(9'E
2pUYRR5\iV%)9!<qul#C<f\Gh3T:)+6+k"u[oe$7Z\h;7Ck8gEmL]XI)b8Df3Y<`9
a9lLql9UruL<GmJrPbhOMB2&K%4`Y)VfT`eA))$@UR#nB>(hGa41B&7SIqO^"?7dA
O2PV.3]4#8.<X)!cl2:.YK)?HNhfqQ&_fG&]NlBeLeFI<ki5E!QO0&YW=YJuMc)"4
1n6rQ*^/"2`(1WS$SC@S?j5?Y[?`?T,s@!=Glmug.b]][5``CTBL?jn(kEQ]i5pfc
49k1X)%ifB)"=(.!Obp8[/teb[?ZOKGSEqR%^q-fJ1M&C$Lk(K$9#\((mqbB.Z_P-
9^R%C3[39!D)OeJEV3!;V'/=^:4V4+Me7<2]_Y\a)W#^6OiQg`_9F?Kl+aDDrWN(=
;@gScQspcF@[QVb0Y>[^FMQXrE<<2C`:"+0RJW4-b.Q%oc*igK[TU/=0&+Qam9fgm
kdVKdY\m7r4iJ1U:[f<!798.m7R&,0i)E@f5RR#S%257.EQ#$NBT?r2@[sp5_*"9.
&;F-+\s_KU0FTgFij$0YB<r=cc1YE;Mo]]rPuouoJ-`B*")A5UGZ0=Z]2Zba#bE7(
^q?7?At1BYdsc@.VW')6J@EM]5Su+`6t1Nc]K!U9oWnTKBQd0mCh'"7]Ag?rI4CbO
!+B9R!3dqT72t+QWFY9pbhU,\%*Zo!!iDl\PJOgjH=@V!Qp'F3C2:9R_N)DFgq_KM
Z#t-B:aUi=C?Ln;=J5h.0Y849i:lo^T7B-C(Ts[s/L/'^MA\e!AVJSS(r-?#AU\R5
H%O)j%UoN42gYth8$eZBL,H7TefNglMh:+(*'*O?Z#aeYb0(L-#rJt<"U8!HiYisJ
XSs"*!22In.j@4r?skl\cSS$J`p$!udsO1gc\./udXMmHYijlIDB07J;drB=d!eG,
HE=;dOXq\q\rV!']BW7]#4A]RfPcf"BljI^.V4VQY?&*a=Xu",jLA3#H[uGX2T0k)
=]b(P3+)C7rNjHA'6f?$KJF[i&a7$PJ;t<,<K&5u!#@4-/!$U.o'ipiEPeL<A?ZOG
FV$ZdCTp->39dT*a?!XRih2La]%P,t"7%j?]Qh'rk(jC)K$E<9YV?28nu/Wm7%em9
]U)Fc<2uY1hq&Bg!dp*p3Qt8;,.<gL_&btF.[15Z`!Re5$o.UC#VnFB")f*V>/=4>
+iHV>^ML[i`(bRMG%HT<iO#/%.#^EVRlS[OM(rAQfo)t53.\^!O[nTjr;OW[&6U,<
-iISn&)[jB`jVun%<!@-@WV]&^t\"p.a6@%PrG83<+XYr+qPQ#Ho.qVH]tbU4RX9E
0_Ep;F-uj5X%3T5gi1]Zk&HA'!^o@`"NkF*p]rZe"U:\4*B;jX!t\HRgOjPKAl^>K
+gR'B>.&6LEK*2?J"s#HMZVDab^EJAB&:TCVm850E.M/'`>g2*JFsEHD0Ot?i[g.7
c[?bQ`TSi]p^S[CAh,5m[@OJ0p/lFq8[erE%+NGTc;5>slK@X%LHg@_A$_'cT]V#E
(#/F05H/c3iWS"DCf=aGi!BYkisF)-Van229>,.0J2h#g&V3Klpa7u*^o9F)pQ:V/
>8RV]G]i"9^OnF'HYX+h=!r.o&&?a'%$V2*a;X3lb)+pSgPkn3**a?nE,CCPc&NLE
!ntEq]J3@Q'VZOugHu<ep;6TU0Rp)9-TD.Q9;&!W0to*)Of?]K>+o;ROuGX%Rq&7&
l6lYpJgnE2gi29:M(qob_EaJOXr`KT:iR=kkK5c8eRfEV)lV]%dDfq/h7&VBE7!@=
:Sn$R5j;n4::>4TMfBqXiF)k.Xpnft0sYl=56:@e'j#^'dTM+R@d*NQ,I3?YNrlE!
&5Qn[TS&1:b((>,Hne[Pn*>`nJN"[?H:65jMJ\9:7sI@3&a+.XKcgs+PCBgNoLI[]
%=kqWIG;3\K*]hL!R*fsc"%E;e`eYg_kY'1PogqtL02D3a3F!N.UpdFD*;>.<Z<5@
JCOs,k:1Y-=6A5VkS*.%ML"p"]th:M:HpRf-c;s6RekP&6YH+PieHHQ3+reCO!hiH
Eh!j%m:=u0#rB(@"D`AD)16P[0]T4n8Fog3@#.R_>/f404D9^!\ce.9mLX>]H5j\6
%VL`kI4rTC"G&9%13b.ie4Cg11:2M>S[R_qi]%@?cge]4/.l9m:aSR[`p',<V\/h?
WZ6""AE@>h#Fq6!Ri1B'V_ZMAJF](?"N=+[J@COqgGZOu.<J=`_NS*un*;>c!Bt>m
&H"OSItS<W/G`kobZ]"Iq,2!tfsTu36o3R*3.gNCIV3WSb1'0gr?^H>6]=cG<mcO5
pe)$86^P"N4;jk@mP[S%T9us8PLKJtJXKti!N3.F=tsMhiSqMOU?]EJJi,U$Z:4Z<
JT].mfDnqclrb2<k`QcYU2B%<PM(I.-k?a1WlrNok(pqm8$E0N^^,T74gD\u@Tutc
0G&suX2k!,p&Yh_O^RB-hJN"(<:rcbR'q-Kd6-Gi:<lkKfPKYDXZ\%T-Oe4`="o/S
.]a!F>Fa=G<\EpnN7fC;!Ik1Ul\IfCbr/(QD'pZj@03#6&;^e5Gdkq<qdCVi*Im^7
_:da*cL3lkJGG5<>'Z!+ik7$P4LP$6rU;2Mk9Q]A9.N8e0G#[[@RUDZR;JTB6q6+a
7`.moY-:jMp2O#fCP:Y%ZFW;cHR)Ucfq)eoc*=s`AnPYh0[/RW`1kr`kQ'A:YR8/P
Pee>gDm9>lCuqM<&K_hcA`TKjSN?#_M61l@fM7u*J9u7kT#=:bC"57K?p3M`>pGu!
o8$4PI,?#37c8^FFC%QlX%Uc/.=*0QA(s>/OfHqOgH!\?_.L+kbnqe[[ds;$cF)gf
3brnRl;Os;o(8[WSam$gjY:ff+u!(H-QifLM$VV^Cbr^BVAMpaZj"+LFXkUo5a9=!
g/d_V`".Nhn^10.4;6q(&!VGRERroF-kk`GG7WFG6ofNf3l)#:5j@G#ZRsMll\@\*
4q.$M@\oZZa(C7lfZmJ7<\]VZj,(*OU]H:H:\s0"NeGYefGFXYs!i1P%'6A2"]jAL
>Z2E_PTU%/)Q]FG[Z5S3\ja8^cbbEm!jJ,$%h,i&,<V[DL`D('@J(;H")Vhq\jZbi
8%A@/6,12t"nP57besN_%G"s\4>=!shYN%lIe),%:N/F@2,Eb::l#@Q!I[9P&5T:i
+Tb(*dub]%"r&3JA"==L(*JV=O?,Zhn]*Uf3&rfX(bW%)nU#'!3euEs[Q/H8!AA;P
3fRpE72VClQW9I:('S[?Hh!>p!PjP4!R*&*X=Xi?ngIrI*1r0!YfEKkSmZA").:8>
WPKX-^a0_rFef7ED6)lVg#bg'A@Rtf!nq#An*>`nJb>4*c\,)M%2X$<VF%CdL_EP(
SXcigR:'mVX81.1"7R.aK@V1))d#l](ru<j(3jQ"hn6s%I,f5?N??IMkeo81it_P`
=Au9Q<F2*Vp@7@5L3\Z/ldd6g<8@C2qRB%=ZZucDg[J\WCd8-SD2YG"s4gAGbjWO(
**L8fA.@0BRP@L?XVaFhpG#R)^ch[GqcIM6r!):(89qV#2Di1Uc!Vu2!K1a3U/TX4
f`KW4-#><iq4=?,7ea-U?sE/95\tM&(<o^t\9]]pBBm4M%tm/:C^$m?[SpW-"h;hD
41qYC+3+[mNjEBT`7kqeAIj*CN54P$?%N`WjfF",[<</fiXYQnP`la_SNs=$dtqP4
aRAGM5666T*k@l-4cF<0+D-isn<h&m]W!KDr@lSEN51p'bWm-aj_m3IEU@7WQqoj]
>=ZQG3.W=*eLLE$@%c[E\Fb$RZGh*8Cd"4->]krHZ->J/fIM$thC)56rTb<.Muen3
P%h6(")D+t?Pq?",1%^Wa>KhYPrI<in,bEK@7CL=n:#JsM8*`!$E+U4!cce<B*;!T
KmfSCs7_$Cs8M33,H2IYj^8!5r,&Z/`1f8\A$s<Piln+sA-6X%LM`&[AcsRb"1&6O
*]"!&#/FI7US5nV-Fi?dAFDEpM#cDLhO6/5X?,>EAp0Vkd)n.r1AgMLDmh:=NsMrs
R"hS^jJ5:SN)#eYp;KQAn3oo;,0gI9X[f].4mB#fk2P:M%t=Y.8Er4R7h2A;1Qam)
GHPcPMn=,e5Ip9[):&I+?eOG<kL!eWM,34\rR0_+a/t_)jY-:fW\@eQcFn.E0q9$<
bLS1"faI^Xr_j=gE4Lp/X+(j7KmnS*a5F:!N#;n6kV:fXPo5WOEuUusf;T3=p"\:_
jm:-j(`0\(Zu4K!7"Boe'"&Q/5hcE>F(GLoi9b&k'A@i^WTnDpHo[aDoO'@lMT+T%
A"3bD_gEP%_+:[Uijh>K@lPKAh+SCLenfulSmnnI@C,QCF0M5/_Z5-9n-&Y&0XI3?
X]CS*Vf6?[2;rQ_k3uJ3[g`Ls\Au5%>;H_h=PH>/$o-0P@,"1fF*.8efIel<?RYQ1
7@A\(Tag\dp[uFr5^a^=$,jm%j4p@/r_Q$,*l-lGN`D.<i65MtCXq^Z#QsB%k=r/m
"BZPo!c4dOWdl[/0pnWYLqnH):7Mu6$_@U*EGThAHa-9U$4q4C-go&iCRoLa$XbU&
B(;V)N>1<,`Mf?f8*5.\Wa^)DZ<D,(^Q6nV#'Vt8!)>QZ+PP1nW!`PE,<--0(k.P.
8=aLtcZj;.dA[d@BF[6Wi,U6;#uMWdId?\"'-6##l+d2O^EFAc]:mlK=Euu0<[_\0
UY1b;YE9B+XL>*5NgQjb8""=Wj2Vpm7l1,K<^7M=<hl5J2/)M)F.>l=E3jgI+ASjd
U=l:<m0O8,CafMVUB%A(QRs`'_.H_5kVIfW"IL\R+O#d03R&S7b$F0i\"---SkSDY
ppf88r2ER1pjN,1-ZJq+e74oI<@ln)ho0a(Wft8jGsdfh*)FK;>fGqlfcG8E^mePn
#<rbc`\>?`2FN)*JM#gIHi>FRGs\'X3)B:kHqunCk<W-rd)m+E%)1@h.s0]\Vu?)f
g/sUA""03ji5eQR#XIlBXP"@l!UjgA8HTM.O*CZ5;dn4,!=6SS]L5jr\.mM/qPRfW
Cg6jH_h1,f<X*A*D9ZL\Ik'1Odl1+hVco+J#*]Fi?G^NG$<=0(*l/H`%6QP(JPPi6
@`3Ekr'36h!=Vn8"lPf!VdVHa@K[S+R.68!_9%NDS/Tbl)'cR[+:-34S(5L<6>R<O
K<_i$#iJr2CbZQJe5(hrXdh.fmN!9%=3BPJ\%t;>G)<u;TDSie"P,ru;h9/pbU8&9
8+YQP(0Jc5!bI!3\AZ[V:.#t0]JN%8Bq0l:0.WZA[rpH]j/n`=!8al;#^ha\@^m,t
Q%Qo?JMo1`V4/>iN;h;iPhCM-J1V,Db-5d@MiUjr'X,d4=2P`M&dS)C)[nj#]68q=
[^l4N0<;r*L#-hf^g!2n"Y_l/B,Ea+1Q$#sT'!"3Hf*O[4O$fEA8\MS^1O[fhgj!$
(jnK)ek$%ts2[)d:Q2=f&ZCrI,q%N?aeSnYJI$?bN3i4PaZ]<Glc[)Z^#rpQURsYs
,$ViAYm:FZVtJ4^h6XQ#_$5-N71^KK4q/o*ACpUq9H4SYl43T?]:\K4J'ok2Q'opP
bA%s4*+LhGGVYo`))(1AlR+oJqFK,jNt4^@kS*;qlRIfNgN-i05W&+Xhl`(Q:CS[7
if)?IEe0+SV5aP:\Ef4GkUF7]F0%KYm<!%*Vt&V%;lbB_43Qmjo9?3cO4rhL`T@i+
HL.9cQ`X?O\5.4$F5CXhK^Fc^drR04`,RM$n8^-Ii1@W#UZ?=T<_f&-5$'BH*&QX(
=\c.q4:>@Rq5ohidA,C>emX*kJe1)6M-)=k4(\L7!!>h\Vi':ga%2c@QR-']Ro_:O
BCSR6L&k[>j*6+=l*q0TI)BKG28s`*p`Bt=A%!6PkZJ?n]I7j_42a$H4'0E4XL9S;
#OkE@e_^El3mM>Y>`@2:,1>NDs0]EKjfB*>p3?8Mj/i25@&Hd,I?*,[5C[$)r!E/)
;3/TSM6R*C1_W7[=FC=j!QQdp]S\PM"a\-I@:ga9i<46l0_A:+;Din;V"T]\&V.=5
X\S$-c1(mU8rU3H_\OKB$/n"+O$O31&7^QjGVo:!X1jJ_d$*io58gsJ#%4#dbp[dl
c=rl)WDr/BL^/arhWsRqmjp96GF@lkL=6+\+9%sN"fl'DI;!Ih!CYe/PA9^Hs8CiM
9^(Vgro\bp^#_/rT3_GWs7hY[C;#(N*oj/ZW8d@:.;YQIl[.tMX3)3M$>C!"l\H"/
U]O;GO*&SGVk=$k*oW"_S^,);fjK=]i0>14!<_7s1TLhL=d@EOA_P]e2INqpif)Z0
ji9'k>FL--7qkbX01Ac("e/BG!%Ggu"''Em9)K*ID!-TrR%@4DgGO!a?WLS;B&Rs7
pHA.ETVPW'Y93`Hpb2^@5TUf\$?!)a3Xh8E`%HUXN[u6hVg`8+8))!jVg1a4Kuer3
?Th=UM$ES[7&3?NCo:/]6i]I+Fk&BN'APA]5Gq29(&U=84dqq4cFNmQi@KM6WLPSK
kDA*J4uQ5KE!dWU!gjpGen>O4j6Bc9+os'tFhZ/j,pecoX0s4QmM#,t^V?F=bG!Q:
/3aP2o0<3&5Ih,*!D\ZRJ'SX[&q(Gc:=Zee\$jrZAp6_WCj_5=XhULZ$3f?1TN;l5
TC%.-kC8Y3W)Y6'[_I:^rt4DQTqPE`:5f!8Kug^qqDf9k!B>Xo!?EQ'l4+WF="@MI
.FqS/k[<o9G2IJ.4m"_;RTID)iorks0^s=ES`U3`!lEkM4<Db-^lJ\iL@8#XJA8$D
7F6V7.5mR`")J!=%G'JsE9`kEE&-E@.6n$g>(J'.s.n*JfNJ.LqT2MU5!43`%/#!1
(0`MKD&j_s@IRr:bN!If:[$;'B]hsJD2gMN8"elF*4JHai6h.0n;1"k)6!en*$Yob
lEfm-&5M!(@@Q:6[q@`p$+!,X%>]O-&1>gY!OGj+SB;ZI91c3IT"$H3Xflj*2\A0f
=r:I5TMdI_'!925RfE/Ds/9dj26QfBiTL>mV^nZPd=3VndXK>3GD#S'qn'UQKoQ4V
F*oPkOY;#kj/a;K93X\2rA4B>nHus&l:YT'qpe\!Dr"#K0cFfm(&EU`F+F6#*bkY6
X)?>_k^R+9"n2VT7neQA/iVek]UbV,`=,.l&HhN72*Fl`=buGH?&jKB$Jp\!PFCG#
Aist8D)GG&H$2[E.G25@0G"J_!uS,T!&hVCGQRkrqppKsiHGUpXVjJ,3mcUu*Ea7E
YhD^f0VK`TCW"q&AIVCs+:t-mIpYG<$,f?N@m(]j`M(4`"02aUabUVl"?7bg1:J(=
5r0+2Yd`aQ9]`"@bSBZjbV`^Q*c3NbJVa3q'0D+"6q.1>*DZU\@sm20Fc[h3C*;%l
(+A!TJ*8UnS?-<J'TZiE<k(6E?D)&dp(8?S?s^`$o5su*;WXf02:ac6r912l[]=j,
=nS!B5IgXCJ,S!5aiWmbP\6G1,JNcVFUr*9(;JJeqsQ'hKtFm`g@a9EC@r5CkQb3I
SFj%2r$(-FYoCp>VAMpa"9AoEn//AmMAV-LX:1FI/)X-@2*:TSZXG=`1.;o8nLP*@
7c*q/Sosp:m$k2-YA>o=2a4]L+lsq8r*n_0i6i^=qf-'<BV$O,R]#bQO90ArAR/`6
J0,%mNPDY=rWMMm;,<iL+VXY3gk"D>`YLeSWW@N73'C`Zpl_1*'1W1-"b\&=0[J-q
Z^p;FDdt=1"`Vd:p#r+:!`=P*oGFjH!OA(i<kpW0I^Ug`!i;A>fi*O`AlkD<_[+m'
ZN]IuV-uF&&0q/\G2B]ORRpXu5-<1_P90m'cB$W?53;F5`k#*L^5A1ZofDglI5Unk
Bc6c\r7?GsQd%,5:]FL,q4F3QB>7/_i[=tQ7-WZH"&J1R`p'2-i%ETH>+8/l9>^/!
r@eGK=,[rg"DBTRdbtQF2rK0"=2Prc'=QAKTj[.6JGg(*j,*PBI+)]R)t)bQ4=QVT
e]J>5Y9%fpJ.K'?C]u110NTYM+:GR*U\WD\dFYlsoAt(15afl<r:F$-Lh<iBk:+]F
V_b>,"(>:N66lql@?,8rjnX?'n0]nS3E)nIKEq[]$7s%Z(tPA)2?_cHDB$`OP9Kc?
Bg;^311N"G!,;lDN_Fn9lenQ6@UKA`b<.7bJV[DeL[@:.6,X(r2Tuu`\iL!j3[J4u
dA!&Y"n2U11TQ]W*N05PcssS(m;05g*6u_WS<rcNjCDA8_udXjq+FHG^6nl_p*1?S
k#Lk#Xa\Fk?[;U:J,,FFNc1fN=i^?-Br+FqZV,96DT28UB7D^Sh>baYY5P!2J,bm[
o2k1boq=@G%3=t:bFR[JPVhmYI`+I%HQh-&7plN^'r.g3!T(\0JQeI]!oBC#0GPD,
gDQM>']<;U%<us:oX+2aP>`A:.qi79*XuoMC[n1[0MhK?!YqN597!sYIX+aX@Z6K&
`b7.Yi;L*TCQK1;^a4[>G[m=XPsW@kr4qS`$l_7Sa49t^qT2O+5:?+,!rCs)ioMOR
HesR'!&kTrLOh.o*%u;4_!G<-+Yj,*Vj)=^#eY@B&gr!:DArooECL@%X\MR4J/Rk-
D.2pIG5S/jj!2c(Mt.)KM!<u6<^)c89;#h4V08;),'D>ESdgKQ@Qdc1-]hdpPrC4?
@";"&'u6j.;uP%W"E=GamFl0\"l9kF39ftaCl<>;BXV%Clds]>Y0;U5jdTu>[QLCf
OVV5Ci\c1bm<?rB?"i'IPKoj[YG)KRFr@7\0MdCf_)Cn_T(5CA&YO1pXPUb9prTu0
X8"'/U$r,%qTCZ6Ae<;-O66uE&^qWoH5rnBa%pV^^kHA>X@Kfk+r@J51;R.^VpgBa
o;'ii!FTKKDng@:C,Sl,rKA?%Ns9g:\UOOlIeXTGVZO#6!ZTL;F_gMGNoh1RNU6m!
_D^C:?FHp8)Q(A$^eQ\o<NN<F(a'lM!GKB!U]_W5.l0r<1nXjB#@BTk'fs^4Vt$S'
9kk+"2#JZB4QW<]ebouMqX8:i[sd[,I4EXT)HO+qQW4nu>BD!jEA*q5/'\&k_m[@l
&"Pb\ZLRAtW]q\T=[IN4]rH+50&;![=ZSL[K,D"<Y0QIOe"`I]1G-pCIqIsYqBsK#
H#$tTPuo\([:Fj;C=QCjX4A"0^psIn"$/\d.^`I!Nd,-4E5K_O%es^qf'14/!D`e%
lQMk>PO>I1Yf1c+M#c2*10<FkEV`NRiDeps8"METfX2L>54l][J;ZE_,Q`@U>pF,.
,-YZTQ^hZ6!.,9.g7Hs5?m7l.[%H^g(S8)![$C4ZqT2N`:P(eqE'9VU"sW$(Tl_+W
F-Lok`,*c\ksPPCT`D0EFbL+Z#M.ET'"NY$k'Lk!?K/5!"JYCFNX'OF.[K%h3t&e^
gM)Z]]fNDCGU@B$q[r@n(qbP'4,^5Y'C99,??@GF0LqVWdqQcrF*SUR;p]hHOU7@d
bd4O<pelab3Xl7n?7CA(`4qb9KG-#*nTVc$pMk=JA`ocbMh\_GB>kn4@VBGGGQH\q
b@&#NP-s(Wrfp2t>`J>CC?%]p?&hYk?raFg-iIqsDu3?n^g3"<O.V;)_-?tJ"^G*i
=gq>"$N1DNJ<M/K)IGt<!HE3\fk0p]51Q2]^ZiQ:`.bhm^4#J?on%T[XD7BNAW%/p
lGO;!&Mr@7=EGN'@#G)jEjL%6G)@$m2OB(<nb\Vm+T.qR)!8m/'JKFZp%nmOo2?/F
PW'g9^o:<bK6;D?<NK5T/V#FuZ@68LR-fCQ*t@%\Xb!ac-h]EljHQBR_C769R0mel
X"TuY,Xb+0hP:jo^hO8IA.CcB..Of.VhbCN16l#d!pu&2Ope@R<MX/C;#nfE[MQ1J
CS(K3=%1K\r_dgc*OifV9)3u0M7N7mmd8O$kZ+6aQ2&9QE+hTY?&&?.3GR;P9Dml3
RqWo%n&o^+=jEWdpT!+hSMHnW)=RH)GAu+2(1:#g"fl<(1H&WeB%u/>VIB/))!-^,
mphJT7"CQ/_0FNF>JN-QL4Ig\MB0@2U=nQU[H^[Y!TGlu'7>dK%-UVmD>;`M>&oMQ
I,\)UHF"RiGIEhO0<;\=I2eNfQrsHPm;^r+!g,nV_@Ya#)_([C$2>HU./nYnj<q`U
UE0JAi";R=82+ZAX(]E326r)q]..>=9L#+T0`n&p#*aq:^OaH]!c,o+]1/Yg#uD[a
7o4_=Kjp)\6NA1#%-BMJ2]b!\;H%"8YRLeU:8M$AQ-M[GRpc;d@GN+/7&D_@(Ct*[
I\=,",6HhGD=bl+5/Ee+C%dl3_uf8#$EW9sM"tW(UOOkV5;T-h)qO6h4Z9p\(isP>
[:grF9ZpqZ\.hQJ64]2W!idN9Vcn]2Dk.Sm*sJSX9H+>T'sI^_S'MG%+GCVfLdt>Y
Mbj1`[JE7$"AWgJ%-@lK=LH!Oi%.+r:?%_JkTIHP&O-FkJ8U25;Mu3m3CH?Pk2MRG
[adqbL_Mn#!<ll]J.@6@*Gm^$fqXrVM_K\K9pIl&%;ppPe@NU*?n4JF&?R'9)iPkP
6]Jja+8uE&UCq'"S5;>RSUc\78cq+NqM?F9,:UE.Ld8lr0`\:]JqGGRWmf+:T/`)p
2n>_d!HB3Bp2Fo*0hrYl!7)"\R9+Hc(I'G.IJ2Zr%;9gA1e\nn\<pD6>l:Z'JlCnK
3q+!&0S'jEH:j$r8+W1?nZYH78+U5OCEkf?HjqO?>[ZBecoVkLhm!+'Zr?FnO7[.H
l]m#?@R`@DP[NMlU!QrX2q,'\oOk&Ok+:QrW:Y]<pG/#>SqpK,2`P]g$gV.i4TCe9
#b;W6`K_Xg#Xf1a&;D7h('Rfm;mbFESLCq7<s)pJC:<*\+U^]bj%#]k]S_-UBsm4L
1'2pJX([.Cj!3"W4@\`CH3!jk(MGT/ZA--AQJ)`A)CHkl+d<hK]n+4?(`7fb`U#=$
YL^<[s(XWPNglr][_K!frWN'r;%Ffm4tRUD2i$d"nec@BQl.82"_0nSG\aacg"SGJ
)bP*(%&_XND?C<;:,s3]58nLDn1p"5W&A^`h\ER5,*$*Fo-ud&")HsAIM%MEj+PUd
?4hQ!1!GFgGQJ<f:1j,9.>@-lr2f6tCTu96o=B>aD=BIrpKP[F?ld#$imL2nnP[6H
W@DW<@e%,obV=-7h`S>QhVU9XRpC@j@U![uZ!NA1Od"YBnV=krl^r&A*cJ]p\%[uR
$P&VN?Z&.$d=,"2Au_*KD];orgO%]fo9p#=4fj1D"64,u`O2>0#(jY4i3nj4<+>mm
5m06c#__X.'1_c$!WO*p6]%$;?Qe?XMfG?FVjqkdiT*9XZe=$R3!%&OG'5@_M.)"*
,8I7:4!Uk84rL(7)aT">,BFerN6ZU?%<0/Pl\@\*J)5eCab2E>Hd'rA$AJlDY1]#K
<_YBY\LPR&o4i/_g8p[:jKt@:$K.pa/-@rk<3oY<S/,PkIL8!KIZA*GB=0l@U@?Du
k60eG:^Sbj(N@sqpQ9,KNO.!PSPnZeS?2gi75G.@[Uu"1`XJrWO2P1T!k>I'YKSsX
et8q\f9#tYnfRo%+&hW_<Nj\N<D)N7Y7eR*H$(R>Q(?/GY2rTPfi%[V[=nP9f$E#G
J%f%jrR4"0;loiA.-potC?ROh4E3Nej7R&mZaR$ac1?ql7(@aQ_16c;c;'D.10?9G
al9i9j-2QIcXY'ZDN0=j#g`ZY<d5\EZ,?if2c&Q*`+blT6CAE+]Sl+,nInDH``&m[
b\s-ufM7A+\6m$U,(R.@R,EXR@gIK'0a"JY`UGP_X"=Zq2P4e%:IH&gOkAM\3ZFs,
Pi((gIKFm`l62Z],^5d`i)GCR!'`Ne)^#=.e46PtcOprG$:9^!L<GIkl!\^da2l@6
HAnc^51TZLC,l?o9>V?;DZT%Cn<$Hbn//X`>X?@9ZPH??(bZFHds3^5N]B4CL%>B?
P"UlOk?=:]<aIg_[as+5I0ARLi)]g,WW2ju"C(euQA1"f'?ol1m(t3[ErYAgpZrt#
ogEfqp"J2p_*;"NM+$(5gSoP*q@:*@J(DC*[gMFQ;!%(kk$'N&5a@^4S^W2mFI!N3
'*Ve:&J,0sDOt_>D>5gfD=@g,Ls'1N;f]GU]%c.%5f3pcGe8hkQu-.I&TA_%$e,Lf
nDE3c5O#O`GQX`[?:M.fr6=FV%'0nSJ[1]qe4Fc/]QR`aU)&0o]l;f!6m&u]e:q;[
cem=bIfaOP8H)Fkr:M>Qfq\3R'=7f14a[kA,4b:gQf_Dh=T'Y`8aOW.RrC-i5(D!W
.i;AW[M.ks/!TaP>hL=/'0`h[rOoTDSktb>]O/l@o5'6MV=r:sZQCXjIW*IQ*J+%4
)lRME&1HB$1%_E%_KGb4F,HUXE7.NFX1jlnZ'>.;db_tUQ)[oA?]6X2g@isB^IFI#
+)q@)&.J@+&/cj#;I6J!>AV]<1;F\cos?o8pucBAQqotX20`nCbpW$9ph6&>NkdpT
<ul9I`-]G2DG.nJ9]p!KL'tWbe:nGmooe3F:JU6F"Ra/7"^hM<\c_p>d!u?Ii6`,8
q\X0)<q`8l!ZoZ;kO7^a5667#l8eJBXQ(3bN%DPKon;PV>Wj-:TFYMEJ?ST/oqi9r
eCGJ;H&#C&;ldFJ:Eg5JcDf<.'o@;Cd2D!2_uNJ,.lP2Y9X+YrkG$2M<%>V>QWdE"
RP>X5>bM%(Lp9&jX5A]89H8j`FFYDHi%]"[R&Rd_drR1TDe[)np^W)[_1jm0SdRrg
n).2)>lLt2%=Dl\-doH+&DP21&._-fG^tk!:75BCFXq(]`sr%VbV_$BrYh$V,;3nu
I,r=qJ[H@[>6EUdfN=g]+9LER&3RuCSpF02Mr'.GSB@t'BkY#XHqNm<af5!0;eUeD
/eG(D>;T8"[Ys;_Ytc;.2U8>M2Ahfa/#s*kE+D,:SbN5T/OlGSQSq?]MOCJrhq&Bg
!qChuYo_1^M:H=IDKbD=\#7nSo5q]DggGSp4aGoYi-YVj%_otllRT0uV'K*>nPkDV
plZCgc0tV<!H_(j'l`_sc3X3"[&p&I-`9*]i)DK_?p/f?,CVD\f@LC4>cUVSPO=T(
cY?S$WjQ_nH"'/Y!VaNPZ0IGoE7)S0(7'ac#\W@KnI-@Hs6jCl[i;#J+HD9*_9:!0
'Aqhk4-`b99:\DBK$@=-5D@-nE(U,*:Rl9_2@LDc=q$p1`JiadiI.Vp0JK\M=g`Mn
VW-=^1'3iFQn\S^4-_^"*<it&Sk;V93$Su;FF\E5YKX$JYlHT<D(qOfiESlN[5GuA
X''"dGrf$g08r^b@345GS8DX:6B@_DrP!aU'<$s[4TR_`B#O1@J'#$?.U?WAHo]9V
8%)it=GdP<5Di]gFgCrI>j/5C:@h&ti"Csm`.>Nq6hhm[XT0_Vd7uK0^tVcijpAt/
Tq'ghqI=]?1)6-45C13)dJTlpIMf!f(pFiIhuQT-d,"LE]6[N*boHT.H*Yg2E:J9d
NeWmq)pE(;"(5>iHo&/2`^%\I(/aRk^eStH)1bf[eu,&1p;E8:_Kom[FGfG`)QV,F
7s9O\0t8-8!2f.hRc[FYp9(V'Wpl-P_kS&MAL%QRM@gs4X=H[=rs9a;(kAcH0uS2r
n$(LWJJnB,j^n7&>=G^U/IZ$VJ7l_U^Jq-]^U`Bu0YRQ(idZ$MQY(&!Pb7TPq4>:"
i:#ue563qnoc.@h<'p?%N",9bR$S7.1'/6CPb"iUENSNn>2g[;3`g<\K[V/.TrJZV
3TUARL5-Lo_29*t_+ARkII!I<])`+2(Vg$@qEND(D,Wrm&1:q#4iS&d!jl)b@fYX,
"ZVpJ!U$)mW>lqGB3ePT?4D_+UH+jY#qM[W-hb\((H-WPng_5kL3ogsX)n5@j3DSE
o>J]3H/+@[b,8lL64dPt#cGa8n&"tQLY?GpO%1#m6_+%-c*q`(X5XiJ0&3E[Zl%mZ
&d3#)@p%^LoZFi?X<K)9CaZo4X<p>,O"Y?cFqnX5b3E>&,&a+mVQFX]I>UJ"4mk_I
fo.)iSeFVI&cW$gN+$<o#+U/KI5Db-i;RkWBIA2bQ43p]Q>NaQ?U+Gppeu1qH;Jg<
\#XchSXOq_S5q#Nb"jP[$1gc_HkD3i3RTohV6C-W(1W0dG4p\C7f:i^e)2edPi#/^
_Fn)<0i*T=VZDK5TE)(]J00%#5M;bY`_)p)<)&(s,EN(Vf#ft'Yk=]+J_'d`(%<st
IWp7WpU9sB*eti)SlWQ`7.;tOau<`d_7"X>2gu[B)5TIXQ]Y53AUHZ2dWtCR,]#2U
[n'Z:n>2,oh;bW*GeltdX=b)D:F6?@&'F0?`JU2X[1+q=[M[,tIsS2`*KPYc5a]sV
J?KbPF*q+MK,95:H_rcfPCGV\3K9`E*tF?%(a-4QfOA)1-"=JOA9#%!A!fF9SZu`/
W'Zo&VZDGC&q=7Qr!Cm9Tq6d!'isJ>:::gPF.r8*$6?Gfo4jY%6p-nEScCQ#SZIA4
^_a4,C1lgBYYN>M0HM>F4gG5XG:G_I3m6sro6O"G@WWmjNUuT.p;CraO-h:g5G#Ek
nu3(J6]BQSi_q1RB02rkS*.=\_%51N#kZ[m$qsGGhO<'V?M`hNCU6Gc8$=,k$*/Oj
0A/S[^Wb9nn""rKeTo;:I$skThP?Dojk:""#;5.aKN#.HX#TsNK:Ip5`X+h\XfLC4
`qZFo&okQ[SE@Froj=_F'gF>tiVZ><+*Z`A6)5i,E#$!He\1u\o"O('"=8Ro]EI[R
g42ut08!Qbk(pYi_rehqFh>AS5BIMkpjN,1-botgSc]tJC-jmC@^]D:;P1Bo@_=P<
"kM(<n-!CW>5XCnePt=Og9/$+Ah1$$Ad_:..')qIEK+qgANNso@"?N(M_NLQO(S,S
<<OtS[3Y[/'@us1VgmOB`FtVGX#nNJb(ND&k37_&N9st@Woj#76G*:_E&fj>CC_WO
$Xc.=9"#-^&Fh0ZgVQ'CiW.#%=a:a="5!TS%ACfZjr1,u"h:AF_[+J&.i9VW#bG.l
"(A-jeHF*t:qd&+R(Fr7(un#m!!Xrc%"A=o+X0`Q1gApDMspjA3]IRI3CPnG+<(n$
-ZJS9E@:_lQ[#]GjJ)Frfh@JBb(P\.'sP[iYt_Ic`%uO6g^p(#WgsuWd`iJ0KRqZc
Z(/S4TDSie0ECc&RK6H5^^ih/kcnF:f17l&%jFh!Gf#rnS33^X`tJc&o@f61^l/?!
.Tf+YRVaiVBD>9bcsr#tdj\^`&k:g/o4T9A`d.-VqH[V>e4n.llj_1s<+\pN4IX$p
=N()M`./m@j.7Xse@FG%&g0s>\9\^;94[_j@OHdii@m%h-R\`sAj\RGN01-e@r*).
0`*;X8EcDfjk)olBZAqK=kSW@=LT'@Igo/&-r-2Jjq/QJFt0R#fE0o)Si.:u[:Ti_
m'hK#,#SKHH4S<<(T?K,jZ$9hG6i\WQgB(^V5.2eWnu_9.Vk&C=92j?N'o!t;KG8h
<i`rlDh@@"%RbI\0a#f];rK80b(Rh1)F8KC;-XQJ0Ola1IJrX_cl\3m#l]KN[K2sR
K<%>c>=@EJ[[a.D2/_s$PQ3o,&q"D7mCb*[QQRfOZ])][-)]4LYCmC1$a3cm-`5i4
`.@EQ:H1@-a*dHJ%,l[Uf,hjhE4RW($s!o]DqG9"(PjQ2Ts*LqHs'>>``$Jc5W?Vp
-V&OkZdTA"-iD*NCRY\doOVM(%H5jDMF7NC)$M.7EWOAaAe[UK)1a\%?Jn`YEYW6;
300hl'hZD!!9%GsK1@_HK+6t,kDa?i9KBng!"lGKBCiK)ANFJM8TC4_;b*8FjoV@$
$j3E&0hcO^E4;q]+(WBML]Xe1YR"UO=W"m]&HVe0.tEnc>-nM=/fo5Jel`iG</`3Z
8O(0Yogb(`a!qK6TWgPnY93`Hpb2^@5ZTMb.m,??S.L,XU#/@<^tjLndK!OrX>!F`
c`/5<;h4WI*-=+2O2cJ5A":WZ\U%;=P.@t%!u3ZAdr8GQ3bNUc;,SX12dh,7&J+hi
@H?VY02K=fmotg^fQr7F,3DP9C2<iSh%dA:+H@S]<F:?1E'oSj&AqaI"Z$^]P?t\(
fjL[i("p;(Q^B"H=bZIn8'V19';!PuU<a4KX&ZfC?i&e<:76MA3oFlFe57QoIMWX%
\FLU%UBe\ia/d4^BF);l\O?N):5)]`h0I[[<cpfHA*c:Y@U/@t`orI<Rb7aNn9FJ.
<c/2WUb8]#_#R;l!jF/Y#Qo7=D(r/bBs;&ir!ca$p[uFr5^cDm$1t,!Gl7'`#m6MR
*WWM](r1:qRphtAc2K`XVOud'^K4\;5.*FaeOB!8#4DFuMm9T(@:4CJ#q,I-knjcE
_[+1`No0r8Gua2qE<e`,kr,g_bnpeh_a#&"kj<+uRt!I#:N-HVL'"R\=T(tQrGh:s
+'mO,n:^'pr4:cO\%ra/#WB+>!3;IE+:M5kM(efJE=aoMi$0;^7l(Bu#@%7Jc_H9s
35o_ggYX"*(rOZ8#fC54#UA7Y,#DKbRo'0P^ttM7"AB?K"hFh(FPb%qKfC700U-Hm
Rh^!\@hiLDaCnfL<8sPhmI;#SVZ;b^[p?KO:MnZYba%TrF6g^;-)?(4HGhVU2AdA?
E*8IHgQ`?ipf[+`qT2N`%p2([P?'#`1WIt+)!3iMSELdQ2@QqiU-pJ##?_)8ID_:W
rWk-Scl=*K%RL1u!N^g^$7//n!I*;AmG/O*14GQ6*q7fo_^!p_#DEe#H!7Ijk-e1s
`?Pe1d%uh(QsJ,].qU`19(2qY:u4J0G6pQR/TTEW_"eSdUOC9r4&7$@$K]cYE^oOR
^1kB(J^Y'$-Pb5u^Hb1^D)Bn[MXMK(2b*s#^ip&j4f]F93F5TiR:f)?2OIS;`W%8X
kK+]iN5U.(l*19lcE;j:+.:gjS5+G_DZe6kqqj?jS8^M0B,SqPJ$W<A/UD!B+1c>7
I_R7B!'^fE=05j16E`+E;umg9<YrO[[$_L3I3!`4"MKE1oDACC:V\%Vp]C,uH4+!%
[@0"<$*LjXm6'oK",9`Al$._4J#Z$:jnO)CaUnF'J2$V?g7ECY0MK7q8)QMo@;l`-
TXHPY7SZ]V'AV&qa)0JA79lCs4o*2`)G]BM3#,26F.()D7jYKY._abfCSs0jp[Jmg
lE=Z(`n^MkiS:t1!A5\l^_<_V'iuD'Qi'5G]'t,eFfqIrZJX9UI.B?<*i]4a;i0j_
Y)uXteS,$G.9"%ki+\Q>$;aK=1qX^pnb\XO2`<c3^3CHYoGnbr6og!#d/G_C`.h44
.7h?*(krk\[9f88=@KY7\-HNe#[EhUXT#5k3m1N8?c+oe_3+Ic%hTL`Y"FOfNPDY=
rWN"d!;/UGJbdF(D!.SNL1kff3c;)O,B,,KK5L+2=n:dm&6X,5FR@W:2B/a0d!YB<
(@6$X5QiQWHJ)dlq&f:;A/-2e0\k])JQ$M+g3M-20jk3u26Va7XOO7S2"rFI^j<T$
At,RbUK*`6>)P(R9$O-5&-q!sMB+p`<o'KG^G$6"o2Jij^B.aK^-LLqDLM>kSP&e,
kK""gLoJl2&X]+G(rF%j_@r[hAo'_NHOOm',%:aY's-Cd5FGgP-X$9b@cWc;m\B<6
!k^:t!G)<A(Ec^!(pJ663N_*.S``^71_To4?k34lY%C(0p0<hQ0i!Of7mm&u,ZQ&t
XJ32l7%`BY1X>EFE>;PN48gsON'NfUQ`O79VQ/SKou!E;jeL@uT6`]k5sbUhn2NH7
:T,>Q[I^aoT<S$j,2#2q`p@n0gJqc'E&"OHMrq158fUpmh;bV_p7Pf_&BCmWH6u<M
8i4l\)oG=p`Q!<QgokhjUH<A@C_-GWB]n1e>=O/'*nuJNAD\eH^=ZNgO8%W*l&66:
0<=<A'*d6+?4D]46.OsRIj]8.`t9]#[T/i#Pe2G$:2qcU:Tt]@g<U&KSksB$#j5b]
A^N0a=FCmg)$Zfq7Vk=,:?0=nAp*X6::0HaM=$r%<,YXjJ.(mO%)rC^0q?HuVZ?s7
o6mDgbYC#kKre@3"q6$k`TTQ+(]g+3@Y8gp?fc9?nY`eiJM)nD;llTNY(:Ek[2g^6
n*;>cJbV>]eh_l.Q_J=NE,U*0SQ24Al#[h[5-b(U`QS\Q'I,lt"`/pEQd+KMj%`hE
B&\V3gum[U#gO/+bntu=Vo@md!JmKN[5-dLNWEf4,N*f#*ZtlXECQg'EC>=P'Yo06
(@AJ;1/=K**mM%-b$XAF<-`'K9nH/!FPp`7Cd`fpg+uh!PtQUk>b!HKX"?_/+Ps)?
DMSS&MR[eM";q6a;dm(cr@kHF6F7U7_L*Fs?,-p%8q[58;jf-u!$25HJF-<^[H\OP
Zl*\)_p0#ZdOQh%i:neUn<1D=2IOP<1/DO3(adn]f&@Vq#X"t*SMlkek)83(En.Oj
!9IR5("[Jr'Ca<_b4M?3@)aj3<Ze0\r;6?L:Ol4N:_*\X%l6).C:fCrDXdgW@?3*]
H;e6["AZf%FD?Bl0mE"a0#q8AXFTN&H71L;4N<_"gL.gfL_EfnM&.NiB,q;,Y%RfI
jK9&a0S:_`H:0sI,OR:d@^NHZ_h;_6Kub'1A:Z.ic5KL(ek]N%g1*<lXP]F(+T1GR
%2Rn/'j8MY\u^;1^#X2!.Sd>fI.uF*^.d/<#@8I\qCTS"RqA/K#uTf(2,=h'fp-OY
AM]Nr'N`0j^GtB`"mF5K<tWc3nfr1sHV)k%_l7SZ,9&qg#n`,.r1VFN:1-QJ.)[bm
:NuCnG^$=F(>mX$EDNi^F4a7J(Qg]LeGRb'?3'Ks4r7ECM@P`R!]P?TrdFb+-a8&-
&H-mTVhEoC-!#s6X"uksDp3^pESSbY<j37O5aBQq7A#1<`>GLdK:,J&J5q.hF0$?9
3s#M-7Nifq%$>ru]'Xnh.:=3@=\WrfNkc<'n^9,s40j/`g:[,eT!8&spm4D"&ta4-
2t;qkn)*foGr_+S)\@SD)o$X[C+=,8Ds_@Y5:Ku$;=5KDc"h\aPS5&[hLH)h_':#:
gZ"E7gZh'-*!q)Skm1&Bl`(<'`#P=&^3<&Na,$A-cmq2C[=:@$ik2A\-aEn.<NIlM
^gk/l&O('0NWN$tJoH$h-_/o;M6u9iN8O,<..\C=4.BmJ,6]lB\qpm1L3<+F_W/p#
r8p20Sl<9H[JbOPn0_&)KR*^i&Xj&]\XElf=cRcZ;\?qfHAo;C%3=YLN,G+8$83nl
Y.BEBX%mM1Ip_DD?'rJ8V\IF%]i,')m"B&i5^!=c?slH+!VRW;]k%>:>1lZWc(W0k
k@Dd:SuJr/Qj+8_*]_mt[>ndKZGF?RXI[91D^T#sb%$Gd<YU90,IRep@0!X!'<c"9
@#\C/3PdTj^i.1sL)?iZB],*Zr'2*H`5Qe9,<187=J5k*!)A9snGm"+kJ![aJT7Pj
Z,%E/<Yq]*Dt-6;j1#:*00o.$E3&5kX7iV@`1<>l'`3OQ!%3EFZKDq/-^Y/nbIrf.
Blq:@o%stK%4K#.kd)rCe*5EC2JRT/5GRg\R'nX^,/EHQdd[;Qbr/D.MGBS;3KtTN
kO7_l563rU%J;QZ0EU+"0heh=c=F1SKp?*#VIKSdP91efCBXoC)r_0[:N1uh75G.@
[`q`Z[=W0AdfrKA.i<fbc)9LU7`,?9=eSO!HVW=ZmQ905N]XHH_SCs.3#tNM"D`Y7
2HYIN*I!@N8j&R,?cCm-!_<JW)PXIUQOs^2rMrI7%LmK<O^`]PS,O:qb"S@j99r,b
U[:t^I_a"+HubrW=F7anBs+NtWoe%G*C0quqYa[%5oUBCO%p*:JV/I[_@p1tf&DPD
QleJ8_gUj/i<3n2IPfee?:thWSBf+<nmFS1gFPCA%eMYK7tND>Fg[+q42Z=]I?<+o
FMQYj<=^h(BS[6V&;E2OSEjpI;jjPj@V>6"l\@\*4t$"Ci&fj"mf(r""AY\6f=hR:
m$j5&Zb^k\'D<k*><Eq5H4YWF^T=:m'PChsbVc[-VC*'>:YZP#UEmk0BsH>`*&1N+
=N/WgcP38iDo&i"bRl3X_9J*'NKcF".)'CWGs^[Fi6ebi&LVZDqAd1(T5K7@).<+C
6mb<F)Gn;m\/Gp0p;]^\!RHG2c.h6)4Nrb[ecp&0+FX@s@3DSs-`m7o)nJtKBZ%u.
.`<1U*lNui.sSqE$9ttLeR6e[fh`N:32/lC'4rU5H;FTB0B!s_$WO6RNpF4f\U-"4
iVumGpmOO>^nIi%0n3.qRt8",Yb(9k2hq$I>f?(U.H'WtXdq0(3$Q03NUkJ"D6DUM
f2$hsI)#gKRC!%f#:=7.E<<%o%;pFOmt.Ie8agH!r<W=e$*Na_^3*4*D/4bm1T:RZ
'2HS:6hK/4Dbe-T*]-=`_#4bLiP"4qHqNTU$R<Urpk\.@LD;#Kl4&id5keZ*m4+E1
l;OCs.i?&[iJja6n!tPki`bq)Z%<Xf/IXUZiOb`LKM1KB2+pb@OdGpXL[>7O*Yc%c
=9_1;;dn5GBQ3>XF7dLD"5s1:aEhs@FXo0(m.?p72lXE%]tb?>..a*0#Qh&DMBDXK
!u.I0]o')5WDIU:+ql0kBF'*KUgcE..qT#^\il\VW=s]sb9I:I+!#"s@fR`:-uXVM
E(Nb7b'1X(Qh]CS[c$oQ_k02BMWtN;=Y_4V-cRe`1m<=iUeV_n-&tCYr@4>(OUKfo
#^BQih;#G8@U)(D+.flk88K.ES;,[B1_X$2Fc1;BrY;;[.NMde<Ep%aEAb5HlBH_H
f7nX_,OgB,UFui*m.iu,8;phl&I(uH^]<<"!X!"dJMi?FJ`)2q/d7`R(?#R\&K?=7
)bN,!+Q=I0JHK@,Np]8e0jfGP+A1"3fbUV*>rYpAB&.i!$g.\@HF/eAh%;c"c)YNq
>(pCE>D.RK:)sG@HG1'Ee3"#k"O%>(0U5Q^oJoh2'd?IY(iX$IMpn_l/U$q+$5$ZH
Z+<2sH94:U)o%;HaXY;In_F!pgFjJ$!2ohHJ2j6KVMGk_TMN@K=nPp/pjN,%-SRb7
./aJB(gPDS;$k.lj#jBB<\]UoH-cR.+p)&n#WNPh?Ui)2Go`Z;3"Uf_=TRKdD@YD@
0a#m'b'i"V49/A[@0P9c"5$AQ3`hFJDp9+oJGB83SQco9[0Xf27Vi&/TN:OcAciB*
]G3m9k6]!CUJnFTd8':J>=GI6Qm^NEq'/,dfn8k8;eFe.oDn?hiJ`o9'>3smc(k)V
9'ND$UA<5Y>0Zh2M,fN'O*H%ZO3MkN>@?=TZGQOZ1X/[_V\A.nDD68;"h7NWor109
>H?rjCb,KaO,2h.gHtW<hQNet.W.H?GH&V@C4V80UZ&Kck;j4\k&F^)Jd=>LOU0mI
)8d[]VD&"2SREYn:d9G:5Pti+-`"b.+B,X2%AA#OGnod<oT^Eg-*>'MA4(ReM,085
UB&gN"*(0d\RCE+;lft;iVW=j*%?D)J/.QcKr8?k9=G0/dGWED'7Y>ra\P.:9r>eM
YhE-?'O-*Q_-=6/`Kuj\dq6Sce7>'_VV)=U'$^,,Z^kJ[gQRG%Jg9cl9a*?BkeU(-
)!E$\$1jgG?nbi3Cn",&<[WnA2W/*Oh+*P1VYO(4$ht"6%G#qqGe=Bl'*^-dj`0C<
\Uu:DBF\[7Qt(g[:h$9S$8t6g@U+u6"1Z^*2gB]/\A8-jhA[M=[M2<BT*hNI$E/I^
W.55R0Ii^s.\HhmTZ`7]pfMI&7qD%9WdF(qZ`<VlAu19p8"RuiU9"03ViE`fPA%XV
f!"]GX3Dh`^shGhaQAE*,I?DH-?=Zn:M1PGZ%Fdj(q!dqkBeT<(N:<OMf3hL=u:H^
7IfT[Zc(.7B2;;c;^`CVH%#93:`kF<!dl7%k^]QQnRKJUE#MH!.PEI>i/(`N&,LX8
8,s)4_V%Fqla0&!bi*1;KOGqh1f*:+EQVPc3-N1hg5H'"X"P]!3I$V?;j$/ISDq85
4Tp=+B,LL/\2hbSRDUpED/dj<:GB3`iT0dj8L/fjl`57c4IR9I?\3>U'j"]90o,jt
D'$M,#Vn_$0Ep</gURMo12TF0o"`$lR8kW\8U!0'OI?NO!'AGBS'!#uU\jSdq&Vap
?#-$\VSMh+Z-A6JU:C\P,VhljEtr!/N,?Eg47_7seCmJo:!GkV^@npio)b7<,N:,e
f1$L!cqH72'UU,00*C<Si;FGF*-j1u[BcjWD4V(\N$ade`1PX?Iff5:dN8m>6Tlr[
n:W_0UaU%E#@?]`E>AbQcp9Y8V,%89_!4;j3Yf]6ib4gl$pMN.%0.W'&`Ach6UQf[
KJ*mRE?lCtb9M#B5t$7f<-j3-&-4C.4MWeK!16Q$G;9=s4fr2rVOnG3*d$=N-lig0
AfpOCSsjMH00g9`8qV8-fJqSp/d"UOVIC7[p033$l![3c2Sddgf(#.h9teW\2I&YU
5atP>lXj2!@SP5N,-_`t"e<R*O[og%4r$Nj9E@pt:Z2WT)l@$nj[9N;P!70p`.<i%
d56Uk`sPRq[`>A</%Zc*ed*HXJ5Lh+0Q8e>%,pB*+/fb[i'2d`-gn(6Z]-DaB.Aj@
\GOmW`=pk+*ndc(i/L865l[<uH^lBn&Y=M;!2jstAp_b`q0@D[-fE<<EBT:Xk4.l-
e#>auUETOgO/L^YI5J:L,(+qO@\>*a#'8HW!fro2N*YkAUW;pZgiqSPF1_B_40:G;
,qeHWQe>STM5TJh3)=P[-gl-OWNWZi/_XIR#RH&GF+b1r3+?[me/YnXH>8Jf$pH/g
(B0\A"N"Ndb@m>O.Vi[Q5+5V_dG+p?i+3H=n?N'6:^q"D-i@:ToY2r<<$/lF4U"n-
&\)0pCiR+#fBG_oj\tD'3j@2,VP2%M<_WZ'&1R5Xj]ocB?ke;iR8<h/mmhP0!uNng
:[kJ]WR*ZR[[)/1Ug]9[J;AReFGW"Mk%HB\Gif:n,H.I6I=WiA>Thn`^!P4GABV?R
KSLdKcK>!"oD7TFJ<.s.H89kI$om"W0d*>W_Edag"#_9.^mDlL1&-_U,&`LE26Y\'
"0%4-,BIKp-CbJq?/a:3Ak'W.(^`R%%,kp>?c-\E,N(bnc-G6.XtSd"gZ!J(HMSt5
>!Wo`3UcfjT1^OV^^Xla!7Qi=UH$]Ki$nR.,#3gjWI-NH%TFDP:*R;dYk\5)F6s:h
LCqZ4_X+$X)E]d1Xc?(&GY/O:Vhc.V%@G`sr!bR)k^Fc_h#0+<'*_3dY/LU`\uDG)
QUl?\!g3-f&)c]/0a!J3)qL6BZ\.DjZ\iP`j?2ZZ.K4p97RDslq^oOO9?d+2CpU[s
;[FHH^m:rRqA"h?36(VT?*q%?M00X@K9(8-qittJrcrq`-bsAoScbT)1ZAT-""3]l
%$.C:]$T]0@-=&SPjOTMkh:qM8%si39d^952O$11HO7Uk?gM>qgYD;[&oW`GFc645
ASIBJ#9YqE&_dFMR9D.2T3s$FM_CLbKZ=9@e&_l_Sl4/(.aC"3!7+U]r@V2R+9JH`
X'laTiQ]H8a]#0N`&Fps:N,`ucUG!B;abrS&XY":';i;SCp@G4Xpn<gcGus8?RbUT
fG6ChAWOh(:F1>HGk%Cq-U!n_4]4@MX]fRtpIJ"[k:3W7+Za;VFr/aZfnT"kGiB!<
"'?.-*3l%7ru5'5^)X44Z>9&YOWL1%Vk`nucg>nqe>&9\3]m#6f`*D4btLoi5Hf#)
"SaZUTH4\D(gmJ#!Z1qZR5#CLh$X&a>^KnZ/tO+I3`j3K<[%<m\-[o:>r"oNg].HD
j9V7o9",%si.dMRoTUS>f,m)LVu0Rr7Kd2DUQ,A2"s<@89W,bk&]h\;HQ*E*K7V*I
2e01-`ioNi$.FsU,E"8&:6%U(0OU"XSg"6-RP?YC&IK)pcs>jtfq'kdWQI8LJQRmF
*<hfTP_SE2K9)B#:[dY+\PbV[@miO&TLTt&+t&c'2bLJP>DO,HGm?f(HT2(;XYceH
Lb&:WRH=JX5T&;-,FearWP"(O!\UI^"0:>FC]U8@*oB'Jf8+$RJMNV1s*,ds4@V$[
,>9'9fHl>r1p[7>BcKo,oEJ4/?*@s%UX4a7`\A5hBQi[ZZ`4ad.erW3k"gMg"AfWi
Ol%,#8Kk=X&KS+^cQ5Ol+9duI#%iKXAinB@:J^oF*)7U#?A(M9Cl"+!5pq+2S-GJs
g5Jf#V+qSXL<&=;a:rkM4;lp^SpjJoO'm.&'Pbg1iYY+L;_`T>,^t<*H7if1KP/im
Lj.0+A[SFJ%.D#Po;)KB)lOfomT`1"*dMU)`I$-oTE*MMIT]2E3!CB5*IMR*[l=`t
NeA6>47@P(U'(.]?_#-%33M@e%oZjfZ$:;\FCutNPemj=E#!5?E<8!Q[hAqLbp(E5
iT)7q_l$075f3_3n)@ue!k!+7Oa/ub:,[3Ea;n$)FPu#^:-ZmU3KE`90E-6Fo-[?V
N-YR(nGk-2an]6#/T`0<+-"E:n,d^cDm?hlkcnfB(d'9[)K"[cs3-5hE]fV:+gP-O
1qVYVfq+OXMP'NDMt7B;No/j=3%'q4Z*SG?Kf5<ro-;4S-XI0tSd)&WHT2)'_go^/
ISnZ#Me!DIi$i&KETK.)]8%i>/ntt/:c]$/L,fSeNjE.oel7GFJ^^/E!:/&Km=?Xp
JZ6UrHf,3mlJig&Sr1<KoR,rgpof),-G\^Q/@$-J!708igW7sn*4nu.M"kYt\(PIB
[>Hh1#:p(')pSb,=MJ>='G6-92A_-#VAq7tbD<YE4o.s/coD/6(EB#+g3adOYsk2C
"Lf+U#ec:jSiD>1`@*ce?GI$!<`;CJ=$AW;s*9%a-a8&-6EE[fV2lDN!0.dQ]C!Hg
,;3o37?3j5rmGY9-bO.9e`Jj&JJ$h0gr4F4=T3Ok)VgBe#Qr*T&>,O8U"9mJ5gL6S
[\7s1Rq;om7gD/ICn%u*5/KQa:#1];K.&u!?B/f3MP9eN"/g8YJ<R>4Yk\P,CDBbj
RaH]MYmpjoY@8BrJP.IT*.cE3BYH<M"L$KYX9eZU/juUe_T?<Dm(Ka-(&Q87B*?G'
6o[Zs;4e%O^d.]k4KD9YB+YNu-eS,Adrl(-!)Cgt:)57aRHtk)%m^%lCVtiT">5E%
\9$2uL]Uh)FoTG&#k4*e:X'^`::`Tsfl%A8,Jiam4+XET#gWfPfomI?f[*KG*c[]8
p/cdua)uRBL>niWGCBV`&ZT>(NV127dT?$/Uuqdka&tG3@('OYVhe-)'),)k<.6.]
XI1Z@aRg'.NT17YL"XMn\]dXc!5*Lg3J"5=TMk942k?R!4Dr!>2U<o,5GonW>Ng&P
*afoqKULk8#Vh?M"('\2A`np-P`qXLn])j`G-7PKk)[^r54W4Taaaj`mOH+EAf!K6
"7>.T\7&s=^hQ5aBj:P6ll5oaWC?,d(&M%t#S@>`ke'364Y*_1)iENt3eA#a*"duq
2U;uX-&r44bnf7EPYAmJ,E>%Qd1EaR`c7GEJ;D_F1pV#eL,V^aB-])c%4FJ`7`4I-
nS,lpU!/<K\179)YatEjX[d$_2c+ADf&eWA<VZ1^k"jq-Z)Pdl,@GXL"j1HN1%_jb
ELNeWq#Y==&ZCEtGIaWVc6KZ4-f',&*`q0CQ<5kcNtln+/B&13O*CY#@8G,b!2`#@
@)1dGU9$7KS+!c6*t!!1%&`-\s'kK=bcXrVg40DVh)pa9^^2]c$DS@&2e-aQ,BMV:
66')jX%3At%0jse-?[`+&-Nh-TED@1MbJ[M5?2!22n0V-E*@fGYQb^.n>8)^Lm/AO
D<?'DC@Sr6_L+D!*k.Sr_B2;G0>VXL`%Rm/@K8`=+WeGJQ[Hn1!pE%_!9P"%hP[fM
f@37%A/PEuA#=Dahb58>5Bc#-'0=kU4>Pr"7A^9Z(U1XkB5lMk;bAC\SsNHc;/;;+
:D#ep8c\<``E6!/T@Z#O!r\7[LCg);H,Kei4SN#<Qn*;Dc<C,Zid)G.O/69C@pEE4
\o8QaJ@H+NE%8d+;"[;om!ak2GV6S'0E[\0i<\?Eekq6C,TC-\3G^lg")</A2/#3?
J-a;Np,qVKHf'dgJ1VOFV?!BGWM@+W.`$9XN/]VKK6./IRA(EPWE!J4@"Z!Q."JWW
4_o3UB6bpcJ^q2d7"D_bnKP-D+[3>C!8_P!g!'.iAGQRI4N'3CG$YSaX)\OOH6#M+
CP3<jC^#at:G7+i1BkG7CkME=3qA.6q?iT;KHESF5#)X2"fd,f[rDP`,s67%66(5+
_K1Lc\b^/!YN?D`2i$dL,R@*DAQ39=^hg6,%Ho62JCIP5'Oi'"_"7[?@J`L6e$\_R
N^'^crWN"L1t9u6_4rdp5#Q1Dr+N=Fq!Mc%FPKB-Pb4!1aCTZ8c&6lE)I16R9mnM"
XjacjSdE-o>5LJr<V(I7@Ph"^_$j!JMENYDX^DksL.B"b^R%/g4j>Cjja(i-Qh\a$
Cl.1UEqdfB<2dKhhKr!DkQ%.SX'l`)k`Il?3JN;6JFa6u5<;V(-U+Z:hk$#Q/*:hO
en2*FZ%EiV`R-=m00ILmqP;FAY"AgCW^;d2.=SS]#Mb@GGWPYsm4gSIXI*W8b%b_>
,P+(A'Nh\8!GoP_1d0<H!][SC+u$?^!'C9!/eF.+hT\_U(ro8g,9d,_!";+1bi)oi
X+(l9G`+6RX6ibh%IC4]cg*YW!BuhB&E"4LjB9``^tcom!`!/Sd;7,R8!)baY!P?)
[=R_$'C_NBL^gCeL/2q^:0I&aK"p?1"4X&=^iKNSj]U7\4buAAkE5*<Q_(g=%BcG/
KOM`4o,YOVEP.^&q`8PDr>.YWgf'fKKn:1U6_riY)fY@MDmhF]ldYYh)*[`kb3F8-
WH:B$"h4kh)$P7@_?7H3cNr3YeURq<8OXfU$.6a)-cud7Ca[Q/Y@=UtkoQBXf$3MB
Z?S<T$3R1I)c#`NCibMYKdgt5Z/Q@#AWC/WiY^f:7lQgW^))WR$EO6-_0d]M#.u[o
rGF;r$@?<iGm7d$nH+atAXIIqd=D&P\W:"Z2X><"IU:q0$1M@We2-&sSt`,pS.0C+
(JhDdHDDFW"rMTtlJ*?3;o<@^[,D6D:F2;j)Q3^4&I\hf!)I%#J@!l0ClT)tHXHiC
iA*QU::b4LbeP3`_K5j.!"V];US7Xe%2!RT.[C)UY]s=6ndE&fCmPaZe[(-$-Ck"t
5\E(YZh(m%?K.s;)m,Ui%Z\?RcNlLU:--2kr'2,p9GR`GkREUT,)$M[ToPJeBhAMq
[8X?`*);R=[TPP]4P#.A!uOi77Y[;MZ(+ii9HaV57rcI3iT(F'7l,it$mgo:%F]rM
!B2i2ZTUto;1KRuiNUSDMpeB@/Js#e;Kbe01lEHCSPohN`sZtq#!,T]7dn/ro4dIC
4G1's"kICE(kCj]e50M%?JkYeoS94`6@_9_`>CpK;`:+HEtmX6)H>H"SlULca0c0B
A@B4@/Xd[gT!kUdUlK["4KY.G[[fNXi^JfV=:rTA[/gK1%DVt6%!,o<3Dsu#bRHO!
5993AVEjcU2i$e0+7Hh/^4Ed5OjNFXOkJ#[[g5d&k;'o\_YYJ$l?U;AFe61h3c'GZ
%9C\/5,VFhTGl#gIMpr7L/3_t`IeFM.R4,!]sAq2mKQHSR3OAUdni"*VuAAp9CZTY
OZ==hn!lj*NmhnMo*!g*0neti4_B$^fg.F1<Fd"u)$iSM:SZgDpVsW.V7>7A)d2&+
=hlqRZ]OF)Bm-VHll,[j]N6fkI#VP-g5K^\!6co^J/dEh\r-5Q:Fl53qW:S(ccHOe
E2JX$9[B_4574V!?]+T@Qd_.8l;QqoY'PnDX<>Z=e(^KiPZ-Yd\spqs6jGg`^3D9*
.U`ZPF!'l"[HB:8d3?&j33I#N8%UB:h<F'ehht`u#f,XeXB@q6hI%>@<n"%\^XDDC
n,a3?q<RdK$Lk2uo[5F@FEES1XrP^R=[h>AY)EXf=i>pVSDrgR8as^f&NkV27OZ&5
>/_?c>9*0_$LTWmNtl_1j(N"aI&m/:ZM.(4``Z#`!Zk`q:s&kB1YBi,9\gaGSH72l
!][KCAXGLci1;gSL@E6G'(cKT:0WP,#r;`%9sDZ#SLE,;PR#TPOWGHnm=Aol<8*9@
:_JN0j63ujgS;7s.ZRj)oD7TF@/W(81I5rHb/o/I.&V>3:K?AL":,)m(][#7keP:O
H6"6I&KihD7_hNc2s.UnOU636;_AAaCF,"n%!X+,@t`9<h&Nja1'OBqo\"bH'3P,p
rUMS,)Vb`'lX_&k*C0hZl$JO6^fgFA<!,&4^':nK"dnTm?/WtULnDm.J@NfpT7qH7
HID2+a_MXNKZDe>KMe#%BBM<]`O0H'[ce;3E"a`L`XLLF(RZ%,b"&c_.q8e;`c8lL
'.H&^;%0?Oq?5f!KRtSe#'`J2&>S3+r7"Ng@h8`-(76>2$)C<],Rc%`Cjj51?par3
"[!^?+3,8.@_MtH>DO8M-sVgoAfJtA`X"OAXIm`19TE'lgE0lEh0Bm'D4R!foD7TF
+?gb;1bKk"VEi(jIE?E-m%JS;R0I%'_U->jEWjtC>pML_+JVh0r2J@4A3U,6J5[Ei
:epUl&Aq2tPrY]+"HL8_UeZ6g/k7k9([*=WQY&]FRkXp/oVI?QW*8dTZM,ZlG(Hfb
L6jE,UVu/K0a$Mo4)!Gtnso?n`mGUl#en*C`UE[\?Ubk'4nX8MGPVBAEtp2_or5J!
%D0H(b2NHQM\3Gc,iSiD2OsE,g1DsA*&#,LnT>9r"[9>J5E=6rJ/N#>7j-gBi<cCr
c7o%'H</Fm@QY=j>c1LgEO1#K1KAre=)g+M3Oc3@<HRr^J/K`=?4q_iAfqM%]\>'f
(i]t?j5Y=\iUd]mn7HEVn^$Nj5667G537*4Nq`k^jZKe@RdHWo:bVu_0SdE((kC.K
&a+hQXeOjlpd=L[9]HtPpJ[SI<Ll+X`5S5RB8h3p3u*&]A$pqC&Kjt!SVHW@FK-8=
\G"j;g;ft@-XJ`tL`_FqX1jH'FSQoq1^\XfY<=&#r9/&A3oAiG5o-jFa,B/EQaX;L
p:OJpKhMM+>D+@d7VjKM+nRa'CPX3IFHchp^sc[R(N=$*j*35^)(4ECH8P;oI%c3!
E2gg_JqI[Z(<m['XM]RZ/)+cUo2K1/FQ*PBE&p2Z0haQLQB"!#A`R<)7padOPRE_>
kup0f0DfDOU<HKIWOVcG+1?DUQ^!-T!.(`6gOK>:r"Mm8X,]/Jm_ptP<n^S]IpV%1
$2@F"f/%-4:c]eL_gT,9M#aG?%"OnnF+aV=<%4E1pb?Fa,sZ9l4M'p>R7.)b;ji?g
m$)cV05['Yf#$pHNb!_*]Sr_uPj*[mbc7'<Nt!UDm-I^8>Xsk7US7PS!#F`$Ch%3>
):3q:AGo5r4d0R^VPfY=S][ir)?;]u1u#pe0E@'us-;iJB3f%hZWG2s,BEu*!RVS$
e[C>F@K8MRnMI"730g-M5q/2\<*!4i9J[$k\lPo%Z,Jad5T&XgX6aaNoTR,R@bY95
bW^b/N]>De7KB1ijZt`,,)$&b-\SgeWt"Tqa*of`=-;_S7"DS6Qj*s4,#2YPi\<k,
_GJ;%kbNF?S6@YnNH8h/j6-\:'5$W;Tjd>tBQhOW-cC9]jlc<-T0Rg(lL"<N#2o(d
0F]E1&JTam_kV+%R3%:KQi1KBT=T6dFOmnZoQBgO!jUk:L*"0hIWBnKENYrP.*p%l
(PjX.)@2pV$kjUhHDq@7j7(lGT2s'K=@G-N&<SrD(<risS0#.Fr0NNbU7W--K1-XP
EpX:,3j&9g(Oh<N!%r,IVKjYY-X[.U#6bW7,P+$\%>[tW:H`K.(#<gafOKBpYK2*R
SPWq:)+4d,*8?2RKML8<+?HQ3.OU@$^Cj\U0:SLi'*msS[_;3YlC@j?>He.@(Z7(F
aFcLgrU>J2`=[U`muM@:JbM=h,R"`L!BqF03O1i;Btf3Ek*_*@*2h]:C:7f!&>"WU
[(5h$f/J0\Hu&lLZ(RKQ,1@4,<GfI/U@#YC_0bH(70hh\TmPg1S'Bp)N)!,<bU7o(
*1\rs-pS#4U/V)mm$iCu1/[W)_F,_=r7;B1>hc-3iiMrdY\rk[$;e=e.m07A.qU`1
o_-3[NiV=eZ?P\E)DKDa5Xf(RHT4cV74sG`*8M?Qfk.MdfBI%fIg<7m*+\=B@-Hk2
dq1]B-$R8l7g)S(V4Tj^iJ;sbSdCeIBN=DS!?rpWO5bBsYlQ[G7`o[B7J:W2Cin$O
lCXZ3Zh2d172-jslm&).X6k"gctRRC`If6T3#+o$$>m5D>+hE+J^@2Hp[W!UP1/r:
WDd$emTeFS7H3P%b@n<B#I'm%Muk[5(ddbt\\A'U^A/H+:J3j(e&M[k"D\cm6M2H*
Zf9BZ:2FiVQBPbl[@prfY(A%FrfcO)X:_GA;Wo)$q[ik+Dj60j7kT@DnuRdp!O?s[
bR*VuEG([@X>?@^>tS_I.kXb:5aY?YD0HLh^tCfqaAgqKVf.f;Yg_t<$_JX,^jTM@
f_DF@n,dB<M"fr-jVP[%?4$erKE9,GnGm!BF*-""lq+\L-+h;^j.=-'oNT-9eC9Ep
&a3(3+6+&!_JEO'fDo`]`3F,,!*KD&^sbf&PJRDim7G?A2_^df_q0E*ih%^L?WE0H
C?Rb'd8[V-nA]P70E#[+;A6QB/=k(EEk*$d=EHcNC<[qt3-F4c%A'$+Hl9?@L>niW
2h(o!q2&TESG:`1,n/1?3DtPYPW4s<"X*\RE0^7)%NFp!m;)2h]8fp3D/Sn)?hFsj
!gc>5>&C<bms1GO3Ir_+']:foUZ2BR20`kRNtnu?Ju9%]W/*HWc&l']SZp\JigPjB
X@pGuO3JIOI_\6;^s`Zes&=fX,E)&E.RC]`10oGD?u:'&kCf8BZSnnZ,A*ER$kr+5
i'b=.*l1*!1f&hr(%;=+NW,O'Cj+Aj%+ohS[r#_SJG/kRp*/g7Dg]Zn\4>[pmSOgK
1coL/C_(nKTED+51uJN'=ntpr.XTb/P6^[uK?_7(!hjQ9*]N']hCj#ig^R2=k/Y).
IjeV(""1Da-U)*/p[M.()-+RgC:tEd0ul.do^hq):EVhQodK_Eq#\1E*/iT7D4VMM
$m*545`bo2a%Mp7i+jP=SsjN#?6$.f1.@g3*lRcmOciLkSdA@N67K/6a;BG@E&2>%
?+`rtlG3n!b/80YH=WoK&Pacsi*Q)rp;V12Egf0MYD-'L$4I_Qr@Q<Zc'.\D;(45Z
UCA9\^au*&'O[eAq1@Q<R3O6Eofd6.#)##/3+?4e<?tIm@=i@@GigE=l't@63'KAV
L=7RC33q6l4Xb6a<Q-cB#4sm0*n0daigOU<?h",T)G^,iS`Vj<)lL59X%;;MLpkbE
IDRXDM*c*?!\e@S#Jr0UiJ_:BXh_`I!@KSiE)J<NbGa/rK1.R4=@K+&9,i>4Zf^tG
o(2^'!rg")_$HuL4fApidKZ0o$7!Hb'-!O$_J"X@E"@<sWpl6^?4D]t#$(`,63KE!
c]5n.otZ*sQ]%@[ZAQD!Id1GmJ.q-D*:Xhm3r2)@H2Z\4IrN_js72Mk<!)Z&SM(X7
N^0[-l)2hk8"&:@9V].j8r+K51?#JU6Y5R$qFR:$M-PS#KSOa`])=;ok!%Y"mlf.1
2Qu,`CtTdeGJj9"[=oI<hmd?+C$qE2/,0-@-_G5=5\82>Xl;1@2N,QQCV_)o$ikY;
$BNEVRdmI'dh@*\F_\PSZ-,WSE"sSD;nhFf"-2:7'Nt*/I(Tle$Zl]0qjh48.?5&k
L_rg`%>_gCWGUecq8Y`!_1-Vb^P>s:a^PIsHt&0'EPHX;HU<Raqru$$9UeO,AMerQ
!UZtl5Hf#)"QG'=*pXE?HAJV=MC:a_QsGU[0V(i.g^X3hd.+Mm,+q.iI4U"dm3-/I
)4p?[k0t#6$*XF7m^m;1p5Ok5n03eA=j[d=VUf26;Wq!T8HEX1_)=)]7%d%uj:gN_
))+i/d_I')/-]$tdT==9dVtgf"5;Ws?i04u-ogJb9]d\;oUpHJTDnJ\;oC^*<1A5l
)&7Bq:.F#I.W_tC&1;S;e59?<&f`aSpjN#0@W+l=l3k$XJdAI>9EEoG+*;M;;]Equ
\EI]7@K;ra)t(c;Pi9CVlbBrZ*WQ-5^\9H`ZoLPNJ\*Mn5->?N'4OfXk'%Plp*0X1
E[sot)c!1-iJ$IZ%mpO#r9$;:7SuhY"\t32@u<fc4=^iT#kS4!GiCZoSGgNY$<fAe
^5DobS,*X-cNJP$R%D5M`6g%/jRGa@5BtWp8fUt74<!'9UEkjV)!iuDViF!FDuKn7
W75nPO$kB9%;g"%CesQB[d'pgd5l47[cjf&r%\f;aUl^&;Bl&>cD`K)#cE_q;M`+.
T`iT\UZ!po_fYT2;@L?_p1W_iTk)#e1X6<V1.!El72u.*CE:APF*6JV=LTDJE*IC/
qR<>C<!j)%Z,LD,m4ihV^]47N^E!^dej"#k&%K0h=AeB<A$A:P7@`[\CMMZUAt'P,
\o*BI.IMsEE%.EY2P\k9"tkUgCk_t,#,VhLb@;m)MG/TO(1J<_T/G;V0ZQ#1QiRUD
'C`X;)TpCN3u^[O.::&_L*"AQT8'>,H34oFrXGF0f?S(Y*.`AQ7KpND8MADZ]?Nbt
(&$Xr&so]C`&-nj:8b"=gAU%Rs2`1]#HaKc!2gro$b3`mR\qNtr_LR#s(BK(G*2>V
ZE%VqX5BZ)EV'<>EqNNCG#+(n\/Go'EmhjKBs,ie;W?$gRm2Js;`)I>9(;q/ius*o
"dgO!!o(p?ThfXXb,8V/Qu2WQhu8AUXu;pT(f1Pj_LS3>0Z<M@lk+]^O^`DT$urZA
`'i>+:[)>#"E[!N6hD&s_T\8P_W)6@H6,Kor8B*\ItDO,\[FS"h"M*cQ^iR>TG%Kr
nQ)Mq.aD@tIQNQl^Vo<VMV7+9?;Z2b>2nAq.6Kl[Y'Qjee`0`2!(STW5WMWq-(_\+
(`O%2iV1`^]7+c]"_4-Sk6+1h5Qj3'n'f`uJ9V)('5[Q1B,f")Pl@u=Ir02s:2qge
H\aW5'-eSP[WQ-.>b+'IHX6PpQg`l!%!ihkogf18c-Hs+^j8-"RaQ8.eRgPGNi,r`
VJWD@;kBF4=6Jh?5Hu:7BIJ*Y3n<Su3Lh/,5X1Zm`8e^>2KPZV[ET\R3I7HBM(^kf
m6M!:!b&.ilC?j&M%N6c]`TIeJtLZ@':9lh;!JY_i<`lpKRr0Y!G=dpiu$q%E=F*-
pm68GCgRXigY=5Gi6tohVZC0>J,oqnj`lh?SZm9H>GjUET&._-_d.Xs(eu/]i4cRq
iLEEp3$4;amf*C;l6/,Kqc;pr]FXb7%HURK2U!?@BZ=D0?GQ79o_.pu6.jHu6b+0S
'sO7k!ZT^2S(g_7JZ#TRfR2AhBVnD4:SW:q>iHfm?*``=`mO=u2T%fU@:5C+PZ-kC
;hY6[">D=8Hj9)4^chBb*MmRaVr3cTH<e'OJ,S\?>GT;)(?fHP91/ft)7m;Y*<+-$
^8\NE`$h$3)dm(M]CU,q$8PekGB)HNMY&T.J]f_nBXgjm=e9Mh^GC".nYPM-HD?6C
Nnj-KAU#PaWm2H`DeEAC]j]h)@%PNrLo5eC(3C(AR:VLNp=jQL8B'!0bG]7p!6:!j
s*9%a-fC%R4UN9`n'a2L@s4,[G_.10Zq[C@L`PO^;!;9K`K(4TCuP8D7nd""aZ=rL
!!XPSI:W0Y.PbjV/`NOT)Z59QBpe%^Pk-N='B^fUo-;`8&BDh9):nOW:Gd_Ga"YOg
bT%#A4%/uS7ok_B8rr*<_T<C_o2Aa1&:mc^%Hd6Y?,Xg$Q]Z.02Oe2;8$7.uI;-;P
Y9eu@E35Oa`Fb1h#m;->]]l\h#/J^Iqe*\nF-Q=ed4eMna?"1cf;:J(EPsco^!g+^
(U3qbVnY$aI)[$uQt@lD9/NhJQ(X[%d'bos]tggABUI_k9M:%abPjS%V>rb[b\``i
8O#4"nl*E;-pZk="fjWU[UBAF[IV:^),]Mm,>Om=GiQUKbg]TeB'\SmR%mQ.?JkYe
`.t.Loh5Fkbn8+jTG3&2Ncm<j!2aBY+.53>qN]o;SebDG.s`,.%J,;jKcgrOA027?
5Cuh9oiZO-hOiZ+$K]^kcIK.ViO9&`&GJ1*$'kTEnCpHoRlGHR\&UYo2<tVaT6dT.
l(?mV9O$T1i&`o@iFjVeMA[#9FN2B6F4aU(^'fNXa#QnfE%[%71otQ&@49N>O%8/c
,H4I]Jd.R/m4"&m*:IL[,8`rF]G\-?rYaqFfk/4I*A"@0na[aQ_@h:aW,`hs!&JR9
@0>rrZqXXA/A?C.p<OIPZ/8g330rP3FOg"WAT_Ga][:3,),5';E0m*/;ABDNhtu<!
7W9DY"\541E@_\*E-[7ZCo?/ZZ/[@<-*&giJeN)Y.`L0I'VK;l$]HF:"i/SMkSG?C
3,A&DhMXo*>QCVYkOm)lJ3QoIo)jV#TcW5e0l1VZ4E\$U*$^&[*l5V>j-pe`%RYTU
U3-7Z$iE6Vl"p;KBQ+$5^trYB:gguI3rL^>/C@[&^C*hB,r8atq;!.5*j*6kl[Ned
s0U%o`*4J7:2Y[?Y[2tQ0V]S#7U/$UlC\+S-_>o<k;Wj?W[U\n#YIGh6c=A__rF3*
U44f/R/8frDWpE2?WLFD@K,i^&o9+AH#nu!(8LldRF\_f7O<des0uS*ZJi/2SUXh+
</p$Q\AZQ+Z3<'$=Dt@*.$#U8mbq:+k2u@$Q*YSI0E-h#9%D"Rc*M\A8u_7`]b1:O
oa2,n]")qMM'kZ'_>ID9K+0GLh+F&[;rO]#UFM,bX?Bj>T\I\sMMU_/Z+3IXemnO>
%aHt6HkgEor5V[Cq%gWVq=Jm.4e94K1e_+&eUY\e_d"656nC6?8bd).?5<'CokB+)
I@oadh6XEYL6ua;X'3?g0PqY=8RL,4l)En]led0Hfh4?5D`h$%2BkD)WNVO?1>E<r
SKDm@ah#iXF1h\)!6h.g0h+?qB5hHacPOO1\!3N:2h(mVOQnjAGHfPD9&Z2ra>ubs
'>@8Ih8.tRMWl[j@qF\E/>_9=KDRa\SZS[:2^gbU)@6%oqWcs/Qa?@>2A>VcQs0,W
n_8L$!H"m@r'p=a['Q[6'kDYuM5lRim3DTkil$J$XZP3R]glTB@:R4r-oA/VqGH`]
0Xc55f!ZEpC;q6g3-#9$+9+4nSXQUiD/:XKMguG</JKjArI"qFcTC')H&HmC[eGj)
h.\\6U;ZjXI?p57955/(R-0948uuglM#F5lFIO_I[I\8m0XAPi)LCJupj\&rUV9<J
jVk7_EkacGeWZtB^URAcHWQ'<eLY@PBgb0E]I^X=C,E!DhOXVq,o,CrJVGOu8ga\)
Lom>V-r_(]NU&<n-[sEP07`XkR8+q,Q_gT=@bkn6,G%J$j!J<[_geMc6*enb)a!'H
p=D-MV0fCEjn'/)?Vl7+)>]fe/!V3L,^q(,O.Od&A2sDNHg0>9_>Y*OpRb(E@;2-2
*CGIgj$uLOF*I=8m\>)8?:847)9o0^VG:ZRbBo+%0BmpePtifrb67Gl^:IkOk;5:Z
4S$VPcLUnG^A/FuO/P8a`V"1(Qk9@r'CZ._%)%]VjTmi"#h8K0a"MV)9CJ%ocseQ+
,A&P^'h7O>pt*:[KbM.iL]uuGer*TW*cFGg>P"VLCi>8sj#s]?F_tXL'I(eq>\\&-
\Uinib8GLP"(kR=\DLo@lh<NB?A>VOKi@M[80Z-LL<AB1`Us$G9G.*fUAko2>=35n
5B->BFB(Y9AC1cIih7*[gYBR$Z\"/f$@g6O;K2Gm`d_jg#gIADobnRP59c]%.kI:g
94rtW?#HJXXS<%9^)L(RRu/.+\'WV&jl^P@paoj4]VRaV_oEF?N)jruc@9`u$_R'[
eu1b1[25P/LUlH$>R%$uC_8<@Erl9PLomB>@*s2d]CE:F/k7igPt/&Ah.`]eT[Yn*
Q6LKe/]:n%5<n(ZNh85&7spfk2Pu_jG5t5HV[]I&>63ED\pGq(VQ)bDl:(DFFm?6b
pE\D,aF8K;(U&;+$JNgUE9q&FY+Q#(6^__CaS.*I!e/XY40Ze<7%<NBs6Qaed!G<;
k"D"k\)ZpGLgJnS4c0kQf<9Ca,">/ih1N6<^UGGZ!&K-]PW4tG.]4io$ILYjV>S!?
o+Qoj><Rl:K+oLf+:N7sc&<)D@!$rYk**isJ$JaOpR8PCgJ8$?P`q?<V%`Sf!n[G>
miH9KXnUFI?[![E&%ULlQ9m\klFlT'!0AdGd9/m8J88GBhG-NM:(a=qST,*R6XOW0
"Fh:oc>TKb#2%/`jjNjLFX_<HAc9`XS\BW\epXgHhjHMl<<5,s7VSO1O7Qft$=$^4
F]%C`FDZrpDd.=HSO&KlqV;k2!fsEIQ<,bX7?r3p/(X\2ht47^T_D@$T+%C"3GQ)V
3_C*04N';;qalLd>ACPEFqg"D0/rGeVS?p2A4p:;^=HtT;`QkO\l.&+Y_q'Og?_JL
h9RBOGPPc^.o*OCE-ULK8m22DZugf(l<o,7Rl]e=TF@kC"41'6:SrRWlc']WlfVFI
.Xn2jL?j2c2X;`?lh-OXfWA-QFOp218Lsf*g=#;#5L[tnGcCReBgmF"[0k<J.1X%p
GIg/0*Udg3]:h]fZRBqnCKpQ*Lt-lsm3t)7kHa*\q.3.Qh\Tl-GhR*$UTa**<Tr`S
%rbl][\)/1IfcND83N7[!WL//$I=BEqM<h!)$A7730o@UJO2gS[.ucfhdHkJ'\Ll#
S1_`\J(d[<YlN1NGnY#!)SI>tFW6p9!So2L`_V):L9n0tWX@BYJ6qBY5:UJj3GIsi
7+\$]STL3":]G88HQ.?[Zh/?2lY`<\hsAl_#M0@%]<FMK1A.fXWXS+`TG/LMh._qZ
\?J(:3C6r$p%gh4,M;Lm@_I6H&]%N+^GCj$`&m/sr>+WNYYJ!33f;!^[>NMsI[Ae2
]\6NtB-1:(8&o*r%5&ncD)Edtg?M5)%CDg9PT!s\E;<(tD<5T=j8IT;<1RnD3rX9*
c)]<c;Jm??NdG6.WY?<>9fg.IL?T#B%E'4:d41I>3nmFk#,!op:So`?+5:J*;JtWd
$$Y;LXsbZ,!UD;bfi*t$\&T^k^55p]FI2K\Bpe_fB.bmS4e>j?P%Am5a/APa6N?=]
b4Sfil#-JScu:aqhL8hIX(enRF0m[-T9>XHa6XG_(+Y([-0UEJF_17YT(#kZ.u(U[
9(C6n4$S;kB[rj`V2q[kM@mlb+dt-MDKau1\*"2j:EBC.UG(PD#c61(^N\([DKBbb
H<6#G<6?+tVaoNnWgB&lE9.YEP[-PA9+O5klR+mHqOaL]/=csI3pBYfaStl$9QA(!
5qd1K1"Wjof\h!&rp'm"`M,t%Z7`.kr+([LWZ6f)0M2A?mi4PaqdQhoF91!>*IKVE
pYKNA"o`TBRX.@n?Z-rfI.Jsc.meG[?c.bf(3@fg,ulfA>4e-5l_ELs?JGuJXA%B=
7c?1W6Igb>ff"oDkdS;FE#QSb8a$ngOi<Tt3Lp)5dN9Oa0Mplc_Y=KMJM+2TC<IJ2
+PYgj.i3]&fbJfdV6.R@Vr,XRUQFk_iRUBgp0t4uV`c(]'fmf0M#NTBIPQnr/ghL?
QC#Y'Hf!uV.<T1_m_:<ld,5Q)p-'PCC87S4/]TQCd>#!c1l@I%FXm#!R2YECmTjUb
;f/b,.3laR.CKV/WHgrqoju@4qK[M\-a8%plC%Eg@QodQS"4uFOc:RpkS)*kBXZPV
<oR=L*W$?mBp]+F]9*%m<1>U9B`I0Elhj8)-+XFZ6!#f.UCE//>cuJL\-'-WW\AM9
0Ahc0$ZrrJs(:*/n%UZdVqHPHIsE\)lGle0j"`a"=`.gMTZ8kr5LM3/k$fjZ;EX:=
fM\;sY:2LO*.dXQ'Hg:XJ7tk\SA,IR3EnU9(Ve5]D=Hb2X'"1JK(Cb!^f.J'[(+uj
*cYD#@65MLQqf'ESS$*Ha:r$i43c<.\\PVu_DVt,l!ul4(Tb2:W[:-(^XmOVZO:4A
%k<F?V3GH5"Yh31:Q'C^&dG5\^D9#%UE;^;"W$.5O*]k+@\2N'pbP/Rn=UI`Pt1W<
2d%AjSbf2'B!0&U-J7d$kYt\T/?nR2V/^uTH6(/Ml!"nC/l-m#oX2H22WKX7lWq#t
/=)8pCge%WDOtH^JDeD*VgooJ]-0'd!\d_2A%9GR82u#+Y2djo4$NaqjQ\b,a3`">
`U%j%(uY]pc?k5D_4B0%X2i!3RiNr\<-Y;!ne4rh3VkMUCghup5d91B56bBpP6,L[
hZMB57]3*T[&oDJV`Aj3-Vne3VqOphrm'"ZhFRQk%didBnUF$ZH!_%VZ'>%^&f2s8
TmNl-X[i'WjklL"MUU0*%pNnUTpQ3EG^?p,CM.:HbecpH=R=T.H[_$e[^36-$ep^Z
k0%p;&YZ5n^m=XKVio>O$5_&ld,1LB)QS^fa&V"9E#PaYri3r(J]i5jjTaB"(9LOf
c2tG]?;=9L6(7>UMOrMJ,F`CL_9W&7.$kU(7AMU?:kH"r4<,G+(W.63<S:8X1H2uA
SMe$WFY!I3FId0LFnK[l_-^YVJ;`A8Ln5Fq.9h`:>/q_c0c,)aqGcr_fYQgUm<IDb
\k@EBoE+@X44>$,1>*s:op,%$AqTb31Fd!)/P6&gG(s=udpkC<^%$0cBjO<qrE!Xf
b.?J?0Xf=MNs$h0(=>:$^rbgTgo:/HoD7TFJ<.Vne:Y>Z:'PgU4]=`Lln:g5_Jo'>
5>$LAs7fYYjX1-Vjg<))M7]9,EW8KHYlJFQWcQpQJW_dXagSqWY@7ag.f8%?^&KZ4
_uo@:AFWXrWIFk/dqX69Zol%2Y'T[9@_<r(pcDCn:5(&YIPPJ'JKnJUH$.gV(\X.s
jH44NG@B5uZ)>,).B_>ZgY'?7E-g$AHsK7C(b=lBIp=%C7S'fDDD$FP0Gh)o?QFe-
CbB<fY[Qf,L:N@'3.Bi]j1B($[#1]@s,u$G#%eY$3a^3forfM8HDdd3\tR@lHJN,P
j):]+"6(5iV%^Xo\d?Xdh]YJ>:s*O_N)kH#I!SB^rq"QA1uA@D8)bPkGI'i_ih_<d
'uYH@b&*/@a,e&8(`RuiJ4P5]em5THA[(SuBoH:Sfd4?@gl[ff;>3PLd0j!G$[>k7
]FS!_Z(I.IRL:20q?)p7Q`u8M@#dif3W]6eLtM2p`&<1T)Z@=_q%K\;6Tp#"85/N;
O3PX[5A_!k\>T(WSRtcMVp09>Q.,JeC2!4X^m;S[QH!phQ=n``j%8^_KV?WR%C(>=
C]>kjWi!PUQ[_!GpRLcF>%`2u)kHuto67&K$GK>3`0YID0^Cd0rgdanU9K:?0&.4,
R<#Qge.2q_kX8R?12X89>AAI&=f8C-r6&8JN2t6HAFZF>L&[ZmG5BKZd:r,g?FM-p
\-dX!k<7#Gg[4/fZj#)e*7Hc/\$3I(e)3GaZ_odK<n:@;k"rX?Y?^X/H_XM+D1R>Y
*eiKHD"G?i.)`'$!tDF+V\DM-EU:26*X0SY@`n5GD&TFbj)\2r.\?:!QXo.1Z^*T!
[p?=Y`;4J@L?\H,htu92Xk(l1pbHFi%DIckefB78a/@FL@^d)Y[+J.>k*)o0Nq\i>
m%r1dOd"XG=Jr3EnpbbXP;s[NhgBiZI>p.PM+i/(_ZTQ)flkc\m&CoAZ(+%^DuKn!
,N3,q)'=d7&r(ZW!_gp>CkdN3Rj7?`)-_n:q1"$'hhVhp?HW!jFJ/Lc1sB[g6B?.o
TLS>p=E)^%@eI+%IK\R>5H4$I/?P(5g>bND^qHYD/=fe$pJQA'_AKA\^#4lF8bi7.
VY8C:VAsZAUT_p9$SHo4kmP#aNF&45dL]X<<]80u]=^UV_Vs`Joel^\B_6mTUi^AA
[i+#TijLSD\(5@7T=Qq-`0Q#O9c'T$,6Bn<$gb?_\I?Fu[F.A,6nH(:5P_tu[[E,*
f+D`E6#7%6IsZmUir/cMK)+#\Pdc-k<4o0Ro1Bi,BIc(,>g.p8fBb>dCnL"C>lS).
YCa9p5G_VjDs1]gNP-CL!4DsIDW#d1?mrh>g&C8T,HKKj?"1LI.(;sF2\sH3Ni>Y_
)gZY34iO8i(@1>S'I1iL;oa@#Y@9p(kq><rlMoAss0Xk"s#I^h5MCVehpA@.Np+ZN
JPU!"He)0"X&8nH'TJ9IZGK,@[8%G]Jg^e`k.!dFpqQRZ`X8V=ImARqm]`"Io[W;f
AN5tHIVgKqirgR7R>IH(XfjX/:=GWM$$8`ZIpV%.$!]YD4aJs7dsL_g<ATFd$Y]mm
U]-CL^J!)F84a!SD'X4`FZhhrN9XM-muOaY=0XhM@S;57`BE=GXH!u!ibdW+5THF=
E.jC+MT"E9osDGVUcj_S[jOSP(O1&M=i@I<Xab!;fBA%ffCG-9qXJbEKbOBR]aEKO
GNYQ]mL/b0g=]W,MHSFi(Uf>'!>j3U[CO463*T(V^`uGY9(+!30i+W=l@[$R'JAVb
DuQ9!73/21^f>=077=(X=+j\fHA.\$T1XJQ49kOa0.%Xn2IF6pQe92%g"<_"E=,'m
BRX<BF5F5m?A,Y-G+CaUpEeSY$enV/=@'99,4sZ-9H1Rcip8,5#2%O@0q;3g96_pW
:]41#MHIY`Rt";5PDu]g]k'2%djAq7@!NaQDQA"c<-n<]mrk[f[WYDqs$4NSf]\Pi
nU;@0:AgoS@6WFp#kP&Y<SH*kk8$;AEJFVMaO94a@HP<1ge`AJDqtU&n#=cai_&s.
0QRn7"0nmhio,.*VgKt>WFH%i!pDlgib5Sd5Hf#)"QEAPr`IK`2,AWMC[`ON%>[8.
E!0c/,G73uWuf$Rc1StIH*!>mNq&;:hasaM,)F]E*Zp;%'gL:FG72.5N7/Qsj&dTe
JbjG:(uXe_J.9<fnnnS])<?iAnMII#FPc@UY94lY)Mn$jrW'Kon7-8'?hd*!*$\!k
r8+)_N)#LMNY/89c=ndcc\Aq]a0hpn6>q@0rq,p*O/nQB7ui"uq*.qs>Q7g:^:P0D
."3UfO*C9#qUYQ0l!:(9rU&cd)=$s+f(m2pMf@JQDHNN;h;>[n:E3$l37m)[%F[OC
f/k11^EG5O&K=>"KZLDg3!6C=hT)(>hYn(3g:kSl,fj1B5\rDcalO,n8@ALQC=aMY
UjU'l4PbOo@J[l<s8?L>D8%KX3pU.f[e5l>pbg6%UIU!P@Uk>b;]HUNIu\L)4n5R1
Y"d"YH:<)2>AtL_])NdF@Gk8VfDU.jlXan*Uk-qC=V7Di1+J[?<q+UrnFTTe%BF-d
Y5XGW5?jksNdZm[,SnWSP_/b>i"c4*PUX:0m@eaH,$ZA&@5[q[q_ls9!)@>4mlenY
-SpJjHk[!1*IhDQr!C=)Wh'D%495tC#GkgcTl@XEKm6F#JqN3Af;O2A./d[,]tR>T
Zn48OZ#g*Z5ZKI[MG]ehZ.3b_qc+kkLnWhu:WgZMe'WMX9A;#o2nG4RI0]YMV!fDW
j4tIBGB+Y^o!>b`p7cjI<UtV]c2VbI;_/H.SmL16%GAh)3pUQ;l8WtfApKY0oDM9\
)60D!hu1f2i')-\FB3Ui,5pM%D4n,,c)9G[Y.M9Rg1[WKD=mRPa`^&D<!-:\s)./'
H;X>Hmp#U*U#>8hgp<](E3;aqV3J_Y_kf/+mO*MjeF-obQ.RbHYQ'ujD7q[<<f.8(
kim<-Z)d5EgZ/04H*8`;K-TdPb>2=k]b*U6%>K40^Cbbt>%\Z'DWp6U/J+Vd!,%Wg
>8\n*@^#!"FZb*mUU*,Nmh3."gJD7(H[UmG<pGaGBEObSVDFl^Q*Ln?"m@M9859&O
e*<X,TfhYEqTdfRhmIE1\3+U10GN;\3"=s[Z2[+*3ht'ak'"28YJg,!6/h"85`NY<
_(P@I5&i[I="[E;Y:(cnhUU)\Pn$<[q`Dknk0bm#:k!cBo(^n<DqeXhpRSq/`THho
^%??qF]>*)S*M!JJ#t:ilb3Zg;,YGZ?i2'^l+F[V@UGU"T_uM+EPoc"Ni%U6GcsR%
V`WOL`a@`Ol^L+ion-5iKFc0-VSMhW'$`IkfuN?aZEhGB'fM`/k0?_5[<W?X(1:[/
.7^&U4uT%I\f<%,0Y50e?Ua^BToU@'r&"iQg+Y[d[-4^#+T`^mq#4<YS:[U3aC!af
g!9U-lW7Qes(MH,[o0s<b4Ln:`i-_3(m+kpE?[<&\s0[R)TZ6RHUJY-%PBK&JcF.O
3!EGZ(@^T%6gkCbCi92,`DF@.lr7'f9Fjb/;](n`4Y"-8##YUf[IR3@#WRVGoSV,f
UsiJ$pA!t-BsGo]q<tKdr#kTC75s/cLiR49)/_ZYoEM2VV6i4uOm/iZMmg0>eOb$,
U*CMBEX.j&c`bgNMOeuS19XnQ\Z.ZqO7Dd&del>`#N*5T:M'K1X-l3(R[<AHm.H&E
JW@4[@P^qTlp4mMZhOQjgXAb4<mO?]5<W;kfBMf4;ARLoU8L/G7]MJL-Bmgo*J)k^
W!r(`f>jIrlg.<='SPXh2#V?W[C1ZOYAaCCedhso4e.cL$h.E:rY#rhkK.Pr6$,MF
d3G/*-bTjM1='6tR\OBt5>l/!:2q4\^o:<bK6;6oeuJ5K-cA!UkC8-9FfW#iJ+&=T
qe:$**o`MJhZn-&EJHNfZoRf5LuX]"d(dVj#*e#ZRcZO_[ngT/i8I2R;OSI(*Tm^P
g2O4883ODHs6dEnA)4=.s7[9tEuZiW`X,no*kh3\[(6"L^UMIGBEgR.5']nL`Rb\G
^nRe^qRt85UO5F0([rI3USTe8lD.p:1uS95r8."t2AKTi5.1"#?Z,XZE8KZ"<F'q5
BI`U_V4;Ac5f`3coD7TFJ5=&YM>CLe4lf^%Q$(\n6]B)Xa+aVnOVt(iBg;\[(e9nq
\,Z)c*h]'DN6XG+In]=OdlMDpe)1Vh3SILi*h[@iFI!Nsl%LeiFYq(:e2g!*hB>@.
[,3)F=Ii,)ioh=BDOqG90+A'=Il`>PEfWCqpD!5r](hC>D!R565he7"`2=613ne)(
d1!Gr?[7:+pY-,&mlGLD$,'g5.,;Xrq:&5%2S^N]!H62,J1.rZ+p,uiPqUdG9Q9Sr
VPO/102PE@?eZ4*B$$mA&MW5]APK;$93)-=ck.AEVa>a!j4CJec#&ial27jHnh*3/
8r#&Rmso\DXIO+j'-*X's"^kbSoADB&cT4Y"<=maSioiN9RMHHjqOY-3<JNXHfp@C
gNm%1IpV%1$,e3hSjk6GrI\b;h&2,G7g]8YV`5Fh*gp(sMlR;:_4q&&UD(NJ8cUuS
Eg^6'<#MRJV^L<RE&n&-i"RPZfbN1$Sl4bgn=jWT>o5nhA(\F<S;\G%7KG1J4;u(d
3Dp$^juGj2?3[YH";j"doWZjXB*5p=Rm434F(R)e0qt[jN^2e?T>q5'!QEuH#dErI
O6aQqBT93ibPP<gIJj,_f6J[,#*+.nnTO8U2oQ&IRDg8`n^8)B\C1=Hp&]-IAo[CK
Ter:"<>?b$*Q2H;0Ymr;(RPZ!BsRjCfObkne_F(m!3%[%O`+'`JXR@`@0WVr&Enk8
:7F>^<u3'P!&K-="fRR:a3Z7ihuVV@[_WE69Fs0P/qt5!O7V*#J^YX0]m(Sg/-<O*
T`LgdPb6PdIfb!7<iCe[l63mHf`P$+juVMl-q')Gc&Whn+(:hs3!*n&`CD``!'Gc@
X,,^u`R\u_1BO(8S7(+3Q>+&]Dg&6%$!tb;qUG!#)lA,%Rs90+.G`c;.j)%@Yq[$M
SWUl"fRO6Pg3afA5;@#AJ'0R<4*ZIM-f(@%3t;@Zi#M8KgP/idQ!*[V\-0N2'f%Wk
!_cH<S?@Y=A9al]`;F?CNIUW>;N=#=<joLr,G(FVblet<UN$4l0c%au$ft`2=Au8&
=0c_(gTI:eq'GBW,?'TKB/Yu6p?GY:>@!8)gnM?*iooORkbL9Zbs[(9hiFQ[GS/EX
`X)@.B;U'-Fc,D50Q=Mo'_;Ie#&GU&'-'"eWNN8]cg*YW!BsBR&GXJ:>I4G6"DO@)
PN",US#:j`"oDB0pt2ehVYJfs&Ss_sk4d,9as&s!/Npt$52hL!;q$R)P]PqdI(YD:
di>j64Mf]n3lS'taV7Ub+rJW/4.3Mo7luXtdsH_Rk#3iQi8hQ>mHNHe("51@jXIH`
RofW!_tl<Ie>o;C4bl26pRF9+'jkg400gKf8d"pC1*FH1e6ADgeG>!s!q[/EN:I6]
LdYl7ci\s'N\NR8d=GF8D;i,I4Yj>F&Rb5:QO"fYhL^g^`)9(?aae9lb(p&NJlT1O
);@[>Sf.0DVN0<U3]8,QLsLg>TaL*e0gCX5^WFd0WVEL_)jjX+65<E5J5O-4:-EE5
FJ6%n!)FiYd:Pf)11^TM$GZY+!=#&$nU>TL_GRU"nGoWW+qgF(<)%jKhu!fUoC0io
XB*Y=Dt?#t#QptIL'\S\jH<Qfe%cZbSlgOW+CZ]s^c":%E<;2rkp3ROa_r1(W3QI,
fIlZ,Sqa4Ds'9.B>cuSOMt8]EmA%o1ZV,nT!Fb1:;nt;Lk*$&KA<*M]JI'88[G_-q
b=ST`+T+*6V7m-r#2@KRH9r%RViP3LZuZt!BRXY?BKlo5>N'Jk'V=5pVBs(ZcD`KQ
?iudN&k?bmnAGq%8]Lh`fk^g2^_E`0)/"RlAo+Nh1eKB4O3H,ca!e\B#m-IjK]c6[
)6G3/ELgE:GgtF"J-%]1m,7M\MYRb0s65Y-!+%V=Cl@Ol2"dhQW]i2q0Afu=BRZ-S
:W0l;YG^X7Va<t-%If%3;C=9.Yo4X=#*'N-IU567J.KX95#M"F:@Zcq1s@U91\I\/
Y'r4_=5;j1l)ur$ZSd`m*%+S%#iu,+b]kJY)mX6:cfmm_&Nr*,@'_knk(lcnbSYm-
ZtpQZMt@#%!(M1"ri("We565763KE)R0':/6lt;u<S/@.D>6G`#Z-4&NmYH7P/V@#
4%%&<!rL707fhhA$DS8>,'3BG@F6nf!phYFL6nW]betm]AtI:G0EA0@/imc3V;?H/
QILRC,L55I9YV<`P^?qI[lfO)!2jrt4P!tdPBu8_&9%uJ:k$>jWZ"p-`J^?#IUJI+
R`c94;!+!;!"UbR.#.FWAM.U8Xiup*F,LbpB?sPIAIA&dNfMojUYs7!qTnJs5CrZu
eJ#HBfY[7D%g0iYm%'o0iqlCgSIHG(a--rQE'GQ935l1`!].MTR@+[MM)J%Nc\\40
"*hEJFA?BV>)W_W!4*Db!rePUZJf=Ul#Sp]7T3_pi$geI'QF4(Rob(!_um)@(3.'>
2;$oIgDmkp&PqQ;nGm"[ph4@(UMUq+..\@Q-;65<$8d!B&Y?3rYV?S5Nbu+9T$pT7
iNs!kPWDgHHAHS50!G/(N<nH/(4"UXb(M^.;i6Q3o&^eB3jRi`8)<2`(q?brSAl#;
"l*M5\kBoh,=LH(GLaiRYedp(*]"jfku8Lji"T>e<HL$O$*3Gj[,K;H4P=O)L]927
Fc5DGN2)rgr`WnQS@&i&=<#EVoD7TFJBq+VLLsrmbhr`q"-!4<i4d0/F58+%Vn:c%
pM"iC4=As/]6N>PiJcg0M%).XpV4?aD1I8Pij+Bi"^LU;3B"lshKc81,La(NA8>r"
*28MV;uG-tIKB:rFUM,U[EV/8Ja']q?O1h.+Q,[3EWjO$FuDf;RrrdRThOr.VNI=f
E4TTN1nt&91=)+ahKVfKYH=026]!&B<uhmgJ%FM%SE=NQ!PGJd,I<rA*b$+%\I2d8
g)8R6Nt'>^5]l_i1;/WO[G%L6!j!]>2Hq?1MG+uY!&hJ(D1dBh1dC]g&D9uXfP&&2
oS=_WjA]\X0I8t$I!js'5;o0-3)8t/0Y;;X4JgW;<OC`1`.>OM:1nMq1PLFki90dX
T)bL@J9ibI3)6[eT!kV_)=bX':u6./Kl\<W!Z0126j%sh.Qp*'L_r63gCq6R<\]25
34d]=KrUIO[K%%q04:9;aSc0Ko?eO(N.<g*"@A0@Y8o%skcnSLK9,.PM`;lc5/Mj1
(1El,E=@uo"h`5V`8V^_#]qPV-,*75D#CSo$VX[+G?RDI%3-bB0Lo&%h;Q&2F`F\5
@nM77pQVT'_!%S(-ocLRRkGB*^:-N\Juf0nn0[QSIRJ_6"Y`a9e4G-G%?I\YXi3e:
;ifpQLg=p]'a\(a]5rj.EL!Hab72?)7gD7!iP0p?@Jlsh0j)Hrf[bEfKjd$?&s9`-
PVn/>!O?sE*utUh%>J77/hpiiPi:fuc(@7KOQpQT'Cq<W1;Ae&[`/o1)=\!HJ/aBD
'17g7K[0)t1Htb^JF]'hJhk059J*j&#.$I`AI?dE'h6T'F$_kHLu6J9M33js\34W^
4h+6gO[]!n[Kar@>S;HO<38YgZ#2G&+q54RrcMt<6Arf]T1VN.*2DS:Zu1?!@U=LA
TM11:h/K!XDG(<=$4th)q7FG#\oT>SouH"4&FTcAE&,Xq7HAo>m<`KB0Me@*;-X`^
!ndmI:MhmCPpgofG`9k0:t>h=JCIO8'mL']E$Q9AkT"G!1$/O"J>^42O*):qP4][S
3(AQME&*)Qa&D'YI#MG5Am;?CSJKJtp<a.%n@gKEVrOberChc@cV(ruB]E4aoD6a.
i:?]C`tG#a3[2jH<8"f;+qP3]j/;makI6[t1K>4sB-!mq]dG"QPR/_`8Zr>ZbVA[k
Yk886+>O[$"eM1MJQIIm1T:S>:0^PTBKu^_BN:qe/!pC0;KrgkJCc9/3*3<t#1gjF
&co4>BsrVqi$7&iZ[:%"Y;8B]>\bYl\Fp=.fQ0!qku<&2drak'(\!VK0la?NQ,l_`
)JRr;'X`._c&YV;(_AtTc&q99#%4im):+f%1k1ai3.>7YU9+>"`j)iciAWIN^5VN5
I]:;-LY6'"dh9q!^gZ.,i,fo:!8CHiXahKq(VS.LP?OUg*!$9rSp9q_CkMPC#QNWH
WO_%;5j3"bDuqi4BYlUT>]B8;T%-VhVnm7dY11e`Rm-q'.dBn#_6CX/k*Vb4Z<]ps
K%U_lrX_(bTT^o\bu8?J8Z1h_:i\L%Cb^fWeY3&WM^*2UK;Y>2VVd9a>Kh>BT#T0?
0MLY/B&(OUIlQIjSQ#'QQ.H9c0ZuVR\ODQeTZqHbOm.OE'=PXY3q8sFN#GH;9eR_`
n,SCIO3F6!Yb.Kn[W.(WeJt>_S8@sfmqI"f72tZB=Z:tANoTb9#r>)eAshfc4M^6M
+ppWRS>$#W:W<T4c`5oq@/jqed[_u0L-?>A(Pl$10>Vel\9Ts(7"Q(%Jf+$Whj$3]
66AEIGEBn!1*Cm9"Cjh&#X]Uq1/I()\YSA$.T'u6)&jbr,8drf*LTZe'thDrRS/&#
KRkAP2UCVe*;%a.nW`G(opq_jrR4tHVE[1n5>1L9U&^Pg/A`&?1#kZl$DReE?m*\b
G]HuC0+cBHS9QN!T#W7/Irm8)J\jF9$Kd[?6i"un\8C@G=f3%o$+)GX%5$QJ=?RF.
^an2P"8XK&4]U0SiQ#tO_sAU1Tc;A1j16N\jd?HAO'hsW9BL=GC[b;DO1Qn:b<^I2
1tZ<8A:eYK,6BL&#Z#E8),D8S[Q*;Eo#;Z3a3N5N+s:]?F?DgQoT:S!3Xi+C8+@X5
$;btK4G<f.-K"pI"&G9n.'"65[7"&7jHL!IpOjAR="sd9-Kr5`O-G\83bqN435]^-
T$3>V#S<NKBk/S"OD6c>pZXh`?fA*>WR-&MT->YDr@hhkN_g(!1Y^C&'YmYicg.&b
!BpoW4V0T'd=c\;7rUW*1h-W$RnAYkRRp5XmDMcQ',tdm3O1;$+/LXn^*FoLGDP:*
Z1fGZ'7?3UpCjpS@[faTdHm%F(@*?.cF+lkQp#\/A=cOH?ZTOON%X#r1f&2WLsuA`
I:INd@6=2ajp2-Xk0"#dJGBY9!\1VK08`Wm]?q&Z1lcH]"M!q8T:Sk3D0FcQpM';.
!*nC)#]L>>dg=L02IO-ml*l.R43a-oZ)8X;SdM%_\8<k'^@L+('UU25;40S$JS7.0
m]jeP<?0n@0H2'c(kD@#8'GjaAd[1#d<s&F"'erUdSI<<rePW#j+m^744k&GpM<QD
!c)=Ah^E:?%!pr^C?OZuC`D[*cg.&bJc>/g6\nOc<5S-LUgZT#=$qoGk<H/+bTeET
KQ?flVMkL9%6a[9Q2aX>n,r(PZ2&<fqjW5`c4uq^b"h`ZJ@!(@\06m]+'%o7%D5C8
)uV084PDEBe&XR4@D0uYHll^dM!jH"!B"/R:>'-`9A]G>*d#PU3@\T8s8;%Ea(;-g
$9Wm!%2dscgnA,hB9^>lFk8+SkL!Znm&N%raAq@t9nbK5X^u82[ZfU\i!H`o'qBCT
5&H8:[$AKhVNh,NO+0Q6?kdgP-1+4;!1cBEI5K!oUU]^(K?[Z#`&5&n8Hl1AdrSE5
(E3DQglN+uVr=GdR7:0s05Z[5DDTqu5Q0hBg`39=e]]ds%kN-fe28qd)PsX[EG_cF
`WXHbP;95g(>!T42?!9as4t`[>\g7>P\O=n&1I`33&slbjH9t",sHnN[I>fs`hEGA
!/=>0fX=eU@<ts=iWZ?>Bt`VAAi*T@ki_W0T>:@qS<S=lN)iCNn5$Q=)#4tdrSZ6Q
9IIao%&KFh4c\P-4EY'LHtRmS7[BgU%V#2I>\Ku^7#o()M11".TaI_hYhs7],o^:s
,N-b";\8o7!^d'u$"Z@aV(SA'Vh*-F^\m1HIXl[;ee*7:Qh5b7d==#pRSO.R_5F@f
@uiXMm`.sS7N;e`%JSV0Nedc/BH!t>,?RH3="Z4VR%iXOZiOK7@f-Gbe)3FdU%(FK
;,8.fJ+]p=WRr%\8Q?MN(:tQkJD\Aukb%nQVap@ZEB!VnO==!l(nb`_)c(SP_Tbps
S^Uq1L,`*1o)/0aImn1-rsEYW7CTN-^e*&s3p=lK2%hF^K*"#g#[AQuJ?Gnb_L5nS
:JNaegEBZ1^X0RI#%u>qhkT>bhg\F@_u7k<m8r*%5P"jOIkac+1W4mT*^?(DL^4RF
?=RUb#WC1^-uFe'gcbYj2rm3A95Qb-E6jAhB.cbI:%(#O.?W)RO*#,fHTsFH^+O5E
XS4n'fF5_`YODAlqK#P1@")Kajh8"[2T*>jC46IJ6uZHC!t][$gc.Amgkc:j^"h9^
JdjSXn/q]*8*Te%5WfD:OV0U.boT>Q6ieu;3-kFNS\bn^$K%amRg'S"gYs'EVe0i;
/)W`MSL;f\DgJ8nDlSiZECo[L`FV*lj3$e@JVqs[=lmiNg5a3"klbV#(#)@LCW%i4
,Q)`1d8Vat]@fLARQ=^ko)s7QA$GB)o[R)CIRi"heV8;L(,b$?8,j$F0D43r7Bd2!
nJh,MqV4/tl#0@GFY0?\PMr@94+2\B[2*cYICEYood=.PU(ho_<2o(aNtF%k<4G0q
#%29XnSZ':f;ehk7BhieE#?0drX0`BPbU1U[#S/M&cMAYS[7MpZ!PW[#`j*\i"Et_
nAir6%:V_qEdfdGOb4K[2+PD7MZaF7q\gNX(W/KL\;[AT5eMZ2!mEgm,<qeU"er#W
*l/NVA3/I]@s[l>jO)bjp"oWh3kGf#p%/$*!rb_If/#EQR,9mn7!9X=/G:`-S&=C9
Vn?%R!j8qEDGM]dS!7bQXc^R`Ot)8"4VLRclfQksb+jO;`>PF1Fou3)hs[$r34n$[
28!Y#m/iO45lnV+EIr&7!VfM#9]PBFLT)M^D55-0$koki&P@E08?b$n`6:p_&8cK-
/RLq*R(FpoFe%'&.f;.2Kd5ONM(qen.pQ!Oqh8ksAln2=N7sI/4ap$a$f<IV3\nZP
r5P3HJ_S;O+L3%']6<TOo31gSRO,)kK09Z>*UCT4%oN9'mse[PbO#8R#k,.Ee958Z
3#9Ho@mnYU^h)R71fG@ZU6a(2%c4+aZU@^1rF;Lk0NX6hj*:)9rpY\d]")q'BlLNZ
N7_@mXS&ObW;(AdIbR\n.ZSrEbH:84hERfXYbo](qkk9I*N-#j:.e,+1<YN`LD1>n
HeQgqO6B^IB)sLi:1eE)H*#J5&O&pkRnl=sbjE.nN"!@I`98ZKkOm)l_!.VM5,"S#
'LQ"d(1A=(qT'A\gM1IN4Ma0S/]-gq(%79Rnn2F\8KlG%NW<2a;kU""Rnk:,([.H)
#X-b`j8*&-etUBC0.=3@J[M+X9MbN@7LEhDO(R+sVoQ/pe-'TS&Y<>7[T""A-l4)S
MrIiJ/%jaupS$XNd=s7@J.B6FD@aPiAOCRX4:N\=n"g!rQs2[^(F%d@CpU66nWPCJ
'AAN86AsDV_H1Qf+jAFFIPS6b8-;iq(Gd<5WFC`?!D`^@d`o4'Y7&9EVPVr'@#o]u
@N1cji0$nR\V_H*Xi(h+*LnnB;bS8X(k>9Qo_'fp-SVUb`+]C;P#F^c4DH3Cd'\*\
MX4mgGN4#!@R's?jRO.M[53:$F;uq5XK(O7M)9He28h=4RJuMZs,(2+gYgT(L]D:n
-n''R=;95JPNGC8g9?J&$k@b,isq4EZ(D-@g/I"WlT7<34rt1+-r*T";tDJ^anjP:
)m#Or#nC/Z_`X"/DoGED0&EN!*KP,5X-5+E(Cq`5ZL`kc-k?a1i%HQ:"21$k;;fik
FnW^<pNI,ln>?4sG3uXB"7N^c1K#2#r:F=Pp<@>QGl&tn#+U41qWA[\P9V,eel*EQ
D5$IJERi(mjcNh6"of\<hXEQ=A@^5q(Z`GS5q^4^\KD^LJm=BFE^;>!"o5HK#CF4@
K8@`DZKGtH&'5oi0+e1.X/<I`ea,@YnQ.fQMKnh>$L5UP;=WAEMJI&i@71$X]t^QM
[3E/aatZ'$^7gd=qI[#u?E$Qd!*L^iocr#k-ohI[:`_[@j5X^N$i;U1f$,`/#/:l:
[$$cD];@o?<h4%bo8%6M?@rsqF%S@0i]Nh1o'hp9'R>^p#5K,Sb('q_N@flX6^ms<
n50^9EFr.QO_ha^j-`7.aN(@pB0:%![@YX@']j5`-W:_E-tW?e<V;t::uti\hmI\9
[1kd?SlEqE@SYC9gXDS8alsDDBL4`J8)e5M]Kl<X1-Kf$'_"/R9'#gHqVeWnl+Ks*
?DUQb3"7:ON9K^Nq-BHh/"s=]('`3TS-Cs&3?VpKZ6RfHcd+cIpN%=:Xg73c.)-j!
Il`e"&3ZZ&C65ba\LSngs6\_CNN@Z,El()!]HI'Q*Wt=hI.&PkQ/#riNu<T[*4'(%
k>7bpeW7bYCQBZNWtHM""`0K,=1,09o%;9(;CPXZgrr=)r@R.FTb(&u`,&"4MC`$B
Eq1R?%Z5KUJ!nP-(:+tb]S30bD-67g,+MJH3NCfVLo9Lp!H<)N[>NN!:K@g`)fudY
-]_^\A]BJ@S[4D`EooSGJlL,o^oqWGlo.jFOZ[6*EdEo5\&^^`/.kP$\@F_XPcUk;
1]>uXIi?na(NeYY_n85m_m8NjBe>cV)e`iMJ1>GGi-k%%eWr@`8q1kuiHp*5V]m*$
i=>&blFGQ_7UQFs\=]D]V4#j8rCpuq#*.3U"rjka;c8u[1+P)cQVkaY,0j%DL`)bd
JUu`\bOq%hWd5o%WX:n5E<2_1Qu/3hJo]F!8'/ImbmA)W`fhpqTM[-X!Vc(YVA;Pm
CPk<,XFP6e55nk_^],^@')JH_nMEc2Yq[iWnb;@)^B2&PoK(4j&gB5dIQud3.,\IB
R\h\a3;$1tXM+;a\=dK;i0".*,KPVb,)\W_Qmn)l&1KDiXHMeU;fM$o]8(075;s9Y
f2#\Y8j#99R$0FTdTk!hNLnak.rkt!l$"9q5TX$H^YrqQ3.F>hFm)Hf0'.A(&Y?S*
VDtR'lRCubbIN0o=6Tm1Q<-sFT%]p$0?c9^p]W'N6OJP^XkTJ/QqtLVKV[s6H+b/n
irQ0G.g\&T^E-c1_#jN0\#lQmQT:+BX[Ojps't#aNN=61Esj$R*GbfUH[icZdd8=D
LlZ=-:-=9d<?=VTX7W3J=WgK\1M+l/f-f%kRe7kdb$QBb1(m^Z0<!C>\^=.\F(>&(
,qGo%\:ho(aqT1$DPInlDK2.9AlY[kFb1TY,>PQ+kNK!3RFXS+=-_6)qX]I'A<b]P
LZTSu?Um%_<n7V=X)\j'1]P9g"XqYc6]F&,q.<R<)R*(SNuf/VcrV>"a<j*9Ga)2G
[%:DNp?4(h8!eAOSBU\,AEmbik0eWWM$'/?<eHHRAt,3uV\q<m"TLNbG\(ZcbuH03
.TMBmO=RQ/UB'Npj$YPuO(lde$CVSaUluB:P[i220X1I1k_RImrdMuh'l/.M!*+U\
aRK*"_d<GX)>":*QFK35GUEmoA1CB'>>%SM&\i%XLgN)45IuBS]a]7"(LkZ&6u"N6
\:V%.l'LQA;P"ihJ'f!n/bciK/0jddCdTAb9i>s54U,QJQJVe;)d&?('_Nn"\)`@F
'ZK8RbY+g?juf+(M.@c))8([tB.hGlO&Z>Y"oq(p2@<^N7m87m-TKA`\+sCCE+,/;
PX4pS]pD9@Noe;XcU'NBPEG**KbB;i4D!V:9q>RB*jN[**Vham::c)D<27)LX/4ih
Di1"[:Sd.e_1-B8(I6?_"U+'U7mp3nMSqBhBh1HSDtieoR4*D;R(D/DY4A>XC!N]F
OdsPH.F(m52+fYN0$dC[BI%ZqX(qM0I2Y0.rf5B+LtQT!'hShooI!T%<#MLYi88Tj
j0WA(^Zn`3kL[:"77u.]knMlNs-Y4*K(bMfs,Uu,8H!WnFNh=chR`X;/f.5<MSMu5
$u6i(``#!bS3#=Ia=MZ:3>bPOm26M2T7C)RW?bR:>YP;c*)HrHDZc!keB%LWR&,`,
%[_+VWW(;/"k&K+%m\&?7f[2=WRJGK`.<k@[`s-3i0_&?RWBsLULB/G2ir;8S2<nM
$D>o@9>htJrVGKV!,ntGH=\W/Gbji[&mRVg&eSXW]rF9]1<`;G:g70K0gB*obVf1'
>_R&dd92'#$#E6<RsR9?2KXcYf9E/rq+V@YN2$[@h(5FY.KTBl>>JW(IU7?EO'n1[
0)a(m=e&-5cYW+>RH\]R4XVQKAD3n?'jjOYDNr4`&a7J/Vu:20\?gM*:SqI#a/ZFO
Kl/"g+\R3Z[3pSERHAU3)8nCZRD+X4ic:W2ku7uO240t5-[fh^Ze!NrX7Iu4U#Qis
-P`t0`7fp:hjop>$Qg.]D4:(qoG?");l6JYh>R!L\Iu:O2l"kH5?!/_$Ik@ZRt4Xt
-]XgA!$aCJ97Bff1"Smb!]R#d0bs0*C4A"@bAdL7k1fHoSRQ^8'1]O(mA6HQ:14q%
p['`j_d>((fjZs!id)MSXo4^N^]!b.P\F``[r>:QAnm_h18##&\%H-EPH,sY8SXL8
ad&tQI]ef/a(BUa?C32b;\n!PBfg<XWe@.?3^%U]3b^4])Eb$$'n>Y7a<(dkO,pYZ
lGC*NS@*Z1k#"7APY.!$:$:Ce;Bu]fXC*ra+8s/SGqO6Wg53n:K_n`\I_U@,/&8bc
YCkJgL]og#XX2>t1.M)!Zps82N1arTlFHG\=%"rEa^rrK9Cr$)Y*$=-(%HKf;Y"1]
C%)lP5uq^Bf1C0EVe[6G$8MD_PdRlg*!*3a&$goIURuuR"I+/",Q'fqCT2p<p`<Y^
>+"3;3)qjPl'6qlnAC'i+.Id2V'r4I5+/,Y>ZXI\P>32qcBFj3P,T2WT86O/,C[jm
D#RU,7L$gb[Q4"AASZte>!8Hl;^_7g2M0WE>PS?"YNGb@XElt)h[OiW]j3)W;mU+#
@]Mi],n`_7P'a$(BJ[pRi;mc?hbhk+l.U41h,u6Zk+eC:.*c+1)t)!EM=9B&]MEQ#
V(-u",7;jm8W*)7Sk")\=AbUGVDQFRI6be'4ZRBC'ka:Lom]uFIeKdsJ'X#DF1q9>
i@D*?d3Ybj]8B4OFLDHe#mu$c7pLdbUG+jn.adRD$@[LT_<S+V\jf0-9\994VPcmE
SsjX;Ak=Jd&rN>s\MK?Gdp*7)Uo%%P4P!H0/4Y4BL9.D)9H'#pPfef)5P"+dJ$J(G
):VX=<F6Q-89pNr13Dg=?ace$;qj,1LnFaVl1k/KP@"@IDZtG]X8lsraBM<!Iiqmd
9J_qGoW$'1l1['FbUKC0WI^')I2$/Y6;4>;o(tA$oU)uMEa_EnQ(>9*ekKc3&c<;_
2/W7YPTOmGE?@J):]40h,9:%ne1o/"S)u3m;p]$'(9kQRB_+\XipjL*1M@_#3=<hG
4OR_gZaqccbs=!//k@:tf]-]1)9FA;V-0=C**r3IeA9oJ=!tTVCO0.+BQ!S.Un8EB
'>`oOX+'W;3BnP6T?4DurF5^3Im$;l!/A_#+qXk<dn?r(+AQm$rf3unBk*pS,GjsL
;\8K&er2!>'9V\sU(hULe'T?t6eWC%"tBHS,$r$i8d="r;$;[V\!:V/UYJC9M2L@9
B]KN/!6WTH=dX1e$M'8QZ7Z$QT"E8`D#&k%m'?"Olb6o\p3@=.P]/d9OT@UlP#oP)
U/Z8u"n52uND?)^'O7i^MA=]5D,djIktIstM@O*7M4\0>HJMhg*jKQ2k5TU4DYN"U
b(dPJI&b=.<c)I)O-9"<g7J4:i3Z/%Vo#E78Nk*VP$S)oT;MFC`7_6\Me[!Z4MP5f
q%`DR@(nQld7[FGmm]TlW2WRi"9f[b[aaijOF$cJ3Rtmfgjf.I:\nL"GpA1H0gV<N
3%qpF.HiE/?L]t"\H&0<3Up@3;nqUs@bjNs%OaXSU>ViNAjg"!HLA77ZT,#Do$!k1
e@/Q4kg>k;nH>68a`7.pXe/:TSmIU9YV$`g-Zto8jO'K0Z$ZD9,D$iIk]lZ-.R=k]
kIaImCMAgs_-BL1g:.?kVG\,WVGrPNe-^Y:WY$=oS6D7WQs4MVfRR<o,fQ$]<mAPd
REAC3mo,iP:Ha!@>2`!jEY4"3k=:q#VBKjfj!7hR)UJZ`mkT@tKagR;>F5J+1Lm"$
.K5g>GRCC70!jD9."X"7_+HV]6%$e;WZUaBaXT\sAE5h^$;j'6)T;G]+PE^D.-'Nh
Fno7EITOS)Q>d^X^(k6%D6o"[JVJBIS#[pGk7J`]QFoKJ29MMLM"@Xsi+%TYpX(;_
Ma_r@*6p.uWg.6d_)]s9ZBspb8X\Sl5=I$qV(Ssllq+W;$Zg&gSeTEe@9;.oJW,ud
$Z^RAf.+^jqTV8%iJQj?B`3?Z(]41-iNGM\BCo*s3+;*b[01k4<Ns4/ci/maMU_1>
O?3B)6+Zu.4#PpsS7N]k$E=ZP58Rg!chg[Bk1m+LVHd+5rQ_%7MO/U*bP5Tl*cVlb
nQ0T'S,E;6o0^HBIDj#S=F9TV("7!?.QBR,.4If#Z;^(sX+@)O8n<P`ga'X/dYPcA
b&$@-+Kj#D/otmgBZLf@janI`:[5=?O<^,fR1TUjST1RsA?\O'b<!I5H($cE1c"7D
r`UItp"@>59DE%tT$u"Zk6`-[jm-n4FI[0N[YeVAb[,$%<M>HGbt0s;"ZNe37r"-A
+YT7#Yb0rjX']PsP"oZC:8\,@6901iWn^Kh(NYl&?4&'!)>WsIPbT??bS],6L/Z[7
,PB0C;-)M"1f[QOH!V0loLl&t9NPNKGCA>!E^N"<>^H(a-3I',"^FU5JM$<Q\3aeE
aLsSKgTZR2WhbsW9%?2uS6#PeT%dtC3V?N-B,Y#]GI+""::XhOE=\,rhOL%t:%4r%
YEoH36-6Qmj9WN9%5uhCSo5?A;S![@aQeBQRsu<'+!0`oraa//$u5S9qVeVC]d;Nr
q52D$OK:Z-e'#q(/L.gi?)Ps;$u2SJer%pQUHCSqR4U[mlgLN-KqYNn"nW2L=g:_#
'OrIRTctRWF^\<]:Mr`EZOEi!W)7u]969oMPg%u8(Yb-KEI)Xn$/fOoc2RSo0E8E_
=05,rQCHA_b]OdDf/Dr^%HYfJDGP]B2!84(pi_-&_Q63=+9InoAYaQFH,3EL>b;q`
g#hVNpGNY@j;,#n'_u:>eELVChGWeRQa"Q&HIOcq0hq2f:g%Uh[/gerXOK0VfEBkP
Fq@#8ouWb%3H_D8D:;X;3f9,Ugl(A229M\@d]Z1[l6_IGTX`-n;E6W#\'XamB4lY^
Pc^s]i1Eq;JdeA(Z@4R2.f@gA)dh9Z=AV4<c"Y1#-c;t=^rSYY"kg[,`/:>MXM$+-
d@G!pqc&3/35&(J.%-XlE[l74?<aFA4;D\_l/QK8Sp/K6@ej#+,0,!7QIEJ2H=T\#
1%/^Y(=ptOUSOc'&MO9,9#J;,DC8>/d;)U.bK\md<u#0sSOH\5=AZd.fCX0\R6/Ir
$\#j>pab9HNa@BjI%RLa>>)cH5h2(59Jgdl+#B'!;n(6)WRGIsr(\n\AY'>J1ejQ:
FrA^ZXri.(>?6k!X?,J/Zr21GCeieFaYn,Vm'2r'Zq]?qVgdkjR4lmE46.(!*\j7>
oUo,,-/"$a#0i3/X"?aI[B;];XS9i<Dg6Su:-ZA=H-.Y5=e**EPhFRRB?ILYkQ\`+
":[A&Uoa>HOs-a[2,i]d5DF"7)Kc;/-Tt,tA1I3K9g_osEG]jpDb;]5cnTb/kdD+p
qNt"3V'0^<b;Ug!P>AWYWLU<J8u>GSkLBF7\Se6=8o"!X.c6=/roGOK;34EkZ'(]a
EQReCajg1ccM)$jB8`EH(T`PC5C7eRPHHI_DZ2p5di%mne[\I=jnWrMaTVqWBL]p@
[;sERdku_j1]<%cNftn!nJ]Nba<3oYZE61:'3N"FlVE0h178LPo&su!6:VIMc'^Va
*_(b2g#?:D+V?q"OE!YnI6;)glOK1P>P?CV3,Qi'8A>BmSV8H)0$N/YZP/DBP;s9G
p3K^!pZmUL!qhlK;6S)3S[Xn-s5dIW9W8Y8,l:N\0>g@/Hg.p#e<!nqS3:R?X(qXQ
"8]Qk!)`6[g[h#Z]@!g,kul(5E)=T=D:OnD>t56#^PcEhrp90^*n+@Yh6XGZ8B(2!
.NQ'n3<(f$eoP,/Mpk.(MHj01q8nl026.ej$+Ybh$<*l&"DMJ=gN&PKeCdJ1Va`Yp
L56LN,d;M"16OGG+*AGrIV3`Eh&a%Em4@4[WM]>9C#8(Bq=EaZ:;<@NaBS:]\Stl*
38au]dmg%i1*UV_@sp+Dd9JuU:k+9e:t&rQ.I)Y5_uo(!8>eF;p^QO;7B-d^BGF<i
AU_/l*\P6^otHk=GGpX%N!pO+3KfS'lA/Go?9RL"^N@2#^AM4hY<bQQqV3K[`I,ma
AE!ZZdu]MSOLgi0+)ObW`n,rD:jQ_j@pOOkRC*nXP.+'/pr2Ss2N-#p"#f>e:D#_B
:X;(e1S7*a?g;>`8C;?G6l6foX+-17=o\CfEIq-jP^#:d"A1G$BYTV/6)21_cP#c\
Vj,Z51=tW%7L._Jj6tS1Ig(')l#hLiVClHYo.fLBjUBh+,<@?,s.mh'<_OmUX"Y9Y
IeQ[cT+kBtNrY:l(3tQcE,[:Nh>d:Fa.8b;R!RU`2t;r:"Rbg9GdOEjr'6630_^m#
9BgPUSlK,d7ASOZV">L78>UY'5&"69m?^+YrQ0mpY0)t<IQH^Z&`eB<Du<3f3(7qK
jsSWZPsJck*igm`8DD7pl>-L68<5;WYc("of7(pFS;>r\'oDcHB"neQApO%1lhM.3
YYO^"`4Yr[IAV6MK)BWOg:%!1*RY,dA6L8t\]:=9ZW$3@aho,QPeqK8F+%"5CLD9s
nYj2d)DF4gAK<;n9>5;H2CTJ<jX6U3@Db_u*gR-ElTX!Oq*%$D\4MRj!AmM6bqO[3
lN)5=G+*]@R0H'19,Pq?)GF"j/Bk,TqPD4KF2R80=)fF\F,eZ]:I&,%G_4B6!#G+o
ihV,lgDCe`]>eFR^V?.VPK^>OO<Y!ODuO/r[:u:.;uPb7#[irrS?)$Q!tD]hLs'0V
OIuLjl,^qRK3)Rp>;d%l/(l^'.$n=AAV:Yg7EI`*,]='oL+iLSjf5^YpIRMt!i;%Y
S`oMo:Z'I>j6sdoXasZh%r6haT&6`Dr!KND%#K:):*\UXq51Pa'f/")S7_STY2:;"
iW=j<Pg-Vc:4=5*8a#=Jm(u"U,=Iil(siHZdA[NlbS@\-*o0&QJld3("qaqX]jdF/
cY&A$KltM$hg570WBtn23KnMuqX6=&Gri=CC(9/7eAhOeMZ:RYOS'9TSl0[k?gBRi
6X<("ZK^RW$1c,LBqq]f4In=)QmF;H\Xn8i1Ld7'/RmbWf%F0_%TP!JM0MIL?p#h=
]sXZ6@`H&Ujf.G&'[N_\JQ]c@<hrjP0kW_#:GQ_]F$GM\qrgOgbg)Di%rYjY>-A.l
fdXoo_ohYo'G'(uB*hM?@i+tFncB;AB*2</e](KQrj#EO8(j3>Qr3.VPS()]b%r29
Y`gXrjX<JVM-.fdi";#1'(bRkoab9j(Y$d)E^[G\qbOddDFi)`4<prf(K!qk\M0.F
?q9?$n7#3VCM>TG`\\p31,>ZAS;*Q2?J51G2H*jpr^gg0gRX/,K[GIc>>?WH$eqFj
0#\5qKoM3<pPPA>&=_PA)H@P/EIf?5To'P<-r0<UC5lUR^b!Q=DNY4orO3]:Lf9P&
Sp-R:Ln&L<SJCmTS$44-?PgeGr4cURY5iK-]bJ-(&F0dh8+HMbVEZ6'Ip;.X.&YsX
p#rgsmCu.Jj\+3KK9Z$X@&QM]'s*OYBdf&B(n?gDo5W/7E+c0`>\d.#0K73fIt[P<
<QRhS$"sFlNO]+gqs4,W:Kb.2V`=^i:ID9X<XBhbXKB[e<XkrCl;YaNeY)oirI&T:
9qM*G14NFUiZBr,rMf@i3!.X&7m%)9UghoiAa4R"W@Lt9DO_0-:>P#BVh't<:)0BF
Imbt\;I%;,!rT0YV]"!2?6V9H:*m3BR?VhXRHdnhZ#DEVF#7D<bY@Z:9Ec9sbc,l"
o`iJ[2mMT(!Q5*EHtP4$g?C.#+"r[]RQnIIjrS(L`Vjp)#foj"c[2HHJ/`G/=pHEG
T98g@!FIgm$D)]:EigRl#r62VG6s`bg.uHQ:u$obHG(Ji$4%uKo_F*#;C#>=-_-d3
4JufUo:,%3K^/\#k#_7LpJ'(D:)hFa(!P&eHe5mEQHnO(C-G@`/0d1VNPt.d;qC2o
&8AA@&Wd3D:t.-;7ffS(lr8jL>\Wdd'f"h6.#.Y02uE1]82C]&YW:`mJu_,*`RDBs
nZ87I[Q3>&K).hCS,F9NQ^QI0%7:3_;G:-Gn(/)""nMW]%G%TC?_Pd1k^Nd%-q6>8
7DHd3i\CIUN*)`2s8):>gRR+:1"EHS=E4B#9#[>L5jf7XpSY5P^_;N>jR8X9:,)-+
XY8TTU0pIOR:8Wta[rc:dWTB8lrA]fEW<B=0b&T/pjFH)'BH6po!iZ<"''F@Pb4cg
TU`^\Z2]trUc<aQBtK`q_D&;o\>7b1QQ@q,SM07!jjFkC"D=8\j.Y%N3L4OYV9E^_
Ro"h7cC*fJ.K8_X&O22$4mO!InZi=f4RU]XMYK&'[b8tTFkFKlEdIXD4nX2NYb`MR
So65RFp)AC)-ES]\3-!H2kpAN#_iYGpm^l4q]A<tr5V"0ea$7=+*l(nM\B<?ciG#A
I37:UoW2MDJb8+@+tj/E'@oq3I/j)==4[UR'\>Pc/l4Il\ZQ?%P5QJQ\U>ro43njX
S8!l"o'h!p?5C7T>I0,N[H0,-)<&=1ft5;R]^mRC:VA^JB2h^JFNuI=?6XFd%[`fX
^X[_uX9SRpBUrd^Z$GSJOfRcUZVAU2f+3?7lFhCf8*O$j=e=(Aa,YEk(sk.'s7"=?
Wh/@pJ.>QJj"Z2.QY/-l(\?_iVk-QB14!Y]nQ]+BFd23"@(%ckVT6hL_^YB\4$B48
Gq+,<.=U;;T&StLAQO2lFGCa(b*NIa>ZGpR'+r<?0Cc%#Uf[B2QD<M6K5LHS`L^#n
UgKR+UuS<417CApb$$mG<0C%$0$h2V8&L9jP\a",6u)A-<0_k"\GhH2h\bs`+0DPj
?8<8#r;*1C]ESRJSKb3pVLKt$.A0,O\bDmaHADY+VrH)qf9FYdkl1pQHurhBM9+^9
P#F"Gq@gRZ,R+*kV]'4N>^JMtSp-R'5Fp.O2K^J@#_'O;pa_HpL\9JdU0anb[qJud
3>kO^-drb_XO6ts$gg=_Ur0uOb7lAZ8]Okd4Mh)tKK2I%m&qW[WP]D;ISFHc.VWrI
SiO*MFSlg#aY^sECNTU!_NPWD:sRQT156+<SbbcPjDhal;nT>(?i#)]'"08Sl"0JV
A=e)s0L0n4H%`p81f'e-5/R!p<CJ2+'U'V%(#]GfM84g+lAsW)>`:]9'U-uJgG!KD
,SLlbrunn9P$B`PD"lt+0#%fC'@plT`B)QdS_!B<"(Y>5q-?t_7l0TjS-:fi^%koJ
Mu5D2C<`?g/:mhMOB6!dh<h#]`X&4K"^mS208XIE2C)c:Ec6i2;G=N-.Tom?aSN'\
SelR8+7[*2#/ru.:D(<+B"u9j1U#l=?7n;/UDTg,If8b;T\^;Bl36/6;)$6BKb>8d
VuJsZ(dAn<[Z5Wmdg-u8PaN,6Vj&hT.1m*oQqi@_KP@%#9V%D4aguOO]I9]TT[/d^
lRGfQ284AhG<#Co3`Wu-F1j7j02m-klQ5`+_*D;gj-<A*FPm[JSiuBcs&q//_*G[b
V-fhYb9a3kNbeHKkMp<Bpu?n>5Om.#ftUi<<tGC-OYgT9nY<3aO2if,J]ADX:8sGK
jf<#/1F8Wa;X.BSosdIl1#j>b^9-:,q&^<q'!VllhN*-CQ=mnW.VA1F+jL%jnE#Ck
d<a@-T?7T%!TZhTaSTX3?^+f.s8%18)a+#\ki0GV%b4V#HV^)3?H)2'O%6if2<&;r
j6tS1Ig('Ml#hM@!p0fU/7s0j*C0_+.eVk]:H_?kR[aiO:W<q+oYb)lWrtX@S(CMp
0L3`ZEbVhMp]7B'WNV6d>T3/7C!/%9XJq_]Wp]_"po'u3R740DpW!8q25G]\N8-Sj
BjN>P;pU3hS;nIY[Qg%B;p5uU_a'KRSipP[?\/^;\iI(TX,l$`K.4Z&Y"g\jbj2XS
3j(b25jn3`!Ip$%a8FhQagOYMJLp^3dkDqleg[>aH!EAK/3blg$&Tj;r1f&KaS=i'
_1;K,Hmp3?<,0qqJP0a(nsu(FZi<s`kSMUoS>nK.GpRQ#PR5g&M``<YLSM7)`U#6@
8&]Um0]U81cS#^BoUr!-)$@Yg?rSfhV/QQN=PjG;!;qS8T!n8:bEGG;5*d?RiRu#F
+ItC\Ymbb#@Qe'N7OuR[qt7j6!PL5[$ImfT("g=,+ro'nN8[D`)bR*)b>V)`?VLm+
D!LMC9'J;u.+;u9"-CeBP>@e"P>Bm(R.&>toVGu6]VPOGh&jYIlD`sB.sMq/H[4Uq
B$XF1YOLbjgR&&r"U"&or^?ZWRfAP6HkokPC_+Yr."X$P'X+*.4Pc_'m(`0Tg1\S-
l!OC5RBfFYV">S%%DKVo6Qq/h_T?uL<PiE9:*8(bK)\9UC`ideQjTSiS3RrEa)=Aq
G#'hMkW_GTkL0a(]D^]ECOEbWddXrtje]R'rjDK5&MX)"9pk'j;YX>J8*@oP[I;C6
KG#DG82)3XWF)"uJGGq`O]1HDD%eOn*5R0*`4oYDr"[:sP[950hDrj&1R6FSho/`I
;;Q).!jhSURV!73!2G-&^qdoo,9K,S0`^j1_@`^]V6<%,!869HTXM;,m[i*4&I^HG
AY$Olco)h>JCRoRe$8PQ8g61O,gHT<_"=;$0S?YS!irh+=6Ei%Aj;1@=`*J2S.k%M
:b\YlKGd&V5*j9Ok2]J7j?]E"<N#(QcPtkH$U9M_=?67e^l^`+=5dkXH?-uIXD&]u
5Gt@-dI@p75F0po/m54D!$=]j-fbGu\r\/PU&k`,F^0.La_>`9dkCYT_E#Fu*\j;f
h]""n$Dn;/W!3Z8/E&dpWXPKo?C94&fsXWfJ^Y'0_^_rQVhg'GE<O_)MDCh,R7]j3
-aPu1Bm/J=mL<`#ZUV]:5Pu8cqr.1G(FS)o-Q>*q.EQ_6OlNK5F#?pM/<I]iG?[h+
CT3=f06#fDE0aS0S@Q<mK;=$fhYAg]I&#aA\,,fa;p[R(+Rb%E+`/_Cq8P69pR[Gk
5DbR-Zn=AJYP`9%3E&_&?[#<%V]WC<ii0hGC6R>VMOrr9#&%*>)c3u,?8`h]SMPUj
B'3-6F\Z@q/Q6'\P_UK6;m;-n8H*;B!+c!H>Wj&-GLgad_>qZ@I#6(p7CdWf@/?(b
o;g$1m2Mfn6l0>?E*F%7%nDXeg?:aeAN9ep;#lT=o9fB2h96Q]h8`IiS>$k#2LA2R
O.P]3G2_P&2-X<U<8FJ)"R00:'sllE)94a+.DK4Sr"\_U6SH:_GlJ%cS*'?N.rd^M
Q.$G2m?pRYVs!K_:M2K+HSD#4<1RDSY9FGMWGUl[0ng@Y&'0i;r_j=g=We(a!J6&e
3ee$tWua3kD![E1)*]=\BL_Ik2KK#,j<J:E#!U&m%es`<(_rhI#1EDnVC+BNMQm10
KCn`aZ%CGc@1B@`&Ha)Io^q/E1eg_dNlo6OGVPgQPQ3)/FFU.YDqaa]Y3(f)C,kUr
%*/_W-]qT&!$d$ApOJi*@#Os)1Hq]b!%F-KpekjqV6D7+`RKfgS6qOU"!`?\<'3c9
R@rK6s!=EiY@F\B$KO?O^,RbjWpZJUoVLWuYj/:1QG3Q)!P#Ru&uWSM(]fRNaE0cF
:JAoc4MjAOSUOV(?cV'-TDT&c`qVIUe[rKO1r=4;Q/Q8[?IR+FVtgtA7Ma>VSj3k&
P<l&rS0Fr9D0H*2$!`)p$GZpT<)A<1VKn3!,6'-q4X]Dac]UB9L8iO]ULXcHYQ5ON
UPg!cK)MJFH"o_s4bs;3(WZlj'Mh_R/h&mhn,@?J"L8fW:M$#M<0G^83pR-W9do1N
,ZW=A3<J;,*FJ`Fk?[`Fo&gUVE4Yb$:7KJsKWeEN5Fjf,0f_DSA(i9.&<ZN]nsFgq
J(-4N3NVspm5c`%NXDK\GtCCHV^pd1<h%$A80tgjn"\@s<Nk-I0V)T!\rOlSHi??!
mS1tWSb0M5.7,"VSbHjc8ootOhE=O5Jp5!@aIdj@1VH:R;sD&(5Pu7ppR>KKq5-cH
koFB3PWIAQZ5b6R;fdpX!ZrXu\--g2!>l^$!U7^;X*>Z"*Md=+BTuus9W_60#rmKY
RUU7@PKTgJ;nsH75aj?t)YocR/7]+K'F(cfj>:#23i9b"aD(@cksV%l%@E_WKa+3%
X,]/*EQ"qFS:HS28chr,;iX,?b-N.e+,*I?d0\5-"/jY8FP8(c*]t>eVfUDWi]<q-
5.(h1O>gE5qB+\0"=N]K!a>lf0*,&VPa&m'+3i8h1;SmqFbG;[M]L-a9Vq`N:Vi7_
6DbQte^Je!Pl?HY\JI]Z0TbT3JXh1S.04%uAL''1+<+?9%544tadHH-<?u^UIag(P
m]7Xk-DWG#c8oQ\N_h'5&AHfZ8BUDQ%t=b-k9T7KaeKaD!cg&ue1A6\<H<,/_mW#G
J[mL*a`hAm.of*0V:Q:uO9QP`/X]SSoM!49F<FY\==_gc,9fBJiLD6)p_')8VEP_1
jX=8d3YDHW)K7mWV=8'g<DWJM$$H')L@WrYGj;>sL6XQ[]UDL3&!WcJfDlePe"?Jn
0C^"oTAY]-8'*9t9S#48.#\dN<DLe`!'DZ[7`j,917];9-d:N&8MI&]:<c_*MpauC
Q[f9j36DCY)a6;;<%sBt8PTdY%B1Td&YNJRrFX8663M?*4f/RR4cC`/N0oP0bZZM=
%5UQ9"kHo&:)#akE!1,D!l50b<tNJZO(-h+Z`4i]:kmHHrd;*E@o!t%!kE:c=2Wj>
R;2Bkott-fqcd,T:;5iXHoEj0JU+;aWlocHSG]4)Hn!"/<&,b\0XDR,NZPYCS<3JU
ME$l^UPpH[30dWkn]VWiJ35O$(>q#QolkELP6L=3#Y9^ujHM5&CBVQ8oWj/T3`#8)
`&$AQGG$+3Ld9h*7#hqd1E04>Q"$0E-r\SWrT,14P[PV?SDX$>OQ2#,(fQ8=:B-/,
>?+)6K+?ZG26A)L5T5f&QjUYkA2%/c4J)=SI\168h-&28-C;tI$p`K<593D#&rtTE
7Y4W&))).L9I3>pE<8-p:.'&JbkGgs0E\ZN;)pM0%Ki'goY;8fX@aFK+%7,LIqFW/
:O%)HXiPh,%'6m]0mf(aJIt]_*HNM*rVCpGmVe8WlK,;Qe=.rdG^u<uo-o\0bYCV@
CgM8&=]hY;a=R5jQY,6bm\Eq7h+$RB>=Ct]I>Us3h3Ta^4iu6on`2t@L^7&/L,lgn
F-KnsI*^B.,B,*HGV5c?dk<j'P%EYZ<7]*9/9CO?SMOCI9@\,f=Z]])Q=C"l>:M`5
.)8IjAft"uer_JZSt&efjk2GTfnfslP1+4nS^YIj^lqAG#(Yq@4:0Y<1c)_Y9N>+`
i[8en0MbefX%:e\3<H&SaCEoM'4*fc?TCcBVn&ZE-TI#JX&<);Ld4FAs2A$Tl*Q$P
<,`mu!p*!:\SQORg!D*Wr$)lA'*]q8dP&$H5lk:mf8;4%F&<*:,P2AFf>_0UdTg&&
Ce2Pmnb;@)^B43HdS#_k%<ID#:SWhNOds9R)H(,1.Pgr>:ZmRM737X57ffQZ$DU*n
)a9.[iH3h4H!V+>OId*N-mo@`nR=V2%B!_#fle7T[S@EcpVN,XWX7Rp7P99Acd!6l
9I9M+b,KaMA$o%K>&mEhPU!DMa[J1?N$&1i:$4J-MK<=[KZb.j#-o+<Z2>T>B.B9%
5jAE.1G*ck:>(mV$t-[`Q9UGPg%NM*JP-Ob:hFgB%!BJmPbF+OK7Pf0n^3Z%pBXO0
4aD\]H/K(+Xa"_T".clKmu\5jm<P><42:`!EWnQKT89Ci(gRhF^a6suJ1Mh\M(;e#
;Lf2r-d]X7AVH<W*Dd^[;S6t/1+W<M?hY21^hM!6:jO2%^L'5''f`mt9%U+sP'do4
!%4];Bu@[eIUKQT/-ACMHE&Hc(N\87Jd>o)8$P[6]SLWn.l*]d*]".broB,p1a`q>
1ega:$^1`DKasne'eudg6pUb4H),CG"j8Tt."EObXIcU:B,f!H.`WYp\SN8U!0$>r
+1V22?-Q<\-oF%+;c!C;8^)]/an&W*Bhl*R.]&J_,>d^kGd1ODPe;5p$XWbq=W%gm
jqMkoS;-*K"&;-?,cA\Qdq"uLaAe7UA3<da-(,%S'OZ$7GNYsAHM,eX0q5.Q`An!8
-W:"L.`iMS?j#bp@g3eOCS[i\!1uBS^5>la8H4NZ$7-pQ!qZe5HXRi@N&Vtt(FGN@
<KuI<B@`%5"[4hC1)HM4h=\0G>CO>9paa-!6a+DMLk>8prfQ)j3%%r`J2obAVOk7K
:YOqZKBC^jMVmpLSuI,%_AQ.`goX&68hSl_<\r`CqQ#LpKUJPd7g*mJ?:QFk?QpR^
11V+.\D^t&Vhc^nquXD@gFU!raul5kE!31l,DI!W-,>#i1h8;N4EX>1n]=p[*`)^d
C`=Z#nYn5=R$HVCcVa84^[s')%U`&NS-h.sVo]e4i=o'Ng!*I+DbPZOW=9@lqbO!:
P>AfjGt(P`M_djWE%7*D*Z.F8MH._0cNQ"8H1=s!Qaj*YI6L-k%PMEp<01T.Ote50
1rtU\3/Q<n9Qn9CB,N[,,m=KN,k=s.D8NBkPG;-B!W<)QF($!VTE'oRLd4^BQsbK*
^L'5''tCo+oZDCcU`&\+1'l2KUC!</<+6ls=hHdsd6U58Wd-aj>,Ng`3:R"%OGj4]
WVLn9fn4;oS/X\]W@^(5:V,OG8tNLAF0.(pV95S5COE7<M#[:Cs#C_(5_M3!N%Q7E
m$41UTM!R^9\Gr2MWYT+KXASe_KY,!s8Ci?FZI`srRZOqOD.$VPI[JXN^0&V1Ik=q
62]2a!alf=BkkTXI0Y)T,<5_n+9.JjL]oQh0D=<'rSQD(i#\sg5%[0r<\(@_2GDCH
BpoKF[[pFf5QC=>f:CB0C+G@SUmUM3g;6]cnSGF-HIZc!MOA'k='PBj36S44SZX/>
VLlHn?57M^g!]J:n`2*$n[_:uk(!?5s7Hp&n./if.2\-O"tGE=fPn.X[$V%"a&>tU
BKPIZiM3rl;j*4gad;A5`omJ=AstZ0R0%G_!_bDF(%>"\+#1+&LgcjO\FM,tR3:\]
f+3?7oR>.;^q1d.n]ubi@!:Z<#4PEB&WiSp%!VJE"S2e;h6_Hb?:X<=bsHDFPKR"P
028DLZ7SL[&HP?O?itGg)G*;nCn=8q0-61sYdUD"`"(og+^"tEaG;eb3LY;7C'4Y#
Q[WkZrtNcoe]a.,^utie!L_2XiHf'?LuCStj$-0+-p-`)N.@,NUjieJ6RjcdMs?Zf
4hLW2VpW9XgV<8ne8oh1hZ.._ZUGR&Xje^IMt5mBXJ5@eqQKp.jNHkV6*f,iS9Ejr
$b^G+,ad%0U.hMFpR[nD<L=6En0NeSA]juL6e'18p<M/eZEU3OUf3A$`cI@c(uVD#
=`r`3U!/k(B"V#*VBL4[f6GuuE4UuuQ]aQQc-+GFZ/T<6E/.(K8',nAq_<^NSi9=j
ds$qq$J!$+R&N)4!D'&M/41G7'YN)f!*)q;7iSGX0Cef&LVEm4h]^IA=3TY-A7/"s
!`PaQdla&JKP?`-D&4K;YZ^#mV"r<6a@ZDH>P2q<W\F*VgJEEZ^PeKmB+P9q4@Kr,
rQ3MBQ1UR9!083!J:bm(k-lG?DJjGV,N?)pdmm0b_R`"PCNQaPo80eYN"%1&HHc0f
0.ECjj^8!uhDnZ95sN5Ma$2B1./iJ7O%ZfDq%@3@A8q+]L(5W$m%^/=IrJQ8Vrs(7
<VE))A4q>+`CX)BMlG'U+7P(VoF'<q5LX`&A)QNEp@'VT9V0`"SBdX^C['P292`ld
MIW+uVaX)#k+bD1:E*4Vjl&1M8-4KORNjVC)UVpgl'Qo:+E^O<ift+W&`S=WaeUP>
ImU$pAao!rf!ll4h#n`h"!WiU]LEh-qK/TTinU#pg]d^`%3Nd(`e;RQJGdMFNfph]
$n&QSF8Ec1JoefA"s/b3!'^g0n`)@fnb;@)^B2'1!50NEpE1D_i3>*:0Q8MX!1]Q,
SKK%fEX'ouJ08G<J._9j1n@#IYQ:?PO4j$D=U5,qdX-%H0rLV%6*TX15Xs\%-=ci'
Dl9r5gCJV94?4YG*%>)jg*R@6m,==3LpQ9=O93R`%ceXXJJuX\!]X2P9QQZ(>((1A
_UCoP96.rNGf11:;MNU[Ae50Nh-p!>CR>;\:HUdHO\SV2MX*WII58e+*]J.W+*kep
^pLCle5gBuM0T+_nGq+Z<Io69)AiM'c#[B+ZQ\@H+>0VWg>c.l171bGrAg%8^XN1r
1cJGGU\0E2Rc='i3"e'D^@Eac8K,rWO]P#&o)_pT7sMnMYah''aQY-RA5N^%L76\u
Wp3^K3o8+=ooTI:)n*s;;hYK^7X-8A&hq"WfRWTi`WhrVV4Qi&REE.jWUqS$p?]P5
`@juQbQ%J4P@"@*%HdOUY6cD#JQ!(*^nl_31nt%b:<$[LF9+Ci<d[&Zah0MS;?\`U
/gEI_S.j'@Ehqbq0&<+>U;(M9%m<0Qc'QgJ_^3J3R&`IFT-D_LgQ/mV.N&h2\]jB(
&g1+'=&jOOBB9gXqfq1Y4SlIj5++H62pkL[Hfr`,VI9\PoC5HJ!?rr-*2+&X!G"a@
Dc-P81r#"5l/rdV:UTGcWT.S!LAGFaMu47RN9AVG_eJUT2Th5R&NC6+$JPnuJ[?R%
3>Ilea#%-m[cPcc+:UTi/mP"^Vc/:ufk\MM5_`hH;(dsT4OY"d,#3j>$,.+YREP(,
X<jpg2==DtdZ[@]TIs/$rj)\EJM@7c'(/\gfI#OEJ6AZ.FJbYBH8#>5>IU,m($,-i
^Ou!SM_djW^^V[L!N'MCkK0@mM,fq<\WQ-09D38So_7[,^B2'soK'cpKf-K"0?n8d
`T10HT>(*,!=#PIojl`8?D-$''HVSK`q0aO-WD#h(Y4^#-QPRnnR(3a2@]DP3PB'H
C49u\H$(=b:u?`O$6MpbLc>e(]MGS#8)f%^<L$;f1VsDgNu8,BEf9`EYQ<5AFmCDR
DN^V]q;7Sq4[C]cLZ=&Xc8PSX>4iSn?aAqdbBRdC(Kk!/N]B_?Tg"mq/fbZm'^(f$
(r9ntF,^6Q?;XWAX%13hi($09/gGZ0;bGJ`M(g^Gj^!Q`Ru?f1i#:9rH;13q:T/CU
=bh#&r-9/JZ;].!`=p^.^c%kn:\S"EVfK50at5(%"IKPe1=IAb"sQs.M#^3M7[[fp
Ub*J%"Dj%2UgUpS/=6Ahk4HSlK'`WpF*\ZLS8@D'(8CtCa<R8_[\8nR$7!BZ9XAB6
\s1f;a5='BrX.00WSUKuEGV"=:3plNJn[2!D'+<5i3ZR3HBKea*\D!GCmZ9.4'\e+
j")?5i?"LhO+%kh#"HE#]I9[;3q1R`Sda1ogA89C:2K_hK380>:63d%l(@s3'Moi0
'+rSeA:co]E=')N'V"#YU?T=j'KmmCHBke\4B)1&cT-$2G>[ZINWlu4S<$i.5FHi$
CoYo2;iXboeZU3P)VLb]ooGK5G@b#OI:99;>M6<8]+O#0,t4qepbYO(#D9jec)gN!
k4Dd:5*X9I'g9j%e,84!0VL+El60%0s'`lo=_(Il7<`h'3mLW)l*5&=W2ZCjqJECu
>7GjOBE$-)S`uZh\JP;BC<V$">OIs)<bB\CUh]c%h._mo$AqbT'oDu'aJkSi@5ZPm
O:bhqMBICmSS^>BcFO_KN$Mm5maGlsnZSMslZcQsc=A,NPF`ijdJR[!mD[9Ti$K8M
Ql/W.'WrZ!4O%AV9j^BS8`gp;EWg?e?)-;\TDT&c:71L0;Y$bf/<A]H9*:psI!$Z6
?Ob0X0mbY9B]Y:!(WHb8\c[C(T2^^?+AT`D??1)3EYNGkA$/!51'.P7pttc.q-=s]
JIHp-+K5>.&0lLk76^f'#YpJZics$+&ht5ZUKc-TF!tf=5p4@i]FOAWIsKR>\(OH@
d74?B4bgPM`;J\p'Ri&bbb(:YU>1jT3Kft(\F)%n'O\(eM%0<N`cV(2)2&I`U_^b)
@N^B@JB`Gabd?=#ag>kjHJ42.X4,(*mE$R]d$"oJrB`,tO(m'MO$(D/oAbJ/d^)5%
CCr#S'si2bNGIc]41AlqRnHLHFMiDfmujBEXQ3*ol,h?&;-$nY`P*h]g699F^A</U
=Y&\pGY<qiK('kf?8#g9O8;SJ9(HZh'?nM].4*71%O_>V;E+_;"Y%;R3oQSU@k_.W
Ns=:;UlK7Z^VD[=5JasKS_e]5aaP)"p0oWba"2chb[qbWNm^L?MLR4a6LamFq[1ib
9/"@T\P*l8:uNn0kWZriXT#h&eppoDPuGmX3q,>(X##+^F]"UVE8m''4bJP,\G0i=
7sD,qj18/Ip#N.'Li3J7V5S+J0cU%iVu53m-:6&N1Eno3*WlUXrBKVc0\[H7'=YVA
rZ!V7V6kq78usg8k=S[P=q#r93""kF?j4"Pe0e0aDTbhQN!-PHk1%BLjRVMY8Xf>N
1STD?7/kkBnKTpm#"8G6&m:hC/$R9=FcplsR:hBTHnNJS<D"QYo93>VePhgVc5PqL
T+4hfT$6=LrdqTfohlG8A7Vt^nNk0Lgb-%&mg"/XU1?W.a1Oaq\I;K0a)^Hi=h4h)
c^r[q2WpWri[Al6Lt@*6H!tM<<gA_hk(p)=*AIrpk8ri$cK=alf?o`/=&FEgK,uh)
#geWQJMPh3K/lP!O#TYOfFS(E3!.W""+V%moF?r8Bq*7VBpn;N+<kbS9LH,`Fdrmg
_phP69E3+dr]T3=MZ8/(n5k-!_qtdmnp[>o;orh*C7+"=;Z0"6PG*)YVk=GY=ujRo
UB@SRP[;Bck:rMXV`8nFBpPrm&K%H;ko>9Fl^/oaDa3eSLD8QSJ*QrK?5ZWWZT<6I
nu'd8,f4U[/,0.A([2/ZUp>PejOF2e:6/;n/BGH*3b!PnO*IZna6?#4"hE>\W^c['
1eYd`^p40nL-`'/g6fJNdJFFO]NEY\:,U:\VjXHE)f]IpC`O*,,s_I>J(goX_LtT/
CIK<1PA-&?S]^q%V?Gg;ekIht1O98gII_$JouT%C=jBh2&FI\K:`=<S!DZ$OVMLE*
FI&M8H!;,<+o<WsG!$61d-[eR;pSfUdV1*KqJ>;oN)6NB3^)7!7FSlip%W5Y5>ikb
7r?mVbUogG<S(HsYIM@<[t8u:23j0)m.jlXZb]DBJFm@Z$dt5dZ/oXgVNUr#duOQ0
$@RMs-bZB<?CZspH\sM=c7^m]^jA0gak:X]dfYr),Cn6^d`_?/<86ln%t=cT<m`Eo
n#iXcmDPgCi:7L8:K[Q20j!*U17_Q70Pr0>jt^nGi5eL9V3HHKfQ([sO#`IC]MGH_
$7S5$%%Q=DP'\I`>b$0\+CNe84\D9+-[H-!T6baZjo<=`CRpOYf98pMN_\1s5FlAO
a4J>$cN5hN\qfK#2`\!2*V0EelBA2c_E*,*="-(<W;F6kr^X/`2!Z&d<&tgdZgV9d
qAN.B11l.[CG37h**Hp9Y!5oOZu%E>DQ$@.26A+b#0IV%;[r&T\>C"md1JK+RJ@L2
l0B]q#IE=4ZiBYRdo.$Q.MMnfFFdFf!t>EYd'IJmCqNTB]p3WE7"$c8F_OL^C3(CR
MqK4b.U_m$]"uYeQu0B&T)4g1^Qdd_BWdM'3_+Y)Q`LXFG38H0_h?R4+q]_QJW#p.
AjE-PksY=s][s=3bI[<nB-d/8&LV+M(dg&&:amK-RQRWkR_74;Gk!T$5[Gd?Ol*>a
rX..:D*@/16;L'Epd;q;0<pPJrN#k$$3TeJ("9ouV7?(GW]YEI+\oh:nBj-';oume
S?'.pe!Z.4a=3Y.Q1aVBr!]E0rnF'$+E]l9b+Co!P/i\AMn)XVUZ\@#<a/k,qQhZ(
kjHb/)concq-bQKpNOOZftbU-bZ"a]Ua&li4nFl:FkO,YIjC/mofeBi_I#A(kju\_
IV2E.@/bsV+u^3D[[9ZI0lSit*3$LPdj)"H/#jJVFE.;TpT?@*6UP^t?B<Q&iIo@r
:iR]..4*7:D/JP1aYZXGP'ZhoIV,$Oq2#3<P]PAf$JQf(+VuHrV^npmOVFuo;/G(H
e?mbsZb[4pe!W+960d=ppo9\%,+o9G,_Q-8#/u[X3D,i__5a]5;jWUTg6`'sO;hW*
!2C:5!OBPWR_=ViJb6-T)T:lkJWld"lBq)]V%-;B#`K3]Y_m-sGtkCbEM``2#qm>t
QiW95psG.ri7'!@7_`:pr"\_575$uYh]<OdO)$HJ(B^GQ?!3XjchAQkdu\&,.fJEu
#:`iHlS5a7L6!cb^"?XRFg6lN@p?p`&fs;mAD0epdV#)YqTH/C*[(@O])k0f.%\$&
OVIV9ipAa8HS-dS=.I4Ok,o\(gnQ;j=\%St/]he:Y-E<*X(a=lMgDI#VJ4UUplQjg
_n>'BY4mdtg,44Lj?Dg5=e.J6e;G@i1W\FqVFSk[f@KI+bgH>uMX5m'lc.`>eS2(=
4B>:R%%>Wuc:Iaqrlikl\\^s^Re)RhjMs0b*p'.9dRh1rF_V;+,a)su7g-.6Ah)/G
ETdHQHE:Ikp3W64.VP:mjdDkP;E/OZ-uC[(:^"1[@sSCf0F75&pYnt)@P1P4Fo+hU
/Ma-:7ZOBt$`m+#^hQ6TAiT$4`HHfIXp1aF)__g8XQ!JngW;SNWT;LgPB57d-X<5N
B(i*bN5<;C69:MYU&^.P\W/%%nMDLeK;X%nrVGKV!:PmM]dA"=QVtl9\Yf*Gc%\:1
9pjd!^H/LN3kB/Cl[%nL1IjeQ8HJ8a+p(Za.AlMU;kQ8:5T-TBa-2l:kq"G+8"fd@
8,dWa^T'7#Z8m%kR4@dtB;YLH<;u7CL+Jci&]L<`*qO2@&'ZoU./gMI^Q`j:4+'X#
)U^aGCVRf.f$UJi>@fnh&MeiJRYC'UP^:aK+8tJ#d?hL&@kd+$j8"qu'4d1_62K%T
:0SbqOrh*_cV-'k'<sHi]?66P:R8ot_,eS?#AiOPKq7ALcV0Uu+X='@W1TJ5bq+P^
jA./nMiNQNPQE^8R5QM)<*Z#bg2$l&5I+;3:-:C&(Y$NmXC'B>3Aogt>a;r!R\[bl
H7i-W<jP8p]Co-O1+RA_bmWU,jEq`bl$;H.8:G@t!^$Z?[^Bib<AJ\2^q8kk7190_
6ie.LSf6iqWB*fS8bm*TrQ2DG5/$i+Ft0i7MO_Fg5Pu8;pP*"34RsgjYrm;*<eTM"
+Er7!=nK3eD8iF'\KX2;^5A>inAjn;E7-DO2#<SC%40SfNDhKa,Of_"pCdQ_HP6-d
!!A*$Dk9!3:R"JB8;d8HPo`5OnqQBXc3Pr_CAfh:K4T9FjW\"B"_ZBI#A7@2HtKq2
M[+=RlDSrU+'W?+B$)<qnnD^s7HYc+X)oU5"W$1Ie8o-),1DrCjl\$frX"GS)9hZa
U%bEk;uI\tre/`bqM]KHg6b%mMhgkVa.Q`VraSG9H23l-en$,9o,Ir*B;TiaQKL?g
Z6^IBY(l!g6jM4l!RZdbfoJi]8+^<p0sbRbI<IC-@[Z>m*552@O-Ot,C/+kY]$Eso
]29bCSaDIaG<]$0b=,Gc!-ti-#QFt+_Lj$\0osEo1$<Xi`!Ne*64k=A3W1k.g0XE8
-Z=@B)"@pc^sl@(JM\0)_BTYCOTGC^j]mimc8HOcrdOh8=28_V^K\GNW7UOnfaQ:2
BF7PV.6Z<[<k-nO:8!RYaosIp:hg_H*N++$"LnO@YSQ6%_DIVBjd8\Jr99VP'Hm@r
*t:!OJ'jn,dduKjINhU^pLZ4U8i4eT'Ya.T`>QcUAM9gIAnR*FoJG;JU=Y0_Br2kh
glGUM)ItpT:4>.R-WA5S?3=MX.Is5)O.I*_e>"-V_!?AQRq4"SP]Us)XBJO\OKD]H
(_"s@;19BR("A_(PQA+OF(6)0/.VrX<ijR3KlL"U]D/n9C&O#cr+a<oH4u,g5;UP[
qUs1@=d3,%"kLdfaet4L=CsLb9OPhN,S,7RhslrM5[gNpStl1ob51n0?gkO`])e8q
j:fHb3#/<^:TAM<Q$Dl+f7qH5F\%-Gq-P#\T;1c!Wi;>jQ:u9JQ_$#]=6+InOf?PU
*^Cb`3/Le*k1!J(Ah-ee=0FLth5Am6O64uI#ZUWWl0*89r;HKNYJBu=dq^_rgJ^M>
P15\,is;H*l)E'(ARV!JPajXR+K*3-K5uMmnIbd^r<pTfU,eZ7h%mm3'Y-mjUO:YF
;QS(&U1qfMg@@<.0ib3Z[/Bai,eo=!p#K]8ILL$\&S-P02UofH8ogASq/e=BU@bWP
X6>fF`@aA8=`$A]9(EIZWKgB=WM]\n_BM98??H1o46T5$XF%;,9CqDXdn2Z$Q+"4L
%<@Up3AD@eb8#;X[7'$NaYZZOiOEd,]baI)I<>M0Pg02')psiuIV,V7epd^W7=pK^
aA\j40Rm\LB4f+=Nfm.<#Z@#B?iIqS7XpX%ci9h-P&5dbiETf2*N=_cN$&0^c'0ls
SHY)?h!D%6\bl3Kg"i4e/._Ks9A7K.(nGc8BNjNmBb7(CL)f/J^d,,%WG@a=A9XmP
"1`XH`Pr1NnPl^nR[uKknB%1]jqTModg4ckO6_[e8C,D>qMQ4%O:>[k$0>EQUpB9>
$,1pkbPD&._d<H$#mEM!`&*;C11$2*4Z0Fg<NL=g`"1oCI\34%-_1tYG;I]$Jbh&!
g^[,p8*Do9Ld4`8-TNiA4R^'"8.Y`d2rI:+jNil7knb")ST7$]2DZX05cfcC>c-;m
*nCp#3?i'R9HClUePj[5pCj`QWGBFR[cq`#fiGL9=1g_bes,aREu-(;Mn]1ccOuN^
(hIuYpclG\.W(!+9Y_kq.peb`%!^>9VLWGh8mJ=QMn(rqq7Kg9UE]W^82Dd2?X&r_
3W5"LX"\m@6r.,Y@f=M-V]!gMaHOZOYsja8[4.!\!?/ViIZ)\8l."hH)q@md@_>>b
l>]NQSVA+]"k8cWl`1JUVR8&2d[$CEpU^[d:L"JG"!oh!Uj>6$l^b#"7U4+WI&tke
>-CGB8uLaQ'*lsH#ip*1\Cd[hWlP6Qi)g2DJ=O_;=At4[OU:8,Vt+hM)@-DG6SWPu
ODphpc?nV/4mBN:S^mH2ott-fbI^3Hb\<N@AGPQ$2QWKMbW(=na<3Tt*h@D)O1)G$
OZ!o(d?id$*!>],reicE@6hY>H4YXJU/,_73h=s.:+KH($1KVH$#VAd[aJ;1aH?G#
R'#6f.ok_8,]alEC40)Eb!hQah<CarK4a,RDDlI1qPfZOPf5m2:sJ@?Ubo*d[n3()
%=XP$;<hWTl<,c&SWqWb)UjOU4sNNEi5s,,Ho94XVbPjfcOF/tJ)8sc4aATbs3BSL
B:KhUVqIjA(oUh2F=^5]YfPa8I<nuaP1i#Oj6#XNqc&3<g?>BEUn-UU9BiM1X)hcj
hQ97.1<gCI^`Yo'<^^srA6t3;9C^Mf6J>2<<EAA1WI-#2:OeX`3u]qM2T6?qT:gX!
bn=o#cRAO"Vu;'/Ub3r<@LDo]g_)Ce[`q*Uio>H?-Z(<Le,kRAk4Gh#WS.o7>[boT
noV%W2^7mA,<I,KU&P6;,AB\l@4EY-e_#D9iM:)t#*`:oipYJ0Ig,b1dYj3*XZGVA
B9"`,3W7(KM1Q1EoF@9`IVHS.X=:#3fhVC_7KfqUO3'%Ren#BsA:oFIMlFC?Ha56J
-TsU?^1VMUX>V*b?gIN_3^uka9Me;%iOgY7@9r0A30fi3^U%!AQS!B01up9Y'stK"
CnH0Ql;f`<3"=uS;s!+Gf@dh)brE.`oY=eO0k&q];qIo<`,auRRC;ulILJJ)WEeD2
IO=C%>l(2=Fn\l3`HSZWI.>^-V#4`og.@c\as/W*)X,FaJ(Zf-b*C<efQaD?^Aa86
.E)OXga/h7Ju82q9n/.*?Si=n46ri-D0$tNMGgBIa;(]?@NMAUE]1"'d]bW#jMI7[
p/Jrp?a%;3C=#hMA@Z7L'@BdSN;-,'5Au6ha:qG>"mD(/RHuCY"gA#KKH_gK*Rd"d
1LO!!F%_O$@)a&b(Jg$H!&i'ABg;]`9)e+\QJS[jN"a8]I%$XK"kV-OHAb8-?U+H'
i;LZ"ihM)k03tDNUaHfVQqkG,^n;n\Pinj/D69h>,F;dVP1Lbn$$4)+[PY)0(/:"U
dIHeOcBA8L33Ai0SPs'F!E-H9Inj(b$",9;j-S\GX'*<r"P]f!.dNgCS'#!&b$&Q_
<>WtBb$Z-N^Z<6/&M=9)pXdA?8,QrGr8t5NNtQrsn:,m);Ks*S_s*?;i!Z1`k]qr-
BD-gtBkHPJCn!Qc08b+RPQ!SR.&XKkO`M8p)][0oGNp9Z9@cW/o`n`iZJqLg=[1_n
6>RGtPn:L5BnYjT1n8`;[HFi2Nn1&8:%Lg4P*JI3aJJL[F\XacZJF4,OZ:h5<Uh>6
6QOW9)=rMq?58&P?,\XV:S*bVnb))s%DZ_mM"fhtU&^O#O7(;`-7d7OW5?t92o04T
j6tS1Ig%InQ5]"A6:jWLC7<1Rr!=3jS//ka.\brrC@t74"dnViWgp(eLF7I`*H=t*
!$_S,OG6c"iM:,[Omc:DJX>b<I_<\Bp8'7_^o;MBhhY+7Aliu3S=CstP&J.nUQ]J@
YFH,s_uW=/7+N+N\KM@Zj04T8)>O[9YM)V[TM$X3J+1a]/"NhkdSE#)pY.6GP,BD`
U[=h-.`%nUd?`&!`.=FBnt0G7=8\V*qIcopk2QBUqmqZ(SFG0&;#]N5Na]ekib>:4
)s_a`7eW)<e<;pUiR7']'rg5?]WQYhc4t&*lG>Y1cZS,A-j2.Ko)*t8n5hkn&%r$n
P5m!#nm9J[C<LW:;Ft3TfmbcT%SrJjG]F2#SDM5B'*MVM?9n]Bh8f1C,;6]qUmNI-
hq>!Ojq43CAoo&Wfo$+iRLNDO+#jEY>TfO#_4OXo!5B\"(s"1Y9IH&H"5,H&irg2n
=?S,4$+#YT(JkInV1Fc&+rh9klrdI0<W`f:-"fg7aYXfEQ2UA_<LSY4`J]!%1)$r)
5B-?Q]pE!XB_WXYq'B6(]L9nf>%'S=ZSSNS/a>KR6L^^'9#tE28'bp>"OrY%>*K?T
a,p$E:(Ib4@:o%'W79WWV\c1uo6<n'@qjeI1>+30SuIo?)h;uZN!).8:=#IeQ!EER
;DsRI!?tlKb$7FtCME#ohLcV/6(iCd:=WEgJq>k<G_+(J96&d>'6$@[hli[M$KSh<
XB4F+k1#n.5t#+@:^St@>W*Uj!n4J*pjm.kN7,AmhSkOUBh6Ma0HfP8Zc%go!iNmQ
RJg&-2+P&f)Xc;CIoN?M^)DCkQgK4W]@/9*IWXN9kJA>>APd=qpKd#Zjpj&+_;r`o
!q(:(PRj@]J2AAMRO74&FSGS#1cjknl%YO=QETZA9>gCp!4cPRdicXdTq)-m7rIm;
j'V#o.bKh)9Ckd./Gb`pWFmoQ&g4*9:UZHN)m#S-kS$]kCZ/bCgSt+Gi=nuaYseVb
lTZCZ&>41rN!)g-OFA$2b1ailr@9)o=\-jF10'ppB[obW@l;m.DIs5dI#:ios#Zj!
<^"F_>^+WF"0^i"lUWqM*^0LOrU<m=GD0?.(g'5(.ss4++)pW3=F/eS.3QNb/%b4$
OX_JHhF47p"'LnJ!FRr'7Md0N>g,(:8!j@8_Z67,,\-U=gca<p"7E@&/mUL9ajl\%
(m$cRPf3`D-'S^OH**b&"LAm*Z)[^QqPla2<C7gkfa'88(gWfY3qAoSc2W[))`76N
ek=u^W:lCCH7;&?LR0hCX##gYF'VP)V\A/(BEKm'oHYrMa5e5:%KkrHf$Ril!U7^5
ZB]^;ZH&%*0+"OnY"jK:1nt$ciJ:pZoUmJ26,[l&:O:aC!s@fcaJT_5OB!Uh0q$*4
Y#@@PQS>!;VbV>AAuC4uY_OH"fon&CAQ0tR?)ImK+:D7*%2U?Q+]J,L3lRJgT8onS
N&Vt>10rM&`(J.+!h@2-Vfa%fHK=o#qVeUXDjUU>/19O7b"17E#oS#$HL?oR/P!o8
6ig&@/quBT9%GaTE(l=;ePgkS94u7]S''t6<VsHSl[\7\l")ps/"T7U!c<lm<`j2b
eoC*Q'CjSE3XiZ>,Qc3VC%NeL.@]),j=0]@UHa=T8,^1g,R`g:?Y)G6;F!F^j>,4>
S`9ORb^"RBVT1faq]/^e?6_JTWF&]-O]AL"H$i;NXcBR_.,&XL0a6^1V4=EZf5[p]
D4+#!p`*#IOjoTXoX(>j*.\O$@N(+WIZL?,"fP0<F*cgSVC2%`S#5r<XSNc:$WD_0
F\@TOJXi1\&`Ns.B0'g*m[frc!$s;fG=nE@9<Vi3pbFn`*[;D$lM'Tl^B/jKkS<$8
OZ]OQqe2Q*)A:I&?\%M8BS;0NW6tQ7.Y.l@'Esl!<LJ;P^gH36'[@Fl+`>(L6&$i&
.(,cbh5BmT6NJ#Mgo#0f!t'"VjgrQu!7gch4jDZDH?.jiop&J"TU@6JdI@2QoA#%_
nRNLs!\)Q*85G61LiYmDRAO(kSiWIeGFMOq8cIA1k2`OR"B71t]AYrUV)hr\VpS*!
L'_RK-P0ENLtF&E4=<92^>uhlk9q&^n/^e](Rp@$85G'^JM`iL,8j8*PJ23L#-p6X
a*IU&-mQjEOa][OOu$!^25E#uR6'kr5<Ws$+rV:!dZ_j].AfK57Ot8D"r'Y+!>4h"
NqdCI%?M_nKBNtDWR\P&VO1&pBnagaJ1O8e!t=6+M8*C^r"V3)F&GfbbEYTmUot!H
J8KES45o7j3XRRq<[I^ddsRdR^W^%G\r+Q3Fto/#ibB]BOg8P&7fFm/rM=H9k3C,\
[truncated: 7,462,252 more chars]
